# Supplementary material for: A critical role of FAK signaling in Rac1-driven melanoma cell resistance to MAPK pathway inhibition
Source: Oncogene. 2025 Oct 18;44(46):4520–32. doi: 10.1038/s41388-025-03603-w (PMC12602353; doi:10.1038/s41388-025-03603-w)
Supplement: Supplementary file 2 — Supplemental Table S1 [file 41388_2025_3603_MOESM2_ESM.xlsx]

## Sheet: Sheet1
Table S1. Rac1 hotspot mutations in cancer
Study of Origin	Sample ID	Cancer Type	Cancer Type Detailed	Protein Change	Annotation	Functional Impact	Mutation Type	Variant Type	Copy #	COSMIC	MS	VS	Center	Chromosome	Start Pos	End Pos	Ref	Var	HGVSg	HGVSc	Allele Freq (T)	Allele Freq (N)	Variant Reads	Ref Reads	Variant Reads (Normal)	Ref Reads (Normal)	# Mut in Sample	Exon	gnomAD	ClinVar	dbSNP	SIGNAL	Adjuvant Chemotherapy	Adjuvant Treatment	Diagnosis Age	ER Status By IHC	Followup (years)	Fusion Status	Genomic Alterations	IHC-HER2	Local Regional Recurrence	Metastatic Site	Metastatic tumor indicator	MYB or MYBL1 Fusion	MYB-NFIB Fusion Gene Copy Number Alterations	MYB-NFIB FISH	MYB-NFIB Fusion Gene Non-synonymous Mutations	MYB-NFIB Rearrangement	Neoadjuvant Chemotherapy
Melanoma (MSK, NEJM 2014)	LSD6819	Melanoma	Acral Melanoma	Q61R	OncoKB: Likely Oncogenic, level NA, resistance NA;CIViC: NA;MyCancerGenome: not present;CancerHotspot: yes;3DHotspot: no	MutationAssessor: impact: medium, score: 3.33;SIFT: impact: deleterious_low_confidence, score: 0.02;Polyphen-2: impact: probably_damaging, score: 0.989	Missense_Mutation	SNP	Amp	1	Somatic	Untested	MSKCC	7	6431629	6431629	A	G	7:g.6431629A>G	ENST00000356142.4:c.182A>G	0.26	0.0052	86	245	1	193	213	2024-03-07							55
MSS Mixed Solid Tumors (Broad/Dana-Farber, Nat Genet 2018)	LSD6819_T	Melanoma	Acral Melanoma	Q61R	OncoKB: Likely Oncogenic, level NA, resistance NA;CIViC: NA;MyCancerGenome: not present;CancerHotspot: yes;3DHotspot: no	MutationAssessor: impact: medium, score: 3.33;SIFT: impact: deleterious_low_confidence, score: 0.02;Polyphen-2: impact: probably_damaging, score: 0.989	Missense_Mutation	SNP		1	NA	NA	NA	7	6431629	6431629	A	G	7:g.6431629A>G	ENST00000356142.4:c.182A>G	0.25		79	231			212	2024-03-07
Adenoid Cystic Carcinoma Project (J Clin Invest 2019)	XRN-BWDBMX	Salivary Cancer	Adenoid Cystic Carcinoma	A178V	OncoKB: Likely Oncogenic, level NA, resistance NA;CIViC: NA;MyCancerGenome: not present;CancerHotspot: yes;3DHotspot: yes	MutationAssessor: impact: medium, score: 3.455;SIFT: impact: deleterious_low_confidence, score: 0;Polyphen-2: impact: probably_damaging, score: 0.922	Missense_Mutation	SNP	Diploid		SOMATIC	unknown	Foundation	7	6441974	6441974	C	T	7:g.6441974C>T	ENST00000356142.4:c.533C>T	0.26		163	471			10	2024-07-07			rs1783425656
Adenoid Cystic Carcinoma Project (J Clin Invest 2019)	XRN-4KWL2T	Salivary Cancer	Adenoid Cystic Carcinoma	P29T	OncoKB: Likely Oncogenic, level NA, resistance NA;CIViC: NA;MyCancerGenome: not present;CancerHotspot: yes;3DHotspot: yes	MutationAssessor: impact: low, score: 1.61;SIFT: impact: deleterious_low_confidence, score: 0.02;Polyphen-2: impact: probably_damaging, score: 0.936	Missense_Mutation	SNP	Diploid	92	SOMATIC	unknown	Foundation	7	6426892	6426892	C	A	7:g.6426892C>A	ENST00000356142.4:c.85C>A	0.02		14	784			10	2024-02-07		Likely_pathogenic	rs1057519874
MSK-IMPACT Clinical Sequencing Cohort (MSK, Nat Med 2017)	P-0009486-T01-IM5	Thyroid Cancer	Anaplastic Thyroid Cancer	P29S	OncoKB: Oncogenic, level NA, resistance NA;CIViC: diagnosticCount: 0, predictiveCount: 3, prognosticCount: 0, predisposingCount: 0, oncogenicCount: 0, functionalCount: 0;MyCancerGenome: not present;CancerHotspot: yes;3DHotspot: yes	MutationAssessor: impact: low, score: 1.875;SIFT: impact: deleterious_low_confidence, score: 0;Polyphen-2: impact: possibly_damaging, score: 0.713	Missense_Mutation	SNP	Diploid	92	NA	NA	NA	7	6426892	6426892	C	T	7:g.6426892C>T	ENST00000356142.4:c.85C>T	0.02		22	892			7	2024-02-07		Likely_pathogenic	rs1057519874
MSK-IMPACT Clinical Sequencing Cohort (MSK, Nat Med 2017)	P-0004015-T01-IM3	Thyroid Cancer	Anaplastic Thyroid Cancer	N111I	OncoKB: Likely Oncogenic, level NA, resistance NA;CIViC: NA;MyCancerGenome: not present;CancerHotspot: yes;3DHotspot: no	MutationAssessor: impact: high, score: 4.085;SIFT: impact: deleterious_low_confidence, score: 0;Polyphen-2: impact: probably_damaging, score: 0.984	Missense_Mutation	SNP	Diploid		NA	NA	NA	7	6439806	6439806	A	T	7:g.6439806A>T	ENST00000356142.4:c.332A>T	0.17		123	604			6	2024-05-07
MSK-IMPACT Clinical Sequencing Cohort (MSK, Nat Med 2017)	P-0001892-T01-IM3	Melanoma	Anorectal Mucosal Melanoma	N111K	OncoKB: Likely Oncogenic, level NA, resistance NA;CIViC: NA;MyCancerGenome: not present;CancerHotspot: yes;3DHotspot: no	MutationAssessor: impact: medium, score: 2.525;SIFT: impact: deleterious_low_confidence, score: 0.01;Polyphen-2: impact: possibly_damaging, score: 0.622	Missense_Mutation	SNP	Diploid		NA	NA	NA	7	6439807	6439807	T	A	7:g.6439807T>A	ENST00000356142.4:c.333T>A	0.36		523	944			4	2024-05-07
Urothelial Carcinoma (Cornell/Trento, Nat Gen 2016)	WCM141_1	Bladder Cancer	Bladder Urothelial Carcinoma	C18G	OncoKB: Likely Oncogenic, level NA, resistance NA;CIViC: NA;MyCancerGenome: not present;CancerHotspot: yes;3DHotspot: yes	MutationAssessor: impact: medium, score: 3.31;SIFT: impact: deleterious_low_confidence, score: 0;Polyphen-2: impact: possibly_damaging, score: 0.902	Missense_Mutation	SNP	Gain		Somatic	Untested	THE CARYL AND ISRAEL ENGLANDER INSTITUTE FOR PRECISION MEDICINE	7	6426859	6426859	T	G	7:g.6426859T>G	ENST00000356142.4:c.52T>G							128	2024-02-07
Urothelial Carcinoma (BCAN/HCRN, Nat Commun 2022)	7034-TUMOR	Bladder Cancer	Bladder Urothelial Carcinoma	N111K	OncoKB: Likely Oncogenic, level NA, resistance NA;CIViC: NA;MyCancerGenome: not present;CancerHotspot: yes;3DHotspot: no	MutationAssessor: impact: medium, score: 2.525;SIFT: impact: deleterious_low_confidence, score: 0.01;Polyphen-2: impact: possibly_damaging, score: 0.622	Missense_Mutation	SNP			NA	NA	.	7	6439807	6439807	T	A	7:g.6439807T>A	ENST00000356142.4:c.333T>A							8	2024-05-07
MSK-IMPACT Clinical Sequencing Cohort (MSK, Nat Med 2017)	P-0012260-T01-IM5	Breast Cancer	Breast Invasive Ductal Carcinoma	P29T	OncoKB: Likely Oncogenic, level NA, resistance NA;CIViC: NA;MyCancerGenome: not present;CancerHotspot: yes;3DHotspot: yes	MutationAssessor: impact: low, score: 1.61;SIFT: impact: deleterious_low_confidence, score: 0.02;Polyphen-2: impact: probably_damaging, score: 0.936	Missense_Mutation	SNP	Diploid	92	NA	NA	NA	7	6426892	6426892	C	A	7:g.6426892C>A	ENST00000356142.4:c.85C>A	0.02		21	1000			3	2024-02-07		Likely_pathogenic	rs1057519874											Bone
Pan-cancer analysis of whole genomes (ICGC/TCGA, Nature 2020)	SP99341	Hepatobiliary Cancer	Cholangiocarcinoma	N111K	OncoKB: Likely Oncogenic, level NA, resistance NA;CIViC: NA;MyCancerGenome: not present;CancerHotspot: yes;3DHotspot: no	MutationAssessor: impact: medium, score: 2.525;SIFT: impact: deleterious_low_confidence, score: 0.01;Polyphen-2: impact: possibly_damaging, score: 0.622	Missense_Mutation	SNP	Amp		NA	NA	NA	7	6439807	6439807	T	G	7:g.6439807T>G	ENST00000356142.4:c.333T>G	0.3		21	48			34	2024-05-07							54
Chronic Lymphocytic Leukemia (Broad, Nature 2015)	ICGC_CLL-005-TD	Mature B-Cell Neoplasms	Chronic Lymphocytic Leukemia/Small Lymphocytic Lymphoma	P29R	OncoKB: Likely Oncogenic, level NA, resistance NA;CIViC: NA;MyCancerGenome: not present;CancerHotspot: yes;3DHotspot: yes	MutationAssessor: impact: medium, score: 2.565;SIFT: impact: deleterious_low_confidence, score: 0;Polyphen-2: impact: probably_damaging, score: 0.98	Missense_Mutation	SNP		92	NA	NA	broad.mit.edu	7	6426893	6426893	C	G	7:g.6426893C>G	ENST00000356142.4:c.86C>G	0.06		4	59			16	2024-02-07			rs1057519948
Colon Cancer (CPTAC-2 Prospective, Cell 2019)	11CO018	Colorectal Cancer	Colon Adenocarcinoma	A178V	OncoKB: Likely Oncogenic, level NA, resistance NA;CIViC: NA;MyCancerGenome: not present;CancerHotspot: yes;3DHotspot: yes	MutationAssessor: impact: medium, score: 3.455;SIFT: impact: deleterious_low_confidence, score: 0;Polyphen-2: impact: probably_damaging, score: 0.922	Missense_Mutation	SNP	Diploid		NA	NA	NA	7	6441974	6441974	C	T	7:g.6441974C>T	ENST00000356142.4:c.533C>T							1878	2024-07-07			rs1783425656				74
Colorectal Adenocarcinoma (TCGA, PanCancer Atlas)	TCGA-DM-A0X9-01	Colorectal Cancer	Colon Adenocarcinoma	A178V	OncoKB: Likely Oncogenic, level NA, resistance NA;CIViC: NA;MyCancerGenome: not present;CancerHotspot: yes;3DHotspot: yes	MutationAssessor: impact: medium, score: 3.455;SIFT: impact: deleterious_low_confidence, score: 0;Polyphen-2: impact: probably_damaging, score: 0.922	Missense_Mutation	SNP	Diploid		.	.	.	7	6441974	6441974	C	T	7:g.6441974C>T	ENST00000356142.4:c.533C>T	0.38		43	70		113	170	2024-07-07			rs1783425656				71
MSK-IMPACT Clinical Sequencing Cohort (MSK, Nat Med 2017)	P-0010783-T01-IM5	Colorectal Cancer	Colon Adenocarcinoma	A178V	OncoKB: Likely Oncogenic, level NA, resistance NA;CIViC: NA;MyCancerGenome: not present;CancerHotspot: yes;3DHotspot: yes	MutationAssessor: impact: medium, score: 3.455;SIFT: impact: deleterious_low_confidence, score: 0;Polyphen-2: impact: probably_damaging, score: 0.922	Missense_Mutation	SNP	Diploid		NA	NA	NA	7	6441974	6441974	C	T	7:g.6441974C>T	ENST00000356142.4:c.533C>T	0.34		263	521			80	2024-07-07			rs1783425656
MSK-IMPACT Clinical Sequencing Cohort (MSK, Nat Med 2017)	P-0007147-T01-IM5	Colorectal Cancer	Colon Adenocarcinoma	C18Y	OncoKB: Likely Oncogenic, level NA, resistance NA;CIViC: NA;MyCancerGenome: not present;CancerHotspot: yes;3DHotspot: yes	MutationAssessor: impact: medium, score: 2.85;SIFT: impact: deleterious_low_confidence, score: 0;Polyphen-2: impact: probably_damaging, score: 0.955	Missense_Mutation	SNP	Diploid		NA	NA	NA	7	6426860	6426860	G	A	7:g.6426860G>A	ENST00000356142.4:c.53G>A	0.2		131	523			204	2024-02-07		Pathogenic	rs1554263326
Colorectal Adenocarcinoma (DFCI, Cell Reports 2016)	coadread_dfci_2016_189255	Colorectal Cancer	Colorectal Adenocarcinoma	A178V	OncoKB: Likely Oncogenic, level NA, resistance NA;CIViC: NA;MyCancerGenome: not present;CancerHotspot: yes;3DHotspot: yes	MutationAssessor: impact: medium, score: 3.455;SIFT: impact: deleterious_low_confidence, score: 0;Polyphen-2: impact: probably_damaging, score: 0.922	Missense_Mutation	SNP			NA	NA	NA	7	6441974	6441974	C	T	7:g.6441974C>T	ENST00000356142.4:c.533C>T							1247	2024-07-07			rs1783425656				77
China Pan-cancer (OrigiMed, Nature 2022)	P-6892	Colorectal Carcinoma	Colorectal Adenocarcinoma	A159V	OncoKB: Unknown, level NA, resistance NA;CIViC: NA;MyCancerGenome: not present;CancerHotspot: yes;3DHotspot: yes	MutationAssessor: impact: medium, score: 3.455;SIFT: impact: deleterious_low_confidence, score: 0;Polyphen-2: impact: probably_damaging, score: 0.922	Missense_Mutation	SNP	Diploid	3	NA	NA	NA	7	6441974	6441974	C	T	7:g.6441974C>T	ENST00000356142.4:c.533C>T							172	2024-07-07			rs1783425656
China Pan-cancer (OrigiMed, Nature 2022)	P-4121	Colorectal Carcinoma	Colorectal Adenocarcinoma	N92H	OncoKB: Unknown, level NA, resistance NA;CIViC: NA;MyCancerGenome: not present;CancerHotspot: yes;3DHotspot: no	MutationAssessor: impact: medium, score: 2.48;SIFT: impact: deleterious_low_confidence, score: 0;Polyphen-2: impact: probably_damaging, score: 0.991	Missense_Mutation	SNP	Diploid	3	NA	NA	NA	7	6439805	6439805	A	C	7:g.6439805A>C	ENST00000356142.4:c.331A>C							354	2024-05-07
Skin Cutaneous Melanoma (Broad, Cell 2012)	MEL-JWCI-14	Melanoma	Cutaneous Melanoma	P29S	OncoKB: Oncogenic, level NA, resistance NA;CIViC: diagnosticCount: 0, predictiveCount: 3, prognosticCount: 0, predisposingCount: 0, oncogenicCount: 0, functionalCount: 0;MyCancerGenome: not present;CancerHotspot: yes;3DHotspot: yes	MutationAssessor: impact: low, score: 1.875;SIFT: impact: deleterious_low_confidence, score: 0;Polyphen-2: impact: possibly_damaging, score: 0.713	Missense_Mutation	SNP		92	NA	NA	broad.mit.edu	7	6426892	6426892	C	T	7:g.6426892C>T	ENST00000356142.4:c.85C>T							1538	2024-02-07		Likely_pathogenic	rs1057519874				62
Skin Cutaneous Melanoma (Broad, Cell 2012)	MEL-JWCI-WGS-7	Melanoma	Cutaneous Melanoma	P29S	OncoKB: Oncogenic, level NA, resistance NA;CIViC: diagnosticCount: 0, predictiveCount: 3, prognosticCount: 0, predisposingCount: 0, oncogenicCount: 0, functionalCount: 0;MyCancerGenome: not present;CancerHotspot: yes;3DHotspot: yes	MutationAssessor: impact: low, score: 1.875;SIFT: impact: deleterious_low_confidence, score: 0;Polyphen-2: impact: possibly_damaging, score: 0.713	Missense_Mutation	SNP		92	NA	NA	broad.mit.edu	7	6426892	6426892	C	T	7:g.6426892C>T	ENST00000356142.4:c.85C>T							2124	2024-02-07		Likely_pathogenic	rs1057519874				69
Skin Cutaneous Melanoma (Broad, Cell 2012)	MEL-Ma-Mel-103b	Melanoma	Cutaneous Melanoma	P29S	OncoKB: Oncogenic, level NA, resistance NA;CIViC: diagnosticCount: 0, predictiveCount: 3, prognosticCount: 0, predisposingCount: 0, oncogenicCount: 0, functionalCount: 0;MyCancerGenome: not present;CancerHotspot: yes;3DHotspot: yes	MutationAssessor: impact: low, score: 1.875;SIFT: impact: deleterious_low_confidence, score: 0;Polyphen-2: impact: possibly_damaging, score: 0.713	Missense_Mutation	SNP		92	NA	NA	broad.mit.edu	7	6426892	6426892	C	T	7:g.6426892C>T	ENST00000356142.4:c.85C>T							1226	2024-02-07		Likely_pathogenic	rs1057519874				46
Skin Cutaneous Melanoma (Broad, Cell 2012)	MEL-Ma-Mel-85	Melanoma	Cutaneous Melanoma	P29S	OncoKB: Oncogenic, level NA, resistance NA;CIViC: diagnosticCount: 0, predictiveCount: 3, prognosticCount: 0, predisposingCount: 0, oncogenicCount: 0, functionalCount: 0;MyCancerGenome: not present;CancerHotspot: yes;3DHotspot: yes	MutationAssessor: impact: low, score: 1.875;SIFT: impact: deleterious_low_confidence, score: 0;Polyphen-2: impact: possibly_damaging, score: 0.713	Missense_Mutation	SNP		92	NA	NA	broad.mit.edu	7	6426892	6426892	C	T	7:g.6426892C>T	ENST00000356142.4:c.85C>T							750	2024-02-07		Likely_pathogenic	rs1057519874				37
Skin Cutaneous Melanoma (Broad, Cell 2012)	ME017	Melanoma	Cutaneous Melanoma	P29S	OncoKB: Oncogenic, level NA, resistance NA;CIViC: diagnosticCount: 0, predictiveCount: 3, prognosticCount: 0, predisposingCount: 0, oncogenicCount: 0, functionalCount: 0;MyCancerGenome: not present;CancerHotspot: yes;3DHotspot: yes	MutationAssessor: impact: low, score: 1.875;SIFT: impact: deleterious_low_confidence, score: 0;Polyphen-2: impact: possibly_damaging, score: 0.713	Missense_Mutation	SNP		92	NA	NA	broad.mit.edu	7	6426892	6426892	C	T	7:g.6426892C>T	ENST00000356142.4:c.85C>T							481	2024-02-07		Likely_pathogenic	rs1057519874				42
Skin Cutaneous Melanoma (Broad, Cell 2012)	MEL-UKRV-Mel-20	Melanoma	Cutaneous Melanoma	P29S	OncoKB: Oncogenic, level NA, resistance NA;CIViC: diagnosticCount: 0, predictiveCount: 3, prognosticCount: 0, predisposingCount: 0, oncogenicCount: 0, functionalCount: 0;MyCancerGenome: not present;CancerHotspot: yes;3DHotspot: yes	MutationAssessor: impact: low, score: 1.875;SIFT: impact: deleterious_low_confidence, score: 0;Polyphen-2: impact: possibly_damaging, score: 0.713	Missense_Mutation	SNP		92	NA	NA	broad.mit.edu	7	6426892	6426892	C	T	7:g.6426892C>T	ENST00000356142.4:c.85C>T							564	2024-02-07		Likely_pathogenic	rs1057519874				26
Skin Cutaneous Melanoma (TCGA, PanCancer Atlas)	TCGA-D3-A2JH-06	Melanoma	Cutaneous Melanoma	P29S	OncoKB: Oncogenic, level NA, resistance NA;CIViC: diagnosticCount: 0, predictiveCount: 3, prognosticCount: 0, predisposingCount: 0, oncogenicCount: 0, functionalCount: 0;MyCancerGenome: not present;CancerHotspot: yes;3DHotspot: yes	MutationAssessor: impact: low, score: 1.875;SIFT: impact: deleterious_low_confidence, score: 0;Polyphen-2: impact: possibly_damaging, score: 0.713	Missense_Mutation	SNP	Diploid	92	.	.	.	7	6426892	6426892	C	T	7:g.6426892C>T	ENST00000356142.4:c.85C>T	0.13		20	131		127	653	2024-02-07		Likely_pathogenic	rs1057519874				68
Skin Cutaneous Melanoma (TCGA, PanCancer Atlas)	TCGA-D3-A3C8-06	Melanoma	Cutaneous Melanoma	P29S	OncoKB: Oncogenic, level NA, resistance NA;CIViC: diagnosticCount: 0, predictiveCount: 3, prognosticCount: 0, predisposingCount: 0, oncogenicCount: 0, functionalCount: 0;MyCancerGenome: not present;CancerHotspot: yes;3DHotspot: yes	MutationAssessor: impact: low, score: 1.875;SIFT: impact: deleterious_low_confidence, score: 0;Polyphen-2: impact: possibly_damaging, score: 0.713	Missense_Mutation	SNP	Gain	92	.	.	.	7	6426892	6426892	C	T	7:g.6426892C>T	ENST00000356142.4:c.85C>T	0.12		11	79		155	1564	2024-02-07		Likely_pathogenic	rs1057519874				58
Skin Cutaneous Melanoma (TCGA, PanCancer Atlas)	TCGA-D3-A3MU-06	Melanoma	Cutaneous Melanoma	P29S	OncoKB: Oncogenic, level NA, resistance NA;CIViC: diagnosticCount: 0, predictiveCount: 3, prognosticCount: 0, predisposingCount: 0, oncogenicCount: 0, functionalCount: 0;MyCancerGenome: not present;CancerHotspot: yes;3DHotspot: yes	MutationAssessor: impact: low, score: 1.875;SIFT: impact: deleterious_low_confidence, score: 0;Polyphen-2: impact: possibly_damaging, score: 0.713	Missense_Mutation	SNP	Gain	92	.	.	.	7	6426892	6426892	C	T	7:g.6426892C>T	ENST00000356142.4:c.85C>T	0.2		61	239		203	418	2024-02-07		Likely_pathogenic	rs1057519874				53
Skin Cutaneous Melanoma (TCGA, PanCancer Atlas)	TCGA-EB-A44O-01	Melanoma	Cutaneous Melanoma	P29S	OncoKB: Oncogenic, level NA, resistance NA;CIViC: diagnosticCount: 0, predictiveCount: 3, prognosticCount: 0, predisposingCount: 0, oncogenicCount: 0, functionalCount: 0;MyCancerGenome: not present;CancerHotspot: yes;3DHotspot: yes	MutationAssessor: impact: low, score: 1.875;SIFT: impact: deleterious_low_confidence, score: 0;Polyphen-2: impact: possibly_damaging, score: 0.713	Missense_Mutation	SNP		92	.	.	.	7	6426892	6426892	C	T	7:g.6426892C>T	ENST00000356142.4:c.85C>T	0.26		14	39		64	408	2024-02-07		Likely_pathogenic	rs1057519874				69
Skin Cutaneous Melanoma (TCGA, PanCancer Atlas)	TCGA-EE-A181-06	Melanoma	Cutaneous Melanoma	P29S	OncoKB: Oncogenic, level NA, resistance NA;CIViC: diagnosticCount: 0, predictiveCount: 3, prognosticCount: 0, predisposingCount: 0, oncogenicCount: 0, functionalCount: 0;MyCancerGenome: not present;CancerHotspot: yes;3DHotspot: yes	MutationAssessor: impact: low, score: 1.875;SIFT: impact: deleterious_low_confidence, score: 0;Polyphen-2: impact: possibly_damaging, score: 0.713	Missense_Mutation	SNP	Gain	92	.	.	.	7	6426892	6426892	C	T	7:g.6426892C>T	ENST00000356142.4:c.85C>T	0.14		32	195		162	4531	2024-02-07		Likely_pathogenic	rs1057519874				82
Skin Cutaneous Melanoma (TCGA, PanCancer Atlas)	TCGA-EE-A2M5-06	Melanoma	Cutaneous Melanoma	P29S	OncoKB: Oncogenic, level NA, resistance NA;CIViC: diagnosticCount: 0, predictiveCount: 3, prognosticCount: 0, predisposingCount: 0, oncogenicCount: 0, functionalCount: 0;MyCancerGenome: not present;CancerHotspot: yes;3DHotspot: yes	MutationAssessor: impact: low, score: 1.875;SIFT: impact: deleterious_low_confidence, score: 0;Polyphen-2: impact: possibly_damaging, score: 0.713	Missense_Mutation	SNP	Gain	92	.	.	.	7	6426892	6426892	C	T	7:g.6426892C>T	ENST00000356142.4:c.85C>T	0.48		76	83		121	1965	2024-02-07		Likely_pathogenic	rs1057519874				49
Skin Cutaneous Melanoma (TCGA, PanCancer Atlas)	TCGA-EE-A3JD-06	Melanoma	Cutaneous Melanoma	P29S	OncoKB: Oncogenic, level NA, resistance NA;CIViC: diagnosticCount: 0, predictiveCount: 3, prognosticCount: 0, predisposingCount: 0, oncogenicCount: 0, functionalCount: 0;MyCancerGenome: not present;CancerHotspot: yes;3DHotspot: yes	MutationAssessor: impact: low, score: 1.875;SIFT: impact: deleterious_low_confidence, score: 0;Polyphen-2: impact: possibly_damaging, score: 0.713	Missense_Mutation	SNP	Diploid	92	.	.	.	7	6426892	6426892	C	T	7:g.6426892C>T	ENST00000356142.4:c.85C>T	0.16		30	161		98	1930	2024-02-07		Likely_pathogenic	rs1057519874				70
Skin Cutaneous Melanoma (TCGA, PanCancer Atlas)	TCGA-FR-A726-01	Melanoma	Cutaneous Melanoma	P29S	OncoKB: Oncogenic, level NA, resistance NA;CIViC: diagnosticCount: 0, predictiveCount: 3, prognosticCount: 0, predisposingCount: 0, oncogenicCount: 0, functionalCount: 0;MyCancerGenome: not present;CancerHotspot: yes;3DHotspot: yes	MutationAssessor: impact: low, score: 1.875;SIFT: impact: deleterious_low_confidence, score: 0;Polyphen-2: impact: possibly_damaging, score: 0.713	Missense_Mutation	SNP		92	.	.	.	7	6426892	6426892	C	T	7:g.6426892C>T	ENST00000356142.4:c.85C>T	0.27		43	116		127	5862	2024-02-07		Likely_pathogenic	rs1057519874				90
Skin Cutaneous Melanoma (TCGA, PanCancer Atlas)	TCGA-FR-A8YC-06	Melanoma	Cutaneous Melanoma	P29S	OncoKB: Oncogenic, level NA, resistance NA;CIViC: diagnosticCount: 0, predictiveCount: 3, prognosticCount: 0, predisposingCount: 0, oncogenicCount: 0, functionalCount: 0;MyCancerGenome: not present;CancerHotspot: yes;3DHotspot: yes	MutationAssessor: impact: low, score: 1.875;SIFT: impact: deleterious_low_confidence, score: 0;Polyphen-2: impact: possibly_damaging, score: 0.713	Missense_Mutation	SNP	Gain	92	.	.	.	7	6426892	6426892	C	T	7:g.6426892C>T	ENST00000356142.4:c.85C>T	0.24		85	272		235	2480	2024-02-07		Likely_pathogenic	rs1057519874				78
Skin Cutaneous Melanoma (TCGA, PanCancer Atlas)	TCGA-FS-A1ZA-06	Melanoma	Cutaneous Melanoma	P29S	OncoKB: Oncogenic, level NA, resistance NA;CIViC: diagnosticCount: 0, predictiveCount: 3, prognosticCount: 0, predisposingCount: 0, oncogenicCount: 0, functionalCount: 0;MyCancerGenome: not present;CancerHotspot: yes;3DHotspot: yes	MutationAssessor: impact: low, score: 1.875;SIFT: impact: deleterious_low_confidence, score: 0;Polyphen-2: impact: possibly_damaging, score: 0.713	Missense_Mutation	SNP	Diploid	92	.	.	.	7	6426892	6426892	C	T	7:g.6426892C>T	ENST00000356142.4:c.85C>T	0.25		28	82		133	1085	2024-02-07		Likely_pathogenic	rs1057519874				45
Skin Cutaneous Melanoma (TCGA, PanCancer Atlas)	TCGA-FS-A1ZP-06	Melanoma	Cutaneous Melanoma	P29S	OncoKB: Oncogenic, level NA, resistance NA;CIViC: diagnosticCount: 0, predictiveCount: 3, prognosticCount: 0, predisposingCount: 0, oncogenicCount: 0, functionalCount: 0;MyCancerGenome: not present;CancerHotspot: yes;3DHotspot: yes	MutationAssessor: impact: low, score: 1.875;SIFT: impact: deleterious_low_confidence, score: 0;Polyphen-2: impact: possibly_damaging, score: 0.713	Missense_Mutation	SNP	Diploid	92	.	.	.	7	6426892	6426892	C	T	7:g.6426892C>T	ENST00000356142.4:c.85C>T	0.35		44	81		152	1259	2024-02-07		Likely_pathogenic	rs1057519874				52
Skin Cutaneous Melanoma (TCGA, PanCancer Atlas)	TCGA-QB-AA9O-06	Melanoma	Cutaneous Melanoma	P29S	OncoKB: Oncogenic, level NA, resistance NA;CIViC: diagnosticCount: 0, predictiveCount: 3, prognosticCount: 0, predisposingCount: 0, oncogenicCount: 0, functionalCount: 0;MyCancerGenome: not present;CancerHotspot: yes;3DHotspot: yes	MutationAssessor: impact: low, score: 1.875;SIFT: impact: deleterious_low_confidence, score: 0;Polyphen-2: impact: possibly_damaging, score: 0.713	Missense_Mutation	SNP	Gain	92	.	.	.	7	6426892	6426892	C	T	7:g.6426892C>T	ENST00000356142.4:c.85C>T	0.51		72	69		141	1262	2024-02-07		Likely_pathogenic	rs1057519874				73
Skin Cutaneous Melanoma (TCGA, PanCancer Atlas)	TCGA-WE-A8K5-06	Melanoma	Cutaneous Melanoma	P29S	OncoKB: Oncogenic, level NA, resistance NA;CIViC: diagnosticCount: 0, predictiveCount: 3, prognosticCount: 0, predisposingCount: 0, oncogenicCount: 0, functionalCount: 0;MyCancerGenome: not present;CancerHotspot: yes;3DHotspot: yes	MutationAssessor: impact: low, score: 1.875;SIFT: impact: deleterious_low_confidence, score: 0;Polyphen-2: impact: possibly_damaging, score: 0.713	Missense_Mutation	SNP	Gain	92	.	.	.	7	6426892	6426892	C	T	7:g.6426892C>T	ENST00000356142.4:c.85C>T	0.55		169	137		281	948	2024-02-07		Likely_pathogenic	rs1057519874				65
Skin Cutaneous Melanoma (TCGA, PanCancer Atlas)	TCGA-WE-A8ZY-06	Melanoma	Cutaneous Melanoma	P29S	OncoKB: Oncogenic, level NA, resistance NA;CIViC: diagnosticCount: 0, predictiveCount: 3, prognosticCount: 0, predisposingCount: 0, oncogenicCount: 0, functionalCount: 0;MyCancerGenome: not present;CancerHotspot: yes;3DHotspot: yes	MutationAssessor: impact: low, score: 1.875;SIFT: impact: deleterious_low_confidence, score: 0;Polyphen-2: impact: possibly_damaging, score: 0.713	Missense_Mutation	SNP	Diploid	92	.	.	.	7	6426892	6426892	C	T	7:g.6426892C>T	ENST00000356142.4:c.85C>T	0.43		75	98		283	200	2024-02-07		Likely_pathogenic	rs1057519874				62
Skin Cutaneous Melanoma (TCGA, PanCancer Atlas)	TCGA-YD-A89C-06	Melanoma	Cutaneous Melanoma	P29S	OncoKB: Oncogenic, level NA, resistance NA;CIViC: diagnosticCount: 0, predictiveCount: 3, prognosticCount: 0, predisposingCount: 0, oncogenicCount: 0, functionalCount: 0;MyCancerGenome: not present;CancerHotspot: yes;3DHotspot: yes	MutationAssessor: impact: low, score: 1.875;SIFT: impact: deleterious_low_confidence, score: 0;Polyphen-2: impact: possibly_damaging, score: 0.713	Missense_Mutation	SNP	Gain	92	.	.	.	7	6426892	6426892	C	T	7:g.6426892C>T	ENST00000356142.4:c.85C>T	0.5		124	125		227	1419	2024-02-07		Likely_pathogenic	rs1057519874				43
Metastatic Melanoma (DFCI, Science 2015)	Pat54	Melanoma	Cutaneous Melanoma	P29S	OncoKB: Oncogenic, level NA, resistance NA;CIViC: diagnosticCount: 0, predictiveCount: 3, prognosticCount: 0, predisposingCount: 0, oncogenicCount: 0, functionalCount: 0;MyCancerGenome: not present;CancerHotspot: yes;3DHotspot: yes	MutationAssessor: impact: low, score: 1.875;SIFT: impact: deleterious_low_confidence, score: 0;Polyphen-2: impact: possibly_damaging, score: 0.713	Missense_Mutation	SNP	Diploid	92	Somatic	Untested	MSKCC	7	6426892	6426892	C	T	7:g.6426892C>T	ENST00000356142.4:c.85C>T	0.37		237	400		215	840	2024-02-07		Likely_pathogenic	rs1057519874				73
Metastatic Melanoma (DFCI, Science 2015)	Pat88	Melanoma	Cutaneous Melanoma	P29S	OncoKB: Oncogenic, level NA, resistance NA;CIViC: diagnosticCount: 0, predictiveCount: 3, prognosticCount: 0, predisposingCount: 0, oncogenicCount: 0, functionalCount: 0;MyCancerGenome: not present;CancerHotspot: yes;3DHotspot: yes	MutationAssessor: impact: low, score: 1.875;SIFT: impact: deleterious_low_confidence, score: 0;Polyphen-2: impact: possibly_damaging, score: 0.713	Missense_Mutation	SNP	Amp	92	Somatic	Untested	MSKCC	7	6426892	6426892	C	T	7:g.6426892C>T	ENST00000356142.4:c.85C>T	0.44	0.0021	389	498	1	485	1558	2024-02-07		Likely_pathogenic	rs1057519874				60
Melanoma (MSK, NEJM 2014)	LSDNR9298	Melanoma	Cutaneous Melanoma	P29S	OncoKB: Oncogenic, level NA, resistance NA;CIViC: diagnosticCount: 0, predictiveCount: 3, prognosticCount: 0, predisposingCount: 0, oncogenicCount: 0, functionalCount: 0;MyCancerGenome: not present;CancerHotspot: yes;3DHotspot: yes	MutationAssessor: impact: low, score: 1.875;SIFT: impact: deleterious_low_confidence, score: 0;Polyphen-2: impact: possibly_damaging, score: 0.713	Missense_Mutation	SNP	Gain	92	Somatic	Untested	MSKCC	7	6426892	6426892	C	T	7:g.6426892C>T	ENST00000356142.4:c.85C>T	0.36		203	356		347	1237	2024-02-07		Likely_pathogenic	rs1057519874				82
Melanoma (MSK, NEJM 2014)	SD1494	Melanoma	Cutaneous Melanoma	P29S	OncoKB: Oncogenic, level NA, resistance NA;CIViC: diagnosticCount: 0, predictiveCount: 3, prognosticCount: 0, predisposingCount: 0, oncogenicCount: 0, functionalCount: 0;MyCancerGenome: not present;CancerHotspot: yes;3DHotspot: yes	MutationAssessor: impact: low, score: 1.875;SIFT: impact: deleterious_low_confidence, score: 0;Polyphen-2: impact: possibly_damaging, score: 0.713	Missense_Mutation	SNP	Amp	92	Somatic	Untested	MSKCC	7	6426892	6426892	C	T	7:g.6426892C>T	ENST00000356142.4:c.85C>T	0.5		9	9		18	891	2024-02-07		Likely_pathogenic	rs1057519874				70
MSS Mixed Solid Tumors (Broad/Dana-Farber, Nat Genet 2018)	MEL-IPI_Pat54-Tumor-SM-4DK2F	Melanoma	Cutaneous Melanoma	P29S	OncoKB: Oncogenic, level NA, resistance NA;CIViC: diagnosticCount: 0, predictiveCount: 3, prognosticCount: 0, predisposingCount: 0, oncogenicCount: 0, functionalCount: 0;MyCancerGenome: not present;CancerHotspot: yes;3DHotspot: yes	MutationAssessor: impact: low, score: 1.875;SIFT: impact: deleterious_low_confidence, score: 0;Polyphen-2: impact: possibly_damaging, score: 0.713	Missense_Mutation	SNP		92	NA	NA	NA	7	6426892	6426892	C	T	7:g.6426892C>T	ENST00000356142.4:c.85C>T	0.38		188	305			887	2024-02-07		Likely_pathogenic	rs1057519874
MSS Mixed Solid Tumors (Broad/Dana-Farber, Nat Genet 2018)	SD1494_T	Melanoma	Cutaneous Melanoma	P29S	OncoKB: Oncogenic, level NA, resistance NA;CIViC: diagnosticCount: 0, predictiveCount: 3, prognosticCount: 0, predisposingCount: 0, oncogenicCount: 0, functionalCount: 0;MyCancerGenome: not present;CancerHotspot: yes;3DHotspot: yes	MutationAssessor: impact: low, score: 1.875;SIFT: impact: deleterious_low_confidence, score: 0;Polyphen-2: impact: possibly_damaging, score: 0.713	Missense_Mutation	SNP		92	NA	NA	NA	7	6426892	6426892	C	T	7:g.6426892C>T	ENST00000356142.4:c.85C>T	0.47		7	8			918	2024-02-07		Likely_pathogenic	rs1057519874
Skin Cutaneous Melanoma (Yale, Nat Genet 2012)	YUHEF	Melanoma	Cutaneous Melanoma	P29S	OncoKB: Oncogenic, level NA, resistance NA;CIViC: diagnosticCount: 0, predictiveCount: 3, prognosticCount: 0, predisposingCount: 0, oncogenicCount: 0, functionalCount: 0;MyCancerGenome: not present;CancerHotspot: yes;3DHotspot: yes	MutationAssessor: impact: low, score: 1.875;SIFT: impact: deleterious_low_confidence, score: 0;Polyphen-2: impact: possibly_damaging, score: 0.713	Missense_Mutation	SNP		92	somatic	NA	yale.edu	7	6426892	6426892	C	T	7:g.6426892C>T	ENST00000356142.4:c.85C>T							579	2024-02-07		Likely_pathogenic	rs1057519874
Skin Cutaneous Melanoma (Yale, Nat Genet 2012)	YUKLAB	Melanoma	Cutaneous Melanoma	P29S	OncoKB: Oncogenic, level NA, resistance NA;CIViC: diagnosticCount: 0, predictiveCount: 3, prognosticCount: 0, predisposingCount: 0, oncogenicCount: 0, functionalCount: 0;MyCancerGenome: not present;CancerHotspot: yes;3DHotspot: yes	MutationAssessor: impact: low, score: 1.875;SIFT: impact: deleterious_low_confidence, score: 0;Polyphen-2: impact: possibly_damaging, score: 0.713	Missense_Mutation	SNP		92	somatic	NA	yale.edu	7	6426892	6426892	C	T	7:g.6426892C>T	ENST00000356142.4:c.85C>T							3664	2024-02-07		Likely_pathogenic	rs1057519874
Skin Cutaneous Melanoma (Yale, Nat Genet 2012)	YULAN	Melanoma	Cutaneous Melanoma	P29S	OncoKB: Oncogenic, level NA, resistance NA;CIViC: diagnosticCount: 0, predictiveCount: 3, prognosticCount: 0, predisposingCount: 0, oncogenicCount: 0, functionalCount: 0;MyCancerGenome: not present;CancerHotspot: yes;3DHotspot: yes	MutationAssessor: impact: low, score: 1.875;SIFT: impact: deleterious_low_confidence, score: 0;Polyphen-2: impact: possibly_damaging, score: 0.713	Missense_Mutation	SNP		92	somatic	NA	yale.edu	7	6426892	6426892	C	T	7:g.6426892C>T	ENST00000356142.4:c.85C>T							1940	2024-02-07		Likely_pathogenic	rs1057519874
Skin Cutaneous Melanoma (Yale, Nat Genet 2012)	YUNACK	Melanoma	Cutaneous Melanoma	P29S	OncoKB: Oncogenic, level NA, resistance NA;CIViC: diagnosticCount: 0, predictiveCount: 3, prognosticCount: 0, predisposingCount: 0, oncogenicCount: 0, functionalCount: 0;MyCancerGenome: not present;CancerHotspot: yes;3DHotspot: yes	MutationAssessor: impact: low, score: 1.875;SIFT: impact: deleterious_low_confidence, score: 0;Polyphen-2: impact: possibly_damaging, score: 0.713	Missense_Mutation	SNP		92	somatic	NA	yale.edu	7	6426892	6426892	C	T	7:g.6426892C>T	ENST00000356142.4:c.85C>T							107	2024-02-07		Likely_pathogenic	rs1057519874
Skin Cutaneous Melanoma (Yale, Nat Genet 2012)	YUPROST	Melanoma	Cutaneous Melanoma	P29S	OncoKB: Oncogenic, level NA, resistance NA;CIViC: diagnosticCount: 0, predictiveCount: 3, prognosticCount: 0, predisposingCount: 0, oncogenicCount: 0, functionalCount: 0;MyCancerGenome: not present;CancerHotspot: yes;3DHotspot: yes	MutationAssessor: impact: low, score: 1.875;SIFT: impact: deleterious_low_confidence, score: 0;Polyphen-2: impact: possibly_damaging, score: 0.713	Missense_Mutation	SNP		92	somatic	NA	yale.edu	7	6426892	6426892	C	T	7:g.6426892C>T	ENST00000356142.4:c.85C>T							944	2024-02-07		Likely_pathogenic	rs1057519874
Skin Cutaneous Melanoma (Yale, Nat Genet 2012)	YURIF	Melanoma	Cutaneous Melanoma	P29S	OncoKB: Oncogenic, level NA, resistance NA;CIViC: diagnosticCount: 0, predictiveCount: 3, prognosticCount: 0, predisposingCount: 0, oncogenicCount: 0, functionalCount: 0;MyCancerGenome: not present;CancerHotspot: yes;3DHotspot: yes	MutationAssessor: impact: low, score: 1.875;SIFT: impact: deleterious_low_confidence, score: 0;Polyphen-2: impact: possibly_damaging, score: 0.713	Missense_Mutation	SNP		92	somatic	NA	yale.edu	7	6426892	6426892	C	T	7:g.6426892C>T	ENST00000356142.4:c.85C>T							282	2024-02-07		Likely_pathogenic	rs1057519874
MSK-IMPACT Clinical Sequencing Cohort (MSK, Nat Med 2017)	P-0000686-T01-IM3	Melanoma	Cutaneous Melanoma	P29S	OncoKB: Oncogenic, level NA, resistance NA;CIViC: diagnosticCount: 0, predictiveCount: 3, prognosticCount: 0, predisposingCount: 0, oncogenicCount: 0, functionalCount: 0;MyCancerGenome: not present;CancerHotspot: yes;3DHotspot: yes	MutationAssessor: impact: low, score: 1.875;SIFT: impact: deleterious_low_confidence, score: 0;Polyphen-2: impact: possibly_damaging, score: 0.713	Missense_Mutation	SNP	Diploid	92	NA	NA	NA	7	6426892	6426892	C	T	7:g.6426892C>T	ENST00000356142.4:c.85C>T	0.6		490	326			163	2024-02-07		Likely_pathogenic	rs1057519874											Liver
MSK-IMPACT Clinical Sequencing Cohort (MSK, Nat Med 2017)	P-0001756-T01-IM3	Melanoma	Cutaneous Melanoma	P29S	OncoKB: Oncogenic, level NA, resistance NA;CIViC: diagnosticCount: 0, predictiveCount: 3, prognosticCount: 0, predisposingCount: 0, oncogenicCount: 0, functionalCount: 0;MyCancerGenome: not present;CancerHotspot: yes;3DHotspot: yes	MutationAssessor: impact: low, score: 1.875;SIFT: impact: deleterious_low_confidence, score: 0;Polyphen-2: impact: possibly_damaging, score: 0.713	Missense_Mutation	SNP	Diploid	92	NA	NA	NA	7	6426892	6426892	C	T	7:g.6426892C>T	ENST00000356142.4:c.85C>T	0.34		218	419			41	2024-02-07		Likely_pathogenic	rs1057519874
MSK-IMPACT Clinical Sequencing Cohort (MSK, Nat Med 2017)	P-0002157-T01-IM3	Melanoma	Cutaneous Melanoma	P29S	OncoKB: Oncogenic, level NA, resistance NA;CIViC: diagnosticCount: 0, predictiveCount: 3, prognosticCount: 0, predisposingCount: 0, oncogenicCount: 0, functionalCount: 0;MyCancerGenome: not present;CancerHotspot: yes;3DHotspot: yes	MutationAssessor: impact: low, score: 1.875;SIFT: impact: deleterious_low_confidence, score: 0;Polyphen-2: impact: possibly_damaging, score: 0.713	Missense_Mutation	SNP	Diploid	92	NA	NA	NA	7	6426892	6426892	C	T	7:g.6426892C>T	ENST00000356142.4:c.85C>T	0.23		123	406			21	2024-02-07		Likely_pathogenic	rs1057519874											Lung
MSK-IMPACT Clinical Sequencing Cohort (MSK, Nat Med 2017)	P-0004142-T01-IM5	Melanoma	Cutaneous Melanoma	P29S	OncoKB: Oncogenic, level NA, resistance NA;CIViC: diagnosticCount: 0, predictiveCount: 3, prognosticCount: 0, predisposingCount: 0, oncogenicCount: 0, functionalCount: 0;MyCancerGenome: not present;CancerHotspot: yes;3DHotspot: yes	MutationAssessor: impact: low, score: 1.875;SIFT: impact: deleterious_low_confidence, score: 0;Polyphen-2: impact: possibly_damaging, score: 0.713	Missense_Mutation	SNP	Diploid	92	NA	NA	NA	7	6426892	6426892	C	T	7:g.6426892C>T	ENST00000356142.4:c.85C>T	0.41		341	489			24	2024-02-07		Likely_pathogenic	rs1057519874											Subcutaneous Tissue
MSK-IMPACT Clinical Sequencing Cohort (MSK, Nat Med 2017)	P-0005039-T01-IM5	Melanoma	Cutaneous Melanoma	P29S	OncoKB: Oncogenic, level NA, resistance NA;CIViC: diagnosticCount: 0, predictiveCount: 3, prognosticCount: 0, predisposingCount: 0, oncogenicCount: 0, functionalCount: 0;MyCancerGenome: not present;CancerHotspot: yes;3DHotspot: yes	MutationAssessor: impact: low, score: 1.875;SIFT: impact: deleterious_low_confidence, score: 0;Polyphen-2: impact: possibly_damaging, score: 0.713	Missense_Mutation	SNP	Amp	92	NA	NA	NA	7	6426892	6426892	C	T	7:g.6426892C>T	ENST00000356142.4:c.85C>T	0.13		183	1184			30	2024-02-07		Likely_pathogenic	rs1057519874											Liver
MSK-IMPACT Clinical Sequencing Cohort (MSK, Nat Med 2017)	P-0008246-T02-IM5	Melanoma	Cutaneous Melanoma	P29S	OncoKB: Oncogenic, level NA, resistance NA;CIViC: diagnosticCount: 0, predictiveCount: 3, prognosticCount: 0, predisposingCount: 0, oncogenicCount: 0, functionalCount: 0;MyCancerGenome: not present;CancerHotspot: yes;3DHotspot: yes	MutationAssessor: impact: low, score: 1.875;SIFT: impact: deleterious_low_confidence, score: 0;Polyphen-2: impact: possibly_damaging, score: 0.713	Missense_Mutation	SNP	Diploid	92	NA	NA	NA	7	6426892	6426892	C	T	7:g.6426892C>T	ENST00000356142.4:c.85C>T	0.23		322	1067			80	2024-02-07		Likely_pathogenic	rs1057519874											Colon
MSK-IMPACT Clinical Sequencing Cohort (MSK, Nat Med 2017)	P-0008557-T02-IM5	Melanoma	Cutaneous Melanoma	P29S	OncoKB: Oncogenic, level NA, resistance NA;CIViC: diagnosticCount: 0, predictiveCount: 3, prognosticCount: 0, predisposingCount: 0, oncogenicCount: 0, functionalCount: 0;MyCancerGenome: not present;CancerHotspot: yes;3DHotspot: yes	MutationAssessor: impact: low, score: 1.875;SIFT: impact: deleterious_low_confidence, score: 0;Polyphen-2: impact: possibly_damaging, score: 0.713	Missense_Mutation	SNP	Diploid	92	NA	NA	NA	7	6426892	6426892	C	T	7:g.6426892C>T	ENST00000356142.4:c.85C>T	0.18		192	883			52	2024-02-07		Likely_pathogenic	rs1057519874
MSK-IMPACT Clinical Sequencing Cohort (MSK, Nat Med 2017)	P-0009311-T01-IM5	Melanoma	Cutaneous Melanoma	P29S	OncoKB: Oncogenic, level NA, resistance NA;CIViC: diagnosticCount: 0, predictiveCount: 3, prognosticCount: 0, predisposingCount: 0, oncogenicCount: 0, functionalCount: 0;MyCancerGenome: not present;CancerHotspot: yes;3DHotspot: yes	MutationAssessor: impact: low, score: 1.875;SIFT: impact: deleterious_low_confidence, score: 0;Polyphen-2: impact: possibly_damaging, score: 0.713	Missense_Mutation	SNP	Diploid	92	NA	NA	NA	7	6426892	6426892	C	T	7:g.6426892C>T	ENST00000356142.4:c.85C>T	0.46		504	596			31	2024-02-07		Likely_pathogenic	rs1057519874											Lymph Node, Regional
MSK-IMPACT Clinical Sequencing Cohort (MSK, Nat Med 2017)	P-0011269-T01-IM5	Melanoma	Cutaneous Melanoma	P29S	OncoKB: Oncogenic, level NA, resistance NA;CIViC: diagnosticCount: 0, predictiveCount: 3, prognosticCount: 0, predisposingCount: 0, oncogenicCount: 0, functionalCount: 0;MyCancerGenome: not present;CancerHotspot: yes;3DHotspot: yes	MutationAssessor: impact: low, score: 1.875;SIFT: impact: deleterious_low_confidence, score: 0;Polyphen-2: impact: possibly_damaging, score: 0.713	Missense_Mutation	SNP	Diploid	92	NA	NA	NA	7	6426892	6426892	C	T	7:g.6426892C>T	ENST00000356142.4:c.85C>T	0.08		79	913			30	2024-02-07		Likely_pathogenic	rs1057519874
Skin Cutaneous Melanoma (TCGA, PanCancer Atlas)	TCGA-D3-A3MR-06	Melanoma	Cutaneous Melanoma	P29L	OncoKB: Oncogenic, level NA, resistance NA;CIViC: NA;MyCancerGenome: not present;CancerHotspot: yes;3DHotspot: yes	MutationAssessor: impact: medium, score: 1.965;SIFT: impact: deleterious_low_confidence, score: 0.02;Polyphen-2: impact: probably_damaging, score: 0.99	Missense_Mutation	SNP	Gain	92	.	.	.	7	6426893	6426893	C	T	7:g.6426893C>T	ENST00000356142.4:c.86C>T	0.14		25	154		159	719	2024-02-07		Likely_pathogenic	rs1057519948				42
Skin Cutaneous Melanoma (TCGA, PanCancer Atlas)	TCGA-D3-A8GI-06	Melanoma	Cutaneous Melanoma	P29L	OncoKB: Oncogenic, level NA, resistance NA;CIViC: NA;MyCancerGenome: not present;CancerHotspot: yes;3DHotspot: yes	MutationAssessor: impact: medium, score: 1.965;SIFT: impact: deleterious_low_confidence, score: 0.02;Polyphen-2: impact: probably_damaging, score: 0.99	Missense_Mutation	SNP	Gain	92	.	.	.	7	6426893	6426893	C	T	7:g.6426893C>T	ENST00000356142.4:c.86C>T	0.38		121	201		251	4277	2024-02-07		Likely_pathogenic	rs1057519948				68
Skin Cutaneous Melanoma (TCGA, PanCancer Atlas)	TCGA-D9-A3Z1-06	Melanoma	Cutaneous Melanoma	P29L	OncoKB: Oncogenic, level NA, resistance NA;CIViC: NA;MyCancerGenome: not present;CancerHotspot: yes;3DHotspot: yes	MutationAssessor: impact: medium, score: 1.965;SIFT: impact: deleterious_low_confidence, score: 0.02;Polyphen-2: impact: probably_damaging, score: 0.99	Missense_Mutation	SNP	Diploid	92	.	.	.	7	6426893	6426893	C	T	7:g.6426893C>T	ENST00000356142.4:c.86C>T	0.13		13	88		76	403	2024-02-07		Likely_pathogenic	rs1057519948				66
Skin Cutaneous Melanoma (TCGA, PanCancer Atlas)	TCGA-EE-A2GM-06	Melanoma	Cutaneous Melanoma	P29L	OncoKB: Oncogenic, level NA, resistance NA;CIViC: NA;MyCancerGenome: not present;CancerHotspot: yes;3DHotspot: yes	MutationAssessor: impact: medium, score: 1.965;SIFT: impact: deleterious_low_confidence, score: 0.02;Polyphen-2: impact: probably_damaging, score: 0.99	Missense_Mutation	SNP	Gain	92	.	.	.	7	6426893	6426893	C	T	7:g.6426893C>T	ENST00000356142.4:c.86C>T	0.34		48	93		144	632	2024-02-07		Likely_pathogenic	rs1057519948				70
Skin Cutaneous Melanoma (TCGA, PanCancer Atlas)	TCGA-QB-A6FS-06	Melanoma	Cutaneous Melanoma	P29L	OncoKB: Oncogenic, level NA, resistance NA;CIViC: NA;MyCancerGenome: not present;CancerHotspot: yes;3DHotspot: yes	MutationAssessor: impact: medium, score: 1.965;SIFT: impact: deleterious_low_confidence, score: 0.02;Polyphen-2: impact: probably_damaging, score: 0.99	Missense_Mutation	SNP	Gain	92	.	.	.	7	6426893	6426893	C	T	7:g.6426893C>T	ENST00000356142.4:c.86C>T	0.4		24	36		44	960	2024-02-07		Likely_pathogenic	rs1057519948				49
Metastatic Melanoma (DFCI, Science 2015)	Pat123	Melanoma	Cutaneous Melanoma	P29H	OncoKB: Likely Oncogenic, level NA, resistance NA;CIViC: NA;MyCancerGenome: not present;CancerHotspot: yes;3DHotspot: yes	MutationAssessor: impact: medium, score: 2.82;SIFT: impact: deleterious_low_confidence, score: 0;Polyphen-2: impact: probably_damaging, score: 0.988	Missense_Mutation	SNP	Diploid	92	Somatic	Untested	MSKCC	7	6426893	6426893	C	A	7:g.6426893C>A	ENST00000356142.4:c.86C>A	0.13		71	468		428	470	2024-02-07			rs1057519948				50
MSK-IMPACT Clinical Sequencing Cohort (MSK, Nat Med 2017)	P-0012194-T01-IM5	Melanoma	Cutaneous Melanoma	P29L	OncoKB: Oncogenic, level NA, resistance NA;CIViC: NA;MyCancerGenome: not present;CancerHotspot: yes;3DHotspot: yes	MutationAssessor: impact: medium, score: 1.965;SIFT: impact: deleterious_low_confidence, score: 0.02;Polyphen-2: impact: probably_damaging, score: 0.99	Missense_Mutation	SNP	Diploid	92	NA	NA	NA	7	6426893	6426893	C	T	7:g.6426893C>T	ENST00000356142.4:c.86C>T	0.17		58	276			35	2024-02-07		Likely_pathogenic	rs1057519948
MSK-IMPACT Clinical Sequencing Cohort (MSK, Nat Med 2017)	P-0009349-T01-IM5	Melanoma	Cutaneous Melanoma	P29F	OncoKB: Likely Oncogenic, level NA, resistance NA;CIViC: NA;MyCancerGenome: not present;CancerHotspot: yes;3DHotspot: yes	MutationAssessor: NA;SIFT: impact: deleterious_low_confidence, score: 0;Polyphen-2: impact: probably_damaging, score: 0.995	Missense_Mutation	DNP	Diploid	92	NA	NA	NA	7	6426892	6426893	CC	TT	7:g.6426892_6426893delinsTT	ENST00000356142.4:c.85_86delinsTT	0.38		295	472			36	2024-02-07														Abdomen
Skin Cutaneous Melanoma (TCGA, PanCancer Atlas)	TCGA-FS-A1ZU-06	Melanoma	Cutaneous Melanoma	N111K	OncoKB: Likely Oncogenic, level NA, resistance NA;CIViC: NA;MyCancerGenome: not present;CancerHotspot: yes;3DHotspot: no	MutationAssessor: impact: medium, score: 2.525;SIFT: impact: deleterious_low_confidence, score: 0.01;Polyphen-2: impact: possibly_damaging, score: 0.622	Missense_Mutation	SNP	Diploid		.	.	.	7	6439807	6439807	T	G	7:g.6439807T>G	ENST00000356142.4:c.333T>G	0.29		27	65		99	154	2024-05-07							70
Skin Cutaneous Melanoma (TCGA, PanCancer Atlas)	TCGA-GN-A266-06	Melanoma	Cutaneous Melanoma	P34S	OncoKB: Likely Oncogenic, level NA, resistance NA;CIViC: NA;MyCancerGenome: not present;CancerHotspot: yes;3DHotspot: no	MutationAssessor: impact: medium, score: 2.23;SIFT: impact: deleterious_low_confidence, score: 0.01;Polyphen-2: impact: probably_damaging, score: 0.993	Missense_Mutation	SNP	Gain	1	.	.	.	7	6426907	6426907	C	T	7:g.6426907C>T	ENST00000356142.4:c.100C>T	0.23		25	83		129	3271	2024-02-07			rs2115193228				45
MSS Mixed Solid Tumors (Broad/Dana-Farber, Nat Genet 2018)	MEL-IPI_Pat138-Tumor-SM-7A155	Melanoma	Cutaneous Melanoma	A159V	OncoKB: Unknown, level NA, resistance NA;CIViC: NA;MyCancerGenome: not present;CancerHotspot: yes;3DHotspot: yes	MutationAssessor: impact: medium, score: 3.455;SIFT: impact: deleterious_low_confidence, score: 0;Polyphen-2: impact: probably_damaging, score: 0.922	Missense_Mutation	SNP		3	NA	NA	NA	7	6441974	6441974	C	T	7:g.6441974C>T	ENST00000356142.4:c.533C>T	0.03		4	138			5878	2024-07-07			rs1783425656
Cutaneous Squamous Cell Carcinoma (UCSF, NPJ Genom Med 2021)	cscc-ucsf-2021-Sample33	Skin Cancer, Non-Melanoma	Cutaneous Squamous Cell Carcinoma	P29S	OncoKB: Oncogenic, level NA, resistance NA;CIViC: diagnosticCount: 0, predictiveCount: 3, prognosticCount: 0, predisposingCount: 0, oncogenicCount: 0, functionalCount: 0;MyCancerGenome: not present;CancerHotspot: yes;3DHotspot: yes	MutationAssessor: impact: low, score: 1.875;SIFT: impact: deleterious_low_confidence, score: 0;Polyphen-2: impact: possibly_damaging, score: 0.713	Missense_Mutation	SNP		92	NA	NA	NA	7	6426892	6426892	C	T	7:g.6426892C>T	ENST00000356142.4:c.85C>T	0.33		41	84		54	1504	2024-02-07		Likely_pathogenic	rs1057519874
MSK-IMPACT Clinical Sequencing Cohort (MSK, Nat Med 2017)	P-0003610-T01-IM5	Skin Cancer, Non-Melanoma	Cutaneous Squamous Cell Carcinoma	P29S	OncoKB: Oncogenic, level NA, resistance NA;CIViC: diagnosticCount: 0, predictiveCount: 3, prognosticCount: 0, predisposingCount: 0, oncogenicCount: 0, functionalCount: 0;MyCancerGenome: not present;CancerHotspot: yes;3DHotspot: yes	MutationAssessor: impact: low, score: 1.875;SIFT: impact: deleterious_low_confidence, score: 0;Polyphen-2: impact: possibly_damaging, score: 0.713	Missense_Mutation	SNP	Diploid	92	NA	NA	NA	7	6426892	6426892	C	T	7:g.6426892C>T	ENST00000356142.4:c.85C>T	0.22		181	652			25	2024-02-07		Likely_pathogenic	rs1057519874											Forehead
Cutaneous Squamous Cell Carcinoma (MD Anderson, Clin Cancer Res 2014)	CSCC-55-T	Skin Cancer, Non-Melanoma	Cutaneous Squamous Cell Carcinoma	P29S	OncoKB: Oncogenic, level NA, resistance NA;CIViC: diagnosticCount: 0, predictiveCount: 3, prognosticCount: 0, predisposingCount: 0, oncogenicCount: 0, functionalCount: 0;MyCancerGenome: not present;CancerHotspot: yes;3DHotspot: yes	MutationAssessor: impact: low, score: 1.875;SIFT: impact: deleterious_low_confidence, score: 0;Polyphen-2: impact: possibly_damaging, score: 0.713	Missense_Mutation	SNP		92	Somatic	Untested	hgsc.bcm.edu	7	6426892	6426892	C	T	7:g.6426892C>T	ENST00000356142.4:c.85C>T	0.22		30	107		64	2594	2024-02-07		Likely_pathogenic	rs1057519874				71
Cutaneous Squamous Cell Carcinoma (UCSF, NPJ Genom Med 2021)	cscc-ucsf-2021-Sample67	Skin Cancer, Non-Melanoma	Cutaneous Squamous Cell Carcinoma	P29L	OncoKB: Oncogenic, level NA, resistance NA;CIViC: NA;MyCancerGenome: not present;CancerHotspot: yes;3DHotspot: yes	MutationAssessor: impact: medium, score: 1.965;SIFT: impact: deleterious_low_confidence, score: 0.02;Polyphen-2: impact: probably_damaging, score: 0.99	Missense_Mutation	SNP		92	NA	NA	NA	7	6426893	6426893	C	T	7:g.6426893C>T	ENST00000356142.4:c.86C>T	0.19		5	22		22	91	2024-02-07		Likely_pathogenic	rs1057519948
MSK-IMPACT Clinical Sequencing Cohort (MSK, Nat Med 2017)	P-0000582-T01-IM3	Skin Cancer, Non-Melanoma	Cutaneous Squamous Cell Carcinoma	P29L	OncoKB: Oncogenic, level NA, resistance NA;CIViC: NA;MyCancerGenome: not present;CancerHotspot: yes;3DHotspot: yes	MutationAssessor: impact: medium, score: 1.965;SIFT: impact: deleterious_low_confidence, score: 0.02;Polyphen-2: impact: probably_damaging, score: 0.99	Missense_Mutation	SNP	Diploid	92	NA	NA	NA	7	6426893	6426893	C	T	7:g.6426893C>T	ENST00000356142.4:c.86C>T	0.53		454	400			59	2024-02-07		Likely_pathogenic	rs1057519948											Orbit
Diffuse Glioma (GLASS Consortium, Nature 2019)	GLSS-DK-0015-R1	Glioma	Diffuse Glioma	G12E	OncoKB: Likely Oncogenic, level NA, resistance NA;CIViC: NA;MyCancerGenome: not present;CancerHotspot: yes;3DHotspot: no	MutationAssessor: impact: medium, score: 2.51;SIFT: impact: deleterious_low_confidence, score: 0.01;Polyphen-2: impact: possibly_damaging, score: 0.661	Missense_Mutation	SNP			NA	NA	NA	7	6414401	6414401	G	A	7:g.6414401G>A	ENST00000356142.4:c.35G>A	0.27		15	41			1224	2024-01-07
Pediatric Preclinical Testing Consortium (CHOP, Cell Rep 2019)	TC-71	Bone Cancer	Ewing Sarcoma	P29S	OncoKB: Oncogenic, level NA, resistance NA;CIViC: diagnosticCount: 0, predictiveCount: 3, prognosticCount: 0, predisposingCount: 0, oncogenicCount: 0, functionalCount: 0;MyCancerGenome: not present;CancerHotspot: yes;3DHotspot: yes	MutationAssessor: impact: low, score: 1.875;SIFT: impact: deleterious_low_confidence, score: 0;Polyphen-2: impact: possibly_damaging, score: 0.713	Missense_Mutation	SNP	Diploid	92	NA	NA	hgsc.bcm.edu	7	6426892	6426892	C	T	7:g.6426892C>T	ENST00000356142.4:c.85C>T	0.52	0.52	68	64	68	64	203	2024-02-07		Likely_pathogenic	rs1057519874				22
Pediatric Ewing Sarcoma (DFCI, Cancer Discov 2014)	12-P4072	Bone Cancer	Ewing Sarcoma	A178V	OncoKB: Likely Oncogenic, level NA, resistance NA;CIViC: NA;MyCancerGenome: not present;CancerHotspot: yes;3DHotspot: yes	MutationAssessor: impact: medium, score: 3.455;SIFT: impact: deleterious_low_confidence, score: 0;Polyphen-2: impact: probably_damaging, score: 0.922	Missense_Mutation	SNP			NA	NA	dfci.harvard.edu	7	6441974	6441974	C	T	7:g.6441974C>T	ENST00000356142.4:c.533C>T							75	2024-07-07			rs1783425656
Pediatric Preclinical Testing Consortium (CHOP, Cell Rep 2019)	ES-4	Bone Cancer	Ewing Sarcoma	N111Y	OncoKB: Likely Oncogenic, level NA, resistance NA;CIViC: NA;MyCancerGenome: not present;CancerHotspot: yes;3DHotspot: no	MutationAssessor: impact: medium, score: 3.04;SIFT: impact: deleterious_low_confidence, score: 0;Polyphen-2: impact: probably_damaging, score: 0.996	Missense_Mutation	SNP	Diploid		NA	NA	hgsc.bcm.edu	7	6439805	6439805	A	T	7:g.6439805A>T	ENST00000356142.4:c.331A>T	0.41	0.41	12	17	12	17	161	2024-05-07							18
China Pan-cancer (OrigiMed, Nature 2022)	P-2615	Gastric Cancer	Gastric Adenocarcinoma	A159V	OncoKB: Unknown, level NA, resistance NA;CIViC: NA;MyCancerGenome: not present;CancerHotspot: yes;3DHotspot: yes	MutationAssessor: impact: medium, score: 3.455;SIFT: impact: deleterious_low_confidence, score: 0;Polyphen-2: impact: probably_damaging, score: 0.922	Missense_Mutation	SNP	Diploid	3	NA	NA	NA	7	6441974	6441974	C	T	7:g.6441974C>T	ENST00000356142.4:c.533C>T							80	2024-07-07			rs1783425656
China Pan-cancer (OrigiMed, Nature 2022)	P-8983	Gastric Cancer	Gastric Adenocarcinoma	N92I	OncoKB: Unknown, level NA, resistance NA;CIViC: NA;MyCancerGenome: not present;CancerHotspot: yes;3DHotspot: no	MutationAssessor: impact: high, score: 4.085;SIFT: impact: deleterious_low_confidence, score: 0;Polyphen-2: impact: probably_damaging, score: 0.984	Missense_Mutation	SNP	Diploid	3	NA	NA	NA	7	6439806	6439806	A	T	7:g.6439806A>T	ENST00000356142.4:c.332A>T							19	2024-05-07
MSK-IMPACT Clinical Sequencing Cohort (MSK, Nat Med 2017)	P-0006501-T01-IM5	Gastrointestinal Stromal Tumor	Gastrointestinal Stromal Tumor	N111S	OncoKB: Likely Oncogenic, level NA, resistance NA;CIViC: NA;MyCancerGenome: not present;CancerHotspot: yes;3DHotspot: no	MutationAssessor: impact: medium, score: 2.13;SIFT: impact: deleterious_low_confidence, score: 0;Polyphen-2: impact: benign, score: 0.293	Missense_Mutation	SNP	Diploid		NA	NA	NA	7	6439806	6439806	A	G	7:g.6439806A>G	ENST00000356142.4:c.332A>G	0.45		337	420			6	2024-05-07														Stomach
Head and Neck Squamous Cell Carcinoma (Broad, Science 2011)	HN_63058	Head and Neck Cancer	Head and Neck Squamous Cell Carcinoma	P29S	OncoKB: Oncogenic, level NA, resistance NA;CIViC: diagnosticCount: 0, predictiveCount: 3, prognosticCount: 0, predisposingCount: 0, oncogenicCount: 0, functionalCount: 0;MyCancerGenome: not present;CancerHotspot: yes;3DHotspot: yes	MutationAssessor: impact: low, score: 1.875;SIFT: impact: deleterious_low_confidence, score: 0;Polyphen-2: impact: possibly_damaging, score: 0.713	Missense_Mutation	SNP		92	Unknown	Unknown	broad.mit.edu	7	6426892	6426892	C	T	7:g.6426892C>T	ENST00000356142.4:c.85C>T	0.17		7	33			87	2024-02-07		Likely_pathogenic	rs1057519874
Head and Neck Squamous Cell Carcinoma (TCGA, PanCancer Atlas)	TCGA-BA-A6DJ-01	Head and Neck Cancer	Head and Neck Squamous Cell Carcinoma	P29S	OncoKB: Oncogenic, level NA, resistance NA;CIViC: diagnosticCount: 0, predictiveCount: 3, prognosticCount: 0, predisposingCount: 0, oncogenicCount: 0, functionalCount: 0;MyCancerGenome: not present;CancerHotspot: yes;3DHotspot: yes	MutationAssessor: impact: low, score: 1.875;SIFT: impact: deleterious_low_confidence, score: 0;Polyphen-2: impact: possibly_damaging, score: 0.713	Missense_Mutation	SNP	Diploid	92	.	.	.	7	6426892	6426892	C	T	7:g.6426892C>T	ENST00000356142.4:c.85C>T	0.16		10	51		63	232	2024-02-07		Likely_pathogenic	rs1057519874				62
Pan-cancer analysis of whole genomes (ICGC/TCGA, Nature 2020)	SP34005	Head and Neck Cancer	Head and Neck Squamous Cell Carcinoma	C18F	OncoKB: Likely Oncogenic, level NA, resistance NA;CIViC: NA;MyCancerGenome: not present;CancerHotspot: yes;3DHotspot: yes	MutationAssessor: impact: high, score: 4;SIFT: impact: deleterious_low_confidence, score: 0;Polyphen-2: impact: possibly_damaging, score: 0.454	Missense_Mutation	SNP	Diploid		NA	NA	NA	7	6426860	6426860	G	T	7:g.6426860G>T	ENST00000356142.4:c.53G>T	0.39		27	43			33	2024-02-07			rs1554263326				71
Head and Neck Squamous Cell Carcinoma (TCGA, PanCancer Atlas)	TCGA-CN-5369-01	Head and Neck Cancer	Head and Neck Squamous Cell Carcinoma	A178V	OncoKB: Likely Oncogenic, level NA, resistance NA;CIViC: NA;MyCancerGenome: not present;CancerHotspot: yes;3DHotspot: yes	MutationAssessor: impact: medium, score: 3.455;SIFT: impact: deleterious_low_confidence, score: 0;Polyphen-2: impact: probably_damaging, score: 0.922	Missense_Mutation	SNP	Diploid		.	.	.	7	6441974	6441974	C	T	7:g.6441974C>T	ENST00000356142.4:c.533C>T	0.15	0.0082	11	64	1	121	407	2024-07-07			rs1783425656				90
Head and Neck Squamous Cell Carcinoma (TCGA, PanCancer Atlas)	TCGA-CN-A640-01	Head and Neck Cancer	Head and Neck Squamous Cell Carcinoma	A178V	OncoKB: Likely Oncogenic, level NA, resistance NA;CIViC: NA;MyCancerGenome: not present;CancerHotspot: yes;3DHotspot: yes	MutationAssessor: impact: medium, score: 3.455;SIFT: impact: deleterious_low_confidence, score: 0;Polyphen-2: impact: probably_damaging, score: 0.922	Missense_Mutation	SNP	Diploid		.	.	.	7	6441974	6441974	C	T	7:g.6441974C>T	ENST00000356142.4:c.533C>T	0.16		21	112		84	57	2024-07-07			rs1783425656				40
Head and Neck Squamous Cell Carcinoma (TCGA, PanCancer Atlas)	TCGA-CV-A45P-01	Head and Neck Cancer	Head and Neck Squamous Cell Carcinoma	A178V	OncoKB: Likely Oncogenic, level NA, resistance NA;CIViC: NA;MyCancerGenome: not present;CancerHotspot: yes;3DHotspot: yes	MutationAssessor: impact: medium, score: 3.455;SIFT: impact: deleterious_low_confidence, score: 0;Polyphen-2: impact: probably_damaging, score: 0.922	Missense_Mutation	SNP	Diploid		.	.	.	7	6441974	6441974	C	T	7:g.6441974C>T	ENST00000356142.4:c.533C>T	0.17	0.02	17	81	1	51	143	2024-07-07			rs1783425656				82
Head and Neck Squamous Cell Carcinoma (TCGA, PanCancer Atlas)	TCGA-CV-A6JD-01	Head and Neck Cancer	Head and Neck Squamous Cell Carcinoma	A178V	OncoKB: Likely Oncogenic, level NA, resistance NA;CIViC: NA;MyCancerGenome: not present;CancerHotspot: yes;3DHotspot: yes	MutationAssessor: impact: medium, score: 3.455;SIFT: impact: deleterious_low_confidence, score: 0;Polyphen-2: impact: probably_damaging, score: 0.922	Missense_Mutation	SNP	Diploid		.	.	.	7	6441974	6441974	C	T	7:g.6441974C>T	ENST00000356142.4:c.533C>T	0.29		31	75		98	82	2024-07-07			rs1783425656				82
Head and Neck Squamous Cell Carcinoma (TCGA, PanCancer Atlas)	TCGA-UF-A7JT-01	Head and Neck Cancer	Head and Neck Squamous Cell Carcinoma	A178V	OncoKB: Likely Oncogenic, level NA, resistance NA;CIViC: NA;MyCancerGenome: not present;CancerHotspot: yes;3DHotspot: yes	MutationAssessor: impact: medium, score: 3.455;SIFT: impact: deleterious_low_confidence, score: 0;Polyphen-2: impact: probably_damaging, score: 0.922	Missense_Mutation	SNP	Diploid		.	.	.	7	6441974	6441974	C	T	7:g.6441974C>T	ENST00000356142.4:c.533C>T	0.22		24	87		109	173	2024-07-07			rs1783425656				72
Head and Neck Squamous Cell Carcinoma (TCGA, PanCancer Atlas)	TCGA-CV-7427-01	Head and Neck Cancer	Head and Neck Squamous Cell Carcinoma	P29T	OncoKB: Likely Oncogenic, level NA, resistance NA;CIViC: NA;MyCancerGenome: not present;CancerHotspot: yes;3DHotspot: yes	MutationAssessor: impact: low, score: 1.61;SIFT: impact: deleterious_low_confidence, score: 0.02;Polyphen-2: impact: probably_damaging, score: 0.936	Missense_Mutation	SNP	Diploid	92	.	.	.	7	6426892	6426892	C	A	7:g.6426892C>A	ENST00000356142.4:c.85C>A	0.27		22	61		102	396	2024-02-07		Likely_pathogenic	rs1057519874				73
Head and Neck Squamous Cell Carcinoma (TCGA, PanCancer Atlas)	TCGA-H7-7774-01	Head and Neck Cancer	Head and Neck Squamous Cell Carcinoma	C18Y	OncoKB: Likely Oncogenic, level NA, resistance NA;CIViC: NA;MyCancerGenome: not present;CancerHotspot: yes;3DHotspot: yes	MutationAssessor: impact: medium, score: 2.85;SIFT: impact: deleterious_low_confidence, score: 0;Polyphen-2: impact: probably_damaging, score: 0.955	Missense_Mutation	SNP	Diploid		.	.	.	7	6426860	6426860	G	A	7:g.6426860G>A	ENST00000356142.4:c.53G>A	0.27		16	44		64	135	2024-02-07		Pathogenic	rs1554263326				75
Head and Neck Squamous Cell Carcinoma (TCGA, PanCancer Atlas)	TCGA-CR-5250-01	Head and Neck Cancer	Head and Neck Squamous Cell Carcinoma	C18F	OncoKB: Likely Oncogenic, level NA, resistance NA;CIViC: NA;MyCancerGenome: not present;CancerHotspot: yes;3DHotspot: yes	MutationAssessor: impact: high, score: 4;SIFT: impact: deleterious_low_confidence, score: 0;Polyphen-2: impact: possibly_damaging, score: 0.454	Missense_Mutation	SNP	Diploid		.	.	.	7	6426860	6426860	G	T	7:g.6426860G>T	ENST00000356142.4:c.53G>T	0.33		29	58		50	32	2024-02-07			rs1554263326				71
Head and Neck Squamous Cell Carcinoma (TCGA, PanCancer Atlas)	TCGA-BA-4078-01	Head and Neck Cancer	Head and Neck Squamous Cell Carcinoma	K135N	OncoKB: Likely Oncogenic, level NA, resistance NA;CIViC: NA;MyCancerGenome: not present;CancerHotspot: yes;3DHotspot: no	MutationAssessor: impact: high, score: 4.385;SIFT: impact: deleterious_low_confidence, score: 0;Polyphen-2: impact: probably_damaging, score: 0.915	Missense_Mutation	SNP	Diploid		.	.	.	7	6441558	6441558	A	C	7:g.6441558A>C	ENST00000356142.4:c.405A>C	0.5		79	80		124	381	2024-06-07							83
Head and Neck Squamous Cell Carcinoma (TCGA, PanCancer Atlas)	TCGA-CQ-6223-01	Head and Neck Cancer	Head and Neck Squamous Cell Carcinoma	G15S	OncoKB: Unknown, level NA, resistance NA;CIViC: NA;MyCancerGenome: not present;CancerHotspot: no;3DHotspot: yes	MutationAssessor: impact: high, score: 4.22;SIFT: impact: deleterious_low_confidence, score: 0;Polyphen-2: impact: probably_damaging, score: 0.996	Missense_Mutation	SNP	Diploid		.	.	.	7	6426850	6426850	G	A	7:g.6426850G>A	ENST00000356142.4:c.43G>A	0.24		25	78		99	95	2024-02-07							69
Pediatric Pan-Cancer (DKFZ, Nature 2017)	SJHGG014	Glioma	High-Grade Glioma, NOS	A178V	OncoKB: Likely Oncogenic, level NA, resistance NA;CIViC: NA;MyCancerGenome: not present;CancerHotspot: yes;3DHotspot: yes	MutationAssessor: impact: medium, score: 3.455;SIFT: impact: deleterious_low_confidence, score: 0;Polyphen-2: impact: probably_damaging, score: 0.922	Missense_Mutation	SNP			NA	Untested	.	7	6441974	6441974	C	T	7:g.6441974C>T	ENST00000356142.4:c.533C>T							27	2024-07-07			rs1783425656				10.68
China Pan-cancer (OrigiMed, Nature 2022)	P-5554	Intrahepatic Cholangiocarcinoma	Intrahepatic Cholangiocarcinoma	P34H	OncoKB: Likely Oncogenic, level NA, resistance NA;CIViC: NA;MyCancerGenome: not present;CancerHotspot: yes;3DHotspot: no	MutationAssessor: impact: medium, score: 3.25;SIFT: impact: deleterious_low_confidence, score: 0;Polyphen-2: impact: probably_damaging, score: 0.999	Missense_Mutation	SNP	Diploid	1	NA	NA	NA	7	6426908	6426908	C	A	7:g.6426908C>A	ENST00000356142.4:c.101C>A							60	2024-02-07			rs1782950049
China Pan-cancer (OrigiMed, Nature 2022)	P-7942	Liver Hepatocellular Carcinoma	Liver Hepatocellular Carcinoma	Q61K	OncoKB: Likely Oncogenic, level NA, resistance NA;CIViC: NA;MyCancerGenome: not present;CancerHotspot: yes;3DHotspot: no	MutationAssessor: impact: medium, score: 3.025;SIFT: impact: deleterious_low_confidence, score: 0.01;Polyphen-2: impact: probably_damaging, score: 0.966	Missense_Mutation	SNP	Diploid	1	NA	NA	NA	7	6431628	6431628	C	A	7:g.6431628C>A	ENST00000356142.4:c.181C>A							18	2024-03-07
Lung Cancer in Never Smokers (NCI, Nature Genetics 2021)	NSLC-0100-T02	Non-Small Cell Lung Cancer	Lung Adenocarcinoma	P29S	OncoKB: Oncogenic, level NA, resistance NA;CIViC: diagnosticCount: 0, predictiveCount: 3, prognosticCount: 0, predisposingCount: 0, oncogenicCount: 0, functionalCount: 0;MyCancerGenome: not present;CancerHotspot: yes;3DHotspot: yes	MutationAssessor: impact: low, score: 1.875;SIFT: impact: deleterious_low_confidence, score: 0;Polyphen-2: impact: possibly_damaging, score: 0.713	Missense_Mutation	SNP		92	Somatic	NA	NA	7	6426892	6426892	C	T	7:g.6426892C>T	ENST00000356142.4:c.85C>T							36	2024-02-07		Likely_pathogenic	rs1057519874				44.0657
MSK-IMPACT Clinical Sequencing Cohort (MSK, Nat Med 2017)	P-0009102-T01-IM5	Non-Small Cell Lung Cancer	Lung Adenocarcinoma	C18S	OncoKB: Likely Oncogenic, level NA, resistance NA;CIViC: NA;MyCancerGenome: not present;CancerHotspot: yes;3DHotspot: yes	MutationAssessor: impact: neutral, score: -0.325;SIFT: impact: tolerated_low_confidence, score: 0.05;Polyphen-2: impact: benign, score: 0.188	Missense_Mutation	SNP	Diploid		NA	NA	NA	7	6426860	6426860	G	C	7:g.6426860G>C	ENST00000356142.4:c.53G>C	0.23		170	572			2	2024-02-07			rs1554263326											Chest Wall
Lung Adenocarcinoma (Broad, Cell 2012)	LUAD_E00703	Non-Small Cell Lung Cancer	Lung Adenocarcinoma	A178V	OncoKB: Likely Oncogenic, level NA, resistance NA;CIViC: NA;MyCancerGenome: not present;CancerHotspot: yes;3DHotspot: yes	MutationAssessor: impact: medium, score: 3.455;SIFT: impact: deleterious_low_confidence, score: 0;Polyphen-2: impact: probably_damaging, score: 0.922	Missense_Mutation	SNP	Diploid		Unknown	NA	broad.mit.edu	7	6441974	6441974	C	T	7:g.6441974C>T	ENST00000356142.4:c.533C>T							48	2024-07-07			rs1783425656				70
Lung Squamous Cell Carcinoma (TCGA, PanCancer Atlas)	TCGA-21-1079-01	Non-Small Cell Lung Cancer	Lung Squamous Cell Carcinoma	P29S	OncoKB: Oncogenic, level NA, resistance NA;CIViC: diagnosticCount: 0, predictiveCount: 3, prognosticCount: 0, predisposingCount: 0, oncogenicCount: 0, functionalCount: 0;MyCancerGenome: not present;CancerHotspot: yes;3DHotspot: yes	MutationAssessor: impact: low, score: 1.875;SIFT: impact: deleterious_low_confidence, score: 0;Polyphen-2: impact: possibly_damaging, score: 0.713	Missense_Mutation	SNP	Gain	92	.	.	.	7	6426892	6426892	C	T	7:g.6426892C>T	ENST00000356142.4:c.85C>T	0.72		160	62		491	1415	2024-02-07		Likely_pathogenic	rs1057519874				71
Pan-cancer analysis of whole genomes (ICGC/TCGA, Nature 2020)	SP116812	Mastocytosis	Mastocytosis	P34R	OncoKB: Likely Oncogenic, level NA, resistance NA;CIViC: NA;MyCancerGenome: not present;CancerHotspot: yes;3DHotspot: no	MutationAssessor: impact: medium, score: 3.48;SIFT: impact: deleterious_low_confidence, score: 0;Polyphen-2: impact: probably_damaging, score: 0.998	Missense_Mutation	SNP	Diploid	1	NA	NA	NA	7	6426908	6426908	C	G	7:g.6426908C>G	ENST00000356142.4:c.101C>G	0.34		16	31			11	2024-02-07			rs1782950049				78
Metastatic Melanoma (UCLA, Cell 2016)	Pt19	Melanoma	Melanoma	P29S	OncoKB: Oncogenic, level NA, resistance NA;CIViC: diagnosticCount: 0, predictiveCount: 3, prognosticCount: 0, predisposingCount: 0, oncogenicCount: 0, functionalCount: 0;MyCancerGenome: not present;CancerHotspot: yes;3DHotspot: yes	MutationAssessor: impact: low, score: 1.875;SIFT: impact: deleterious_low_confidence, score: 0;Polyphen-2: impact: possibly_damaging, score: 0.713	Missense_Mutation	SNP	Gain	92	Somatic	Untested	MSKCC	7	6426892	6426892	C	T	7:g.6426892C>T	ENST00000356142.4:c.85C>T	0.47		152	172			677	2024-02-07		Likely_pathogenic	rs1057519874
Metastatic Melanoma (UCLA, Cell 2016)	Pt30	Melanoma	Melanoma	P29S	OncoKB: Oncogenic, level NA, resistance NA;CIViC: diagnosticCount: 0, predictiveCount: 3, prognosticCount: 0, predisposingCount: 0, oncogenicCount: 0, functionalCount: 0;MyCancerGenome: not present;CancerHotspot: yes;3DHotspot: yes	MutationAssessor: impact: low, score: 1.875;SIFT: impact: deleterious_low_confidence, score: 0;Polyphen-2: impact: possibly_damaging, score: 0.713	Missense_Mutation	SNP	Gain	92	Somatic	Untested	MSKCC	7	6426892	6426892	C	T	7:g.6426892C>T	ENST00000356142.4:c.85C>T	0.27		50	134			557	2024-02-07		Likely_pathogenic	rs1057519874
MSS Mixed Solid Tumors (Broad/Dana-Farber, Nat Genet 2018)	SD7357_T	Melanoma	Melanoma	P29S	OncoKB: Oncogenic, level NA, resistance NA;CIViC: diagnosticCount: 0, predictiveCount: 3, prognosticCount: 0, predisposingCount: 0, oncogenicCount: 0, functionalCount: 0;MyCancerGenome: not present;CancerHotspot: yes;3DHotspot: yes	MutationAssessor: impact: low, score: 1.875;SIFT: impact: deleterious_low_confidence, score: 0;Polyphen-2: impact: possibly_damaging, score: 0.713	Missense_Mutation	SNP		92	NA	NA	NA	7	6426892	6426892	C	T	7:g.6426892C>T	ENST00000356142.4:c.85C>T	0.47		9	10			1211	2024-02-07		Likely_pathogenic	rs1057519874
Metastatic Melanoma (DFCI, Nature Medicine 2019)	Sample180	Melanoma	Melanoma	P29S	OncoKB: Oncogenic, level NA, resistance NA;CIViC: diagnosticCount: 0, predictiveCount: 3, prognosticCount: 0, predisposingCount: 0, oncogenicCount: 0, functionalCount: 0;MyCancerGenome: not present;CancerHotspot: yes;3DHotspot: yes	MutationAssessor: impact: low, score: 1.875;SIFT: impact: deleterious_low_confidence, score: 0;Polyphen-2: impact: possibly_damaging, score: 0.713	Missense_Mutation	SNP	Diploid	92	NA	NA	NA	7	6426892	6426892	C	T	7:g.6426892C>T	ENST00000356142.4:c.85C>T							578	2024-02-07		Likely_pathogenic	rs1057519874
Metastatic Melanoma (DFCI, Nature Medicine 2019)	Sample191	Melanoma	Melanoma	P29S	OncoKB: Oncogenic, level NA, resistance NA;CIViC: diagnosticCount: 0, predictiveCount: 3, prognosticCount: 0, predisposingCount: 0, oncogenicCount: 0, functionalCount: 0;MyCancerGenome: not present;CancerHotspot: yes;3DHotspot: yes	MutationAssessor: impact: low, score: 1.875;SIFT: impact: deleterious_low_confidence, score: 0;Polyphen-2: impact: possibly_damaging, score: 0.713	Missense_Mutation	SNP	Diploid	92	NA	NA	NA	7	6426892	6426892	C	T	7:g.6426892C>T	ENST00000356142.4:c.85C>T							4200	2024-02-07		Likely_pathogenic	rs1057519874
Metastatic Melanoma (DFCI, Nature Medicine 2019)	Sample204	Melanoma	Melanoma	P29S	OncoKB: Oncogenic, level NA, resistance NA;CIViC: diagnosticCount: 0, predictiveCount: 3, prognosticCount: 0, predisposingCount: 0, oncogenicCount: 0, functionalCount: 0;MyCancerGenome: not present;CancerHotspot: yes;3DHotspot: yes	MutationAssessor: impact: low, score: 1.875;SIFT: impact: deleterious_low_confidence, score: 0;Polyphen-2: impact: possibly_damaging, score: 0.713	Missense_Mutation	SNP	Gain	92	NA	NA	NA	7	6426892	6426892	C	T	7:g.6426892C>T	ENST00000356142.4:c.85C>T							1761	2024-02-07		Likely_pathogenic	rs1057519874
Metastatic Melanoma (DFCI, Nature Medicine 2019)	Sample62	Melanoma	Melanoma	P29S	OncoKB: Oncogenic, level NA, resistance NA;CIViC: diagnosticCount: 0, predictiveCount: 3, prognosticCount: 0, predisposingCount: 0, oncogenicCount: 0, functionalCount: 0;MyCancerGenome: not present;CancerHotspot: yes;3DHotspot: yes	MutationAssessor: impact: low, score: 1.875;SIFT: impact: deleterious_low_confidence, score: 0;Polyphen-2: impact: possibly_damaging, score: 0.713	Missense_Mutation	SNP	Gain	92	NA	NA	NA	7	6426892	6426892	C	T	7:g.6426892C>T	ENST00000356142.4:c.85C>T							6204	2024-02-07		Likely_pathogenic	rs1057519874
Metastatic Melanoma (DFCI, Nature Medicine 2019)	Sample75	Melanoma	Melanoma	P29S	OncoKB: Oncogenic, level NA, resistance NA;CIViC: diagnosticCount: 0, predictiveCount: 3, prognosticCount: 0, predisposingCount: 0, oncogenicCount: 0, functionalCount: 0;MyCancerGenome: not present;CancerHotspot: yes;3DHotspot: yes	MutationAssessor: impact: low, score: 1.875;SIFT: impact: deleterious_low_confidence, score: 0;Polyphen-2: impact: possibly_damaging, score: 0.713	Missense_Mutation	SNP	Gain	92	NA	NA	NA	7	6426892	6426892	C	T	7:g.6426892C>T	ENST00000356142.4:c.85C>T							724	2024-02-07		Likely_pathogenic	rs1057519874
Pan-cancer analysis of whole genomes (ICGC/TCGA, Nature 2020)	SP124364	Melanoma	Melanoma	P29S	OncoKB: Oncogenic, level NA, resistance NA;CIViC: diagnosticCount: 0, predictiveCount: 3, prognosticCount: 0, predisposingCount: 0, oncogenicCount: 0, functionalCount: 0;MyCancerGenome: not present;CancerHotspot: yes;3DHotspot: yes	MutationAssessor: impact: low, score: 1.875;SIFT: impact: deleterious_low_confidence, score: 0;Polyphen-2: impact: possibly_damaging, score: 0.713	Missense_Mutation	SNP	Gain	92	NA	NA	NA	7	6426892	6426892	C	T	7:g.6426892C>T	ENST00000356142.4:c.85C>T	0.39		27	43			534	2024-02-07		Likely_pathogenic	rs1057519874				39
Pan-cancer analysis of whole genomes (ICGC/TCGA, Nature 2020)	SP82431	Melanoma	Melanoma	P29S	OncoKB: Oncogenic, level NA, resistance NA;CIViC: diagnosticCount: 0, predictiveCount: 3, prognosticCount: 0, predisposingCount: 0, oncogenicCount: 0, functionalCount: 0;MyCancerGenome: not present;CancerHotspot: yes;3DHotspot: yes	MutationAssessor: impact: low, score: 1.875;SIFT: impact: deleterious_low_confidence, score: 0;Polyphen-2: impact: possibly_damaging, score: 0.713	Missense_Mutation	SNP	Gain	92	NA	NA	NA	7	6426892	6426892	C	T	7:g.6426892C>T	ENST00000356142.4:c.85C>T	0.52		25	23			1850	2024-02-07		Likely_pathogenic	rs1057519874				49
Pan-cancer analysis of whole genomes (ICGC/TCGA, Nature 2020)	SP82988	Melanoma	Melanoma	P29S	OncoKB: Oncogenic, level NA, resistance NA;CIViC: diagnosticCount: 0, predictiveCount: 3, prognosticCount: 0, predisposingCount: 0, oncogenicCount: 0, functionalCount: 0;MyCancerGenome: not present;CancerHotspot: yes;3DHotspot: yes	MutationAssessor: impact: low, score: 1.875;SIFT: impact: deleterious_low_confidence, score: 0;Polyphen-2: impact: possibly_damaging, score: 0.713	Missense_Mutation	SNP	Diploid	92	NA	NA	NA	7	6426892	6426892	C	T	7:g.6426892C>T	ENST00000356142.4:c.85C>T	0.29		11	27			375	2024-02-07		Likely_pathogenic	rs1057519874				52
Skin Cutaneous Melanoma(Broad, Cancer Discov 2014)	Pat_26_Post	Melanoma	Melanoma	P29S	OncoKB: Oncogenic, level NA, resistance NA;CIViC: diagnosticCount: 0, predictiveCount: 3, prognosticCount: 0, predisposingCount: 0, oncogenicCount: 0, functionalCount: 0;MyCancerGenome: not present;CancerHotspot: yes;3DHotspot: yes	MutationAssessor: impact: low, score: 1.875;SIFT: impact: deleterious_low_confidence, score: 0;Polyphen-2: impact: possibly_damaging, score: 0.713	Missense_Mutation	SNP		92	NA	NA	broad.mit.edu	7	6426892	6426892	C	T	7:g.6426892C>T	ENST00000356142.4:c.85C>T	0.06		26	418			496	2024-02-07		Likely_pathogenic	rs1057519874				44
Skin Cutaneous Melanoma(Broad, Cancer Discov 2014)	Pat_26_Pre	Melanoma	Melanoma	P29S	OncoKB: Oncogenic, level NA, resistance NA;CIViC: diagnosticCount: 0, predictiveCount: 3, prognosticCount: 0, predisposingCount: 0, oncogenicCount: 0, functionalCount: 0;MyCancerGenome: not present;CancerHotspot: yes;3DHotspot: yes	MutationAssessor: impact: low, score: 1.875;SIFT: impact: deleterious_low_confidence, score: 0;Polyphen-2: impact: possibly_damaging, score: 0.713	Missense_Mutation	SNP		92	NA	NA	broad.mit.edu	7	6426892	6426892	C	T	7:g.6426892C>T	ENST00000356142.4:c.85C>T	0.4		108	159			1033	2024-02-07		Likely_pathogenic	rs1057519874				44
Skin Cutaneous Melanoma(Broad, Cancer Discov 2014)	Pat_34_Pre	Melanoma	Melanoma	P29S	OncoKB: Oncogenic, level NA, resistance NA;CIViC: diagnosticCount: 0, predictiveCount: 3, prognosticCount: 0, predisposingCount: 0, oncogenicCount: 0, functionalCount: 0;MyCancerGenome: not present;CancerHotspot: yes;3DHotspot: yes	MutationAssessor: impact: low, score: 1.875;SIFT: impact: deleterious_low_confidence, score: 0;Polyphen-2: impact: possibly_damaging, score: 0.713	Missense_Mutation	SNP		92	NA	NA	broad.mit.edu	7	6426892	6426892	C	T	7:g.6426892C>T	ENST00000356142.4:c.85C>T	0.71		211	85			455	2024-02-07		Likely_pathogenic	rs1057519874				51
Skin Cutaneous Melanoma(Broad, Cancer Discov 2014)	Pat_46_Pre	Melanoma	Melanoma	P29S	OncoKB: Oncogenic, level NA, resistance NA;CIViC: diagnosticCount: 0, predictiveCount: 3, prognosticCount: 0, predisposingCount: 0, oncogenicCount: 0, functionalCount: 0;MyCancerGenome: not present;CancerHotspot: yes;3DHotspot: yes	MutationAssessor: impact: low, score: 1.875;SIFT: impact: deleterious_low_confidence, score: 0;Polyphen-2: impact: possibly_damaging, score: 0.713	Missense_Mutation	SNP		92	NA	NA	broad.mit.edu	7	6426892	6426892	C	T	7:g.6426892C>T	ENST00000356142.4:c.85C>T	0.23		39	132			770	2024-02-07		Likely_pathogenic	rs1057519874				51
Pan-cancer analysis of whole genomes (ICGC/TCGA, Nature 2020)	SP124386	Melanoma	Melanoma	P29T	OncoKB: Likely Oncogenic, level NA, resistance NA;CIViC: NA;MyCancerGenome: not present;CancerHotspot: yes;3DHotspot: yes	MutationAssessor: impact: low, score: 1.61;SIFT: impact: deleterious_low_confidence, score: 0.02;Polyphen-2: impact: probably_damaging, score: 0.936	Missense_Mutation	SNP	Gain	92	NA	NA	NA	7	6426892	6426892	C	A	7:g.6426892C>A	ENST00000356142.4:c.85C>A	0.79		70	19			583	2024-02-07		Likely_pathogenic	rs1057519874				67
Metastatic Melanoma (DFCI, Nature Medicine 2019)	Sample20	Melanoma	Melanoma	P34R	OncoKB: Likely Oncogenic, level NA, resistance NA;CIViC: NA;MyCancerGenome: not present;CancerHotspot: yes;3DHotspot: no	MutationAssessor: impact: medium, score: 3.48;SIFT: impact: deleterious_low_confidence, score: 0;Polyphen-2: impact: probably_damaging, score: 0.998	Missense_Mutation	SNP	ShallowDel	1	NA	NA	NA	7	6426908	6426908	C	G	7:g.6426908C>G	ENST00000356142.4:c.101C>G							392	2024-02-07			rs1782950049
Metastatic Melanoma (DFCI, Nature Medicine 2019)	Sample195	Melanoma	Melanoma	P34H	OncoKB: Likely Oncogenic, level NA, resistance NA;CIViC: NA;MyCancerGenome: not present;CancerHotspot: yes;3DHotspot: no	MutationAssessor: impact: medium, score: 3.25;SIFT: impact: deleterious_low_confidence, score: 0;Polyphen-2: impact: probably_damaging, score: 0.999	Missense_Mutation	SNP	Diploid	1	NA	NA	NA	7	6426908	6426908	C	A	7:g.6426908C>A	ENST00000356142.4:c.101C>A							1948	2024-02-07			rs1782950049
Pan-cancer analysis of whole genomes (ICGC/TCGA, Nature 2020)	SP83027	Melanoma	Melanoma	N111K	OncoKB: Likely Oncogenic, level NA, resistance NA;CIViC: NA;MyCancerGenome: not present;CancerHotspot: yes;3DHotspot: no	MutationAssessor: impact: medium, score: 2.525;SIFT: impact: deleterious_low_confidence, score: 0.01;Polyphen-2: impact: possibly_damaging, score: 0.622	Missense_Mutation	SNP	Diploid		NA	NA	NA	7	6439807	6439807	T	G	7:g.6439807T>G	ENST00000356142.4:c.333T>G	0.31		10	22			51	2024-05-07							70
Pan-cancer analysis of whole genomes (ICGC/TCGA, Nature 2020)	SP82445	Melanoma	Melanoma	P34S	OncoKB: Likely Oncogenic, level NA, resistance NA;CIViC: NA;MyCancerGenome: not present;CancerHotspot: yes;3DHotspot: no	MutationAssessor: impact: medium, score: 2.23;SIFT: impact: deleterious_low_confidence, score: 0.01;Polyphen-2: impact: probably_damaging, score: 0.993	Missense_Mutation	SNP	Gain	1	NA	NA	NA	7	6426907	6426907	C	T	7:g.6426907C>T	ENST00000356142.4:c.100C>T	0.27		8	22			3532	2024-02-07			rs2115193228				45
Melanoma (MSK, NEJM 2014)	CRNR0244	Melanoma	Melanoma of Unknown Primary	P29S	OncoKB: Oncogenic, level NA, resistance NA;CIViC: diagnosticCount: 0, predictiveCount: 3, prognosticCount: 0, predisposingCount: 0, oncogenicCount: 0, functionalCount: 0;MyCancerGenome: not present;CancerHotspot: yes;3DHotspot: yes	MutationAssessor: impact: low, score: 1.875;SIFT: impact: deleterious_low_confidence, score: 0;Polyphen-2: impact: possibly_damaging, score: 0.713	Missense_Mutation	SNP	Gain	92	Somatic	Untested	MSKCC	7	6426892	6426892	C	T	7:g.6426892C>T	ENST00000356142.4:c.85C>T	0.14		97	605		359	530	2024-02-07		Likely_pathogenic	rs1057519874				49
Melanoma (MSK, NEJM 2014)	SD7357	Melanoma	Melanoma of Unknown Primary	P29S	OncoKB: Oncogenic, level NA, resistance NA;CIViC: diagnosticCount: 0, predictiveCount: 3, prognosticCount: 0, predisposingCount: 0, oncogenicCount: 0, functionalCount: 0;MyCancerGenome: not present;CancerHotspot: yes;3DHotspot: yes	MutationAssessor: impact: low, score: 1.875;SIFT: impact: deleterious_low_confidence, score: 0;Polyphen-2: impact: possibly_damaging, score: 0.713	Missense_Mutation	SNP	Gain	92	Somatic	Untested	MSKCC	7	6426892	6426892	C	T	7:g.6426892C>T	ENST00000356142.4:c.85C>T	0.42		8	11		23	1105	2024-02-07		Likely_pathogenic	rs1057519874				50
MSK-IMPACT Clinical Sequencing Cohort (MSK, Nat Med 2017)	P-0000596-T01-IM3	Melanoma	Melanoma of Unknown Primary	P29S	OncoKB: Oncogenic, level NA, resistance NA;CIViC: diagnosticCount: 0, predictiveCount: 3, prognosticCount: 0, predisposingCount: 0, oncogenicCount: 0, functionalCount: 0;MyCancerGenome: not present;CancerHotspot: yes;3DHotspot: yes	MutationAssessor: impact: low, score: 1.875;SIFT: impact: deleterious_low_confidence, score: 0;Polyphen-2: impact: possibly_damaging, score: 0.713	Missense_Mutation	SNP	Diploid	92	NA	NA	NA	7	6426892	6426892	C	T	7:g.6426892C>T	ENST00000356142.4:c.85C>T	0.21		219	811			38	2024-02-07		Likely_pathogenic	rs1057519874											Lymph Node, Non-Regional
MSK-IMPACT Clinical Sequencing Cohort (MSK, Nat Med 2017)	P-0000895-T01-IM3	Melanoma	Melanoma of Unknown Primary	P29S	OncoKB: Oncogenic, level NA, resistance NA;CIViC: diagnosticCount: 0, predictiveCount: 3, prognosticCount: 0, predisposingCount: 0, oncogenicCount: 0, functionalCount: 0;MyCancerGenome: not present;CancerHotspot: yes;3DHotspot: yes	MutationAssessor: impact: low, score: 1.875;SIFT: impact: deleterious_low_confidence, score: 0;Polyphen-2: impact: possibly_damaging, score: 0.713	Missense_Mutation	SNP	Diploid	92	NA	NA	NA	7	6426892	6426892	C	T	7:g.6426892C>T	ENST00000356142.4:c.85C>T	0.46		636	735			7	2024-02-07		Likely_pathogenic	rs1057519874											Lymph Node, Non-Regional
MSK-IMPACT Clinical Sequencing Cohort (MSK, Nat Med 2017)	P-0005222-T01-IM5	Melanoma	Melanoma of Unknown Primary	P29S	OncoKB: Oncogenic, level NA, resistance NA;CIViC: diagnosticCount: 0, predictiveCount: 3, prognosticCount: 0, predisposingCount: 0, oncogenicCount: 0, functionalCount: 0;MyCancerGenome: not present;CancerHotspot: yes;3DHotspot: yes	MutationAssessor: impact: low, score: 1.875;SIFT: impact: deleterious_low_confidence, score: 0;Polyphen-2: impact: possibly_damaging, score: 0.713	Missense_Mutation	SNP	Diploid	92	NA	NA	NA	7	6426892	6426892	C	T	7:g.6426892C>T	ENST00000356142.4:c.85C>T	0.12		93	684			16	2024-02-07		Likely_pathogenic	rs1057519874											Skin
MSK-IMPACT Clinical Sequencing Cohort (MSK, Nat Med 2017)	P-0009950-T01-IM5	Melanoma	Melanoma of Unknown Primary	P29S	OncoKB: Oncogenic, level NA, resistance NA;CIViC: diagnosticCount: 0, predictiveCount: 3, prognosticCount: 0, predisposingCount: 0, oncogenicCount: 0, functionalCount: 0;MyCancerGenome: not present;CancerHotspot: yes;3DHotspot: yes	MutationAssessor: impact: low, score: 1.875;SIFT: impact: deleterious_low_confidence, score: 0;Polyphen-2: impact: possibly_damaging, score: 0.713	Missense_Mutation	SNP	Diploid	92	NA	NA	NA	7	6426892	6426892	C	T	7:g.6426892C>T	ENST00000356142.4:c.85C>T	0.03		24	783			71	2024-02-07		Likely_pathogenic	rs1057519874											Brain
MSS Mixed Solid Tumors (Broad/Dana-Farber, Nat Genet 2018)	MEL-IPI_Pat123-Tumor-SM-5X2R1	Melanoma	Melanoma of Unknown Primary	P29H	OncoKB: Likely Oncogenic, level NA, resistance NA;CIViC: NA;MyCancerGenome: not present;CancerHotspot: yes;3DHotspot: yes	MutationAssessor: impact: medium, score: 2.82;SIFT: impact: deleterious_low_confidence, score: 0;Polyphen-2: impact: probably_damaging, score: 0.988	Missense_Mutation	SNP		92	NA	NA	NA	7	6426893	6426893	C	A	7:g.6426893C>A	ENST00000356142.4:c.86C>A	0.13		56	366			528	2024-02-07			rs1057519948
China Pan-cancer (OrigiMed, Nature 2022)	P-7221	Melanoma	Melanoma Other	P29S	OncoKB: Oncogenic, level NA, resistance NA;CIViC: diagnosticCount: 0, predictiveCount: 3, prognosticCount: 0, predisposingCount: 0, oncogenicCount: 0, functionalCount: 0;MyCancerGenome: not present;CancerHotspot: yes;3DHotspot: yes	MutationAssessor: impact: low, score: 1.875;SIFT: impact: deleterious_low_confidence, score: 0;Polyphen-2: impact: possibly_damaging, score: 0.713	Missense_Mutation	SNP	Diploid	92	NA	NA	NA	7	6426892	6426892	C	T	7:g.6426892C>T	ENST00000356142.4:c.85C>T							9	2024-02-07		Likely_pathogenic	rs1057519874
MSK-IMPACT Clinical Sequencing Cohort (MSK, Nat Med 2017)	P-0006216-T01-IM5	Skin Cancer, Non-Melanoma	Merkel Cell Carcinoma	P29S	OncoKB: Oncogenic, level NA, resistance NA;CIViC: diagnosticCount: 0, predictiveCount: 3, prognosticCount: 0, predisposingCount: 0, oncogenicCount: 0, functionalCount: 0;MyCancerGenome: not present;CancerHotspot: yes;3DHotspot: yes	MutationAssessor: impact: low, score: 1.875;SIFT: impact: deleterious_low_confidence, score: 0;Polyphen-2: impact: possibly_damaging, score: 0.713	Missense_Mutation	SNP	Diploid	92	NA	NA	NA	7	6426892	6426892	C	T	7:g.6426892C>T	ENST00000356142.4:c.85C>T	0.24		302	944			52	2024-02-07		Likely_pathogenic	rs1057519874
Metastatic Solid Cancers (UMich, Nature 2017)	TP_2122	Breast Cancer	Metaplastic Breast Cancer	P29A	OncoKB: Likely Oncogenic, level NA, resistance NA;CIViC: NA;MyCancerGenome: not present;CancerHotspot: yes;3DHotspot: yes	MutationAssessor: impact: medium, score: 2.115;SIFT: impact: deleterious_low_confidence, score: 0.01;Polyphen-2: impact: possibly_damaging, score: 0.779	Missense_Mutation	SNP		92	NA	NA	University of Michigan	7	6426892	6426892	C	G	7:g.6426892C>G	ENST00000356142.4:c.85C>G	0.65		48	26		22	310	2024-02-07			rs1057519874				67
MSK-IMPACT Clinical Sequencing Cohort (MSK, Nat Med 2017)	P-0003576-T01-IM5	Germ Cell Tumor	Mixed Germ Cell Tumor	G12V	OncoKB: Oncogenic, level NA, resistance NA;CIViC: NA;MyCancerGenome: not present;CancerHotspot: yes;3DHotspot: no	MutationAssessor: impact: medium, score: 2.67;SIFT: impact: deleterious_low_confidence, score: 0;Polyphen-2: impact: probably_damaging, score: 0.956	Missense_Mutation	SNP	Diploid		NA	NA	NA	7	6414401	6414401	G	T	7:g.6414401G>T	ENST00000356142.4:c.35G>T	0.12		37	266			4	2024-01-07
MSK-IMPACT Clinical Sequencing Cohort (MSK, Nat Med 2017)	P-0003517-T01-IM5	Germ Cell Tumor	Mixed Germ Cell Tumor	G12R	OncoKB: Likely Oncogenic, level NA, resistance NA;CIViC: NA;MyCancerGenome: not present;CancerHotspot: yes;3DHotspot: no	MutationAssessor: impact: medium, score: 2.47;SIFT: impact: deleterious_low_confidence, score: 0.02;Polyphen-2: impact: possibly_damaging, score: 0.744	Missense_Mutation	SNP	Diploid		NA	NA	NA	7	6414400	6414400	G	A	7:g.6414400G>A	ENST00000356142.4:c.34G>A	0.1		20	173			4	2024-01-07														Lymph Node
MSK-IMPACT Clinical Sequencing Cohort (MSK, Nat Med 2017)	P-0001004-T01-IM3	Germ Cell Tumor	Mixed Germ Cell Tumor	Q61K	OncoKB: Likely Oncogenic, level NA, resistance NA;CIViC: NA;MyCancerGenome: not present;CancerHotspot: yes;3DHotspot: no	MutationAssessor: impact: medium, score: 3.025;SIFT: impact: deleterious_low_confidence, score: 0.01;Polyphen-2: impact: probably_damaging, score: 0.966	Missense_Mutation	SNP	Diploid	1	NA	NA	NA	7	6431628	6431628	C	A	7:g.6431628C>A	ENST00000356142.4:c.181C>A	0.19		81	337			1	2024-03-07
MSK-IMPACT Clinical Sequencing Cohort (MSK, Nat Med 2017)	P-0004868-T01-IM5	Germ Cell Tumor	Mixed Germ Cell Tumor	Q61K	OncoKB: Likely Oncogenic, level NA, resistance NA;CIViC: NA;MyCancerGenome: not present;CancerHotspot: yes;3DHotspot: no	MutationAssessor: impact: medium, score: 3.025;SIFT: impact: deleterious_low_confidence, score: 0.01;Polyphen-2: impact: probably_damaging, score: 0.966	Missense_Mutation	SNP	Amp	1	NA	NA	NA	7	6431628	6431628	C	A	7:g.6431628C>A	ENST00000356142.4:c.181C>A	0.09		41	396			1	2024-03-07
Myelodysplastic Syndromes (MDS IWG, IPSSM, NEJM Evidence 2022)	E-H-118398-T1-1-D1-1		Myelodysplastic Syndromes	C18W	OncoKB: Likely Oncogenic, level NA, resistance NA;CIViC: NA;MyCancerGenome: not present;CancerHotspot: yes;3DHotspot: yes	MutationAssessor: impact: medium, score: 3.195;SIFT: impact: deleterious_low_confidence, score: 0;Polyphen-2: impact: probably_damaging, score: 0.995	Missense_Mutation	SNP			NA	NA	NA	7	6426861	6426861	C	G	7:g.6426861C>G	ENST00000356142.4:c.54C>G	0.07		38	512			4	2024-02-07			rs1243171237				80
Myelodysplastic Syndromes (MDS IWG, IPSSM, NEJM Evidence 2022)	E-H-105778-T1-1-D1-1		Myelodysplastic Syndromes	P34R	OncoKB: Likely Oncogenic, level NA, resistance NA;CIViC: NA;MyCancerGenome: not present;CancerHotspot: yes;3DHotspot: no	MutationAssessor: impact: medium, score: 3.48;SIFT: impact: deleterious_low_confidence, score: 0;Polyphen-2: impact: probably_damaging, score: 0.998	Missense_Mutation	SNP		1	NA	NA	NA	7	6426908	6426908	C	G	7:g.6426908C>G	ENST00000356142.4:c.101C>G	0.41		180	259			1	2024-02-07			rs1782950049				71
Myelodysplastic Syndromes (MDS IWG, IPSSM, NEJM Evidence 2022)	E-H-105878-T1-1-D1-1		Myelodysplastic Syndromes	P34R	OncoKB: Likely Oncogenic, level NA, resistance NA;CIViC: NA;MyCancerGenome: not present;CancerHotspot: yes;3DHotspot: no	MutationAssessor: impact: medium, score: 3.48;SIFT: impact: deleterious_low_confidence, score: 0;Polyphen-2: impact: probably_damaging, score: 0.998	Missense_Mutation	SNP		1	NA	NA	NA	7	6426908	6426908	C	G	7:g.6426908C>G	ENST00000356142.4:c.101C>G	0.16		31	168			2	2024-02-07			rs1782950049				71
Myelodysplastic Syndromes (MDS IWG, IPSSM, NEJM Evidence 2022)	E-H-100110-T1-1-D1-1		Myelodysplastic Syndromes	P34R	OncoKB: Likely Oncogenic, level NA, resistance NA;CIViC: NA;MyCancerGenome: not present;CancerHotspot: yes;3DHotspot: no	MutationAssessor: impact: medium, score: 3.48;SIFT: impact: deleterious_low_confidence, score: 0;Polyphen-2: impact: probably_damaging, score: 0.998	Missense_Mutation	SNP		1	NA	NA	NA	7	6426908	6426908	C	G	7:g.6426908C>G	ENST00000356142.4:c.101C>G	0.46		86	99			7	2024-02-07			rs1782950049				64
China Pan-cancer (OrigiMed, Nature 2022)	P-5560	Bone Sarcoma	Osteosarcoma	P29T	OncoKB: Likely Oncogenic, level NA, resistance NA;CIViC: NA;MyCancerGenome: not present;CancerHotspot: yes;3DHotspot: yes	MutationAssessor: impact: low, score: 1.61;SIFT: impact: deleterious_low_confidence, score: 0.02;Polyphen-2: impact: probably_damaging, score: 0.936	Missense_Mutation	SNP	Diploid	92	NA	NA	NA	7	6426892	6426892	C	A	7:g.6426892C>A	ENST00000356142.4:c.85C>A							1	2024-02-07		Likely_pathogenic	rs1057519874
Multiple Myeloma (Broad, Cancer Cell 2014)	MM-0527	Mature B-Cell Neoplasms	Plasma Cell Myeloma	N111K	OncoKB: Likely Oncogenic, level NA, resistance NA;CIViC: NA;MyCancerGenome: not present;CancerHotspot: yes;3DHotspot: no	MutationAssessor: impact: medium, score: 2.525;SIFT: impact: deleterious_low_confidence, score: 0.01;Polyphen-2: impact: possibly_damaging, score: 0.622	Missense_Mutation	SNP			NA	NA	broad.mit.edu	7	6439807	6439807	T	A	7:g.6439807T>A	ENST00000356142.4:c.333T>A							57	2024-05-07							61
Metastatic Prostate Adenocarcinoma (SU2C/PCF Dream Team, PNAS 2019)	PROS10448-SUTC.01115087-Tumor-SM-72FXL	Prostate Cancer	Prostate Adenocarcinoma	A178V	OncoKB: Likely Oncogenic, level NA, resistance NA;CIViC: NA;MyCancerGenome: not present;CancerHotspot: yes;3DHotspot: yes	MutationAssessor: impact: medium, score: 3.455;SIFT: impact: deleterious_low_confidence, score: 0;Polyphen-2: impact: probably_damaging, score: 0.922	Missense_Mutation	SNP	Diploid		Somatic	Untested	broad.mit.edu	7	6441974	6441974	C	T	7:g.6441974C>T	ENST00000356142.4:c.533C>T	0.04		4	108			59	2024-07-07			rs1783425656
Prostate Adenocarcinoma (TCGA, PanCancer Atlas)	TCGA-EJ-5505-01	Prostate Cancer	Prostate Adenocarcinoma	Q61R	OncoKB: Likely Oncogenic, level NA, resistance NA;CIViC: NA;MyCancerGenome: not present;CancerHotspot: yes;3DHotspot: no	MutationAssessor: impact: medium, score: 3.33;SIFT: impact: deleterious_low_confidence, score: 0.02;Polyphen-2: impact: probably_damaging, score: 0.989	Missense_Mutation	SNP	Diploid	1	.	.	.	7	6431629	6431629	A	G	7:g.6431629A>G	ENST00000356142.4:c.182A>G	0.05		13	244		171	27	2024-03-07							57
China Pan-cancer (OrigiMed, Nature 2022)	P-5592	Kidney Renal Cell Carcinoma	Renal Clear Cell Carcinoma	P29S	OncoKB: Oncogenic, level NA, resistance NA;CIViC: diagnosticCount: 0, predictiveCount: 3, prognosticCount: 0, predisposingCount: 0, oncogenicCount: 0, functionalCount: 0;MyCancerGenome: not present;CancerHotspot: yes;3DHotspot: yes	MutationAssessor: impact: low, score: 1.875;SIFT: impact: deleterious_low_confidence, score: 0;Polyphen-2: impact: possibly_damaging, score: 0.713	Missense_Mutation	SNP	Diploid	92	NA	NA	NA	7	6426892	6426892	C	T	7:g.6426892C>T	ENST00000356142.4:c.85C>T							7	2024-02-07		Likely_pathogenic	rs1057519874
China Pan-cancer (OrigiMed, Nature 2022)	P-1136	Kidney Renal Cell Carcinoma	Renal Clear Cell Carcinoma	P29T	OncoKB: Likely Oncogenic, level NA, resistance NA;CIViC: NA;MyCancerGenome: not present;CancerHotspot: yes;3DHotspot: yes	MutationAssessor: impact: low, score: 1.61;SIFT: impact: deleterious_low_confidence, score: 0.02;Polyphen-2: impact: probably_damaging, score: 0.936	Missense_Mutation	SNP	Diploid	92	NA	NA	NA	7	6426892	6426892	C	A	7:g.6426892C>A	ENST00000356142.4:c.85C>A							7	2024-02-07		Likely_pathogenic	rs1057519874
China Pan-cancer (OrigiMed, Nature 2022)	P-8766	Soft Tissue Sarcoma	Rhabdomyosarcoma	A159V	OncoKB: Unknown, level NA, resistance NA;CIViC: NA;MyCancerGenome: not present;CancerHotspot: yes;3DHotspot: yes	MutationAssessor: impact: medium, score: 3.455;SIFT: impact: deleterious_low_confidence, score: 0;Polyphen-2: impact: probably_damaging, score: 0.922	Missense_Mutation	SNP	Diploid	3	NA	NA	NA	7	6441974	6441974	C	T	7:g.6441974C>T	ENST00000356142.4:c.533C>T							7	2024-07-07			rs1783425656
MSK-IMPACT Clinical Sequencing Cohort (MSK, Nat Med 2017)	P-0011129-T01-IM5	Soft Tissue Sarcoma	Sarcoma, NOS	A178V	OncoKB: Likely Oncogenic, level NA, resistance NA;CIViC: NA;MyCancerGenome: not present;CancerHotspot: yes;3DHotspot: yes	MutationAssessor: impact: medium, score: 3.455;SIFT: impact: deleterious_low_confidence, score: 0;Polyphen-2: impact: probably_damaging, score: 0.922	Missense_Mutation	SNP	Diploid		NA	NA	NA	7	6441974	6441974	C	T	7:g.6441974C>T	ENST00000356142.4:c.533C>T	0.35		312	587			13	2024-07-07			rs1783425656
MSK-IMPACT Clinical Sequencing Cohort (MSK, Nat Med 2017)	P-0001918-T01-IM3	Germ Cell Tumor	Seminoma	P34R	OncoKB: Likely Oncogenic, level NA, resistance NA;CIViC: NA;MyCancerGenome: not present;CancerHotspot: yes;3DHotspot: no	MutationAssessor: impact: medium, score: 3.48;SIFT: impact: deleterious_low_confidence, score: 0;Polyphen-2: impact: probably_damaging, score: 0.998	Missense_Mutation	SNP	Diploid	1	NA	NA	NA	7	6426908	6426908	C	G	7:g.6426908C>G	ENST00000356142.4:c.101C>G	0.06		81	1223			4	2024-02-07			rs1782950049
MSK-IMPACT Clinical Sequencing Cohort (MSK, Nat Med 2017)	P-0002688-T02-IM3	Germ Cell Tumor	Seminoma	G12V	OncoKB: Oncogenic, level NA, resistance NA;CIViC: NA;MyCancerGenome: not present;CancerHotspot: yes;3DHotspot: no	MutationAssessor: impact: medium, score: 2.67;SIFT: impact: deleterious_low_confidence, score: 0;Polyphen-2: impact: probably_damaging, score: 0.956	Missense_Mutation	SNP	Diploid		NA	NA	NA	7	6414401	6414401	G	T	7:g.6414401G>T	ENST00000356142.4:c.35G>T	0.08		18	195			2	2024-01-07
MSK-IMPACT Clinical Sequencing Cohort (MSK, Nat Med 2017)	P-0004273-T01-IM5	Germ Cell Tumor	Seminoma	G12V	OncoKB: Oncogenic, level NA, resistance NA;CIViC: NA;MyCancerGenome: not present;CancerHotspot: yes;3DHotspot: no	MutationAssessor: impact: medium, score: 2.67;SIFT: impact: deleterious_low_confidence, score: 0;Polyphen-2: impact: probably_damaging, score: 0.956	Missense_Mutation	SNP	Diploid		NA	NA	NA	7	6414401	6414401	G	T	7:g.6414401G>T	ENST00000356142.4:c.35G>T	0.09		25	267			1	2024-01-07
MSK-IMPACT Clinical Sequencing Cohort (MSK, Nat Med 2017)	P-0000799-T01-IM3	Germ Cell Tumor	Seminoma	G12R	OncoKB: Likely Oncogenic, level NA, resistance NA;CIViC: NA;MyCancerGenome: not present;CancerHotspot: yes;3DHotspot: no	MutationAssessor: impact: medium, score: 2.47;SIFT: impact: deleterious_low_confidence, score: 0.02;Polyphen-2: impact: possibly_damaging, score: 0.744	Missense_Mutation	SNP	Diploid		NA	NA	NA	7	6414400	6414400	G	A	7:g.6414400G>A	ENST00000356142.4:c.34G>A	0.12		74	519			3	2024-01-07
MSK-IMPACT Clinical Sequencing Cohort (MSK, Nat Med 2017)	P-0002896-T01-IM3	Germ Cell Tumor	Seminoma	Q61R	OncoKB: Likely Oncogenic, level NA, resistance NA;CIViC: NA;MyCancerGenome: not present;CancerHotspot: yes;3DHotspot: no	MutationAssessor: impact: medium, score: 3.33;SIFT: impact: deleterious_low_confidence, score: 0.02;Polyphen-2: impact: probably_damaging, score: 0.989	Missense_Mutation	SNP	Diploid	1	NA	NA	NA	7	6431629	6431629	A	G	7:g.6431629A>G	ENST00000356142.4:c.182A>G	0.1		48	420			3	2024-03-07
Basal Cell Carcinoma (UNIGE, Nat Genet 2016)	5-VS070-T1	Skin Cancer, Non-Melanoma	Skin Cancer, Non-Melanoma	P29S	OncoKB: Oncogenic, level NA, resistance NA;CIViC: diagnosticCount: 0, predictiveCount: 3, prognosticCount: 0, predisposingCount: 0, oncogenicCount: 0, functionalCount: 0;MyCancerGenome: not present;CancerHotspot: yes;3DHotspot: yes	MutationAssessor: impact: low, score: 1.875;SIFT: impact: deleterious_low_confidence, score: 0;Polyphen-2: impact: possibly_damaging, score: 0.713	Missense_Mutation	SNP		92	NA	NA	NA	7	6426892	6426892	C	T	7:g.6426892C>T	ENST00000356142.4:c.85C>T	0.15		18	103			34	2024-02-07		Likely_pathogenic	rs1057519874
Basal Cell Carcinoma (UNIGE, Nat Genet 2016)	5-VS090-T16	Skin Cancer, Non-Melanoma	Skin Cancer, Non-Melanoma	P29S	OncoKB: Oncogenic, level NA, resistance NA;CIViC: diagnosticCount: 0, predictiveCount: 3, prognosticCount: 0, predisposingCount: 0, oncogenicCount: 0, functionalCount: 0;MyCancerGenome: not present;CancerHotspot: yes;3DHotspot: yes	MutationAssessor: impact: low, score: 1.875;SIFT: impact: deleterious_low_confidence, score: 0;Polyphen-2: impact: possibly_damaging, score: 0.713	Missense_Mutation	SNP		92	NA	NA	NA	7	6426892	6426892	C	T	7:g.6426892C>T	ENST00000356142.4:c.85C>T	0.07		20	281			137	2024-02-07		Likely_pathogenic	rs1057519874
Basal Cell Carcinoma (UNIGE, Nat Genet 2016)	5-VS084-T1	Skin Cancer, Non-Melanoma	Skin Cancer, Non-Melanoma	P34L	OncoKB: Likely Oncogenic, level NA, resistance NA;CIViC: NA;MyCancerGenome: not present;CancerHotspot: yes;3DHotspot: no	MutationAssessor: impact: medium, score: 3.335;SIFT: impact: deleterious_low_confidence, score: 0.01;Polyphen-2: impact: possibly_damaging, score: 0.874	Missense_Mutation	SNP		1	NA	NA	NA	7	6426908	6426908	C	T	7:g.6426908C>T	ENST00000356142.4:c.101C>T	0.01		6	464			70	2024-02-07
Gastric Cancer (OncoSG, 2018)	GIS003-HK-pfg103	Esophagogastric Cancer	Stomach Adenocarcinoma	P34H	OncoKB: Likely Oncogenic, level NA, resistance NA;CIViC: NA;MyCancerGenome: not present;CancerHotspot: yes;3DHotspot: no	MutationAssessor: impact: medium, score: 3.25;SIFT: impact: deleterious_low_confidence, score: 0;Polyphen-2: impact: probably_damaging, score: 0.999	Missense_Mutation	SNP	ShallowDel	1	NA	NA	NA	7	6426908	6426908	C	A	7:g.6426908C>A	ENST00000356142.4:c.101C>A	0.12		9	66			225	2024-02-07			rs1782950049				45
Stomach Adenocarcinoma (Pfizer and UHK, Nat Genet 2014)	pfg103T	Esophagogastric Cancer	Stomach Adenocarcinoma	P34H	OncoKB: Likely Oncogenic, level NA, resistance NA;CIViC: NA;MyCancerGenome: not present;CancerHotspot: yes;3DHotspot: no	MutationAssessor: impact: medium, score: 3.25;SIFT: impact: deleterious_low_confidence, score: 0;Polyphen-2: impact: probably_damaging, score: 0.999	Missense_Mutation	SNP		1	NA	NA	pfizer_uhongkong	7	6426908	6426908	C	A	7:g.6426908C>A	ENST00000356142.4:c.101C>A	0.1		6	53		98	229	2024-02-07			rs1782950049				45														0
Sarcoma (TCGA, PanCancer Atlas)	TCGA-DX-A8BP-01	Sarcoma	Undifferentiated Pleomorphic Sarcoma/Malignant Fibrous Histiocytoma/High-Grade Spindle Cell Sarcoma	P29S	OncoKB: Oncogenic, level NA, resistance NA;CIViC: diagnosticCount: 0, predictiveCount: 3, prognosticCount: 0, predisposingCount: 0, oncogenicCount: 0, functionalCount: 0;MyCancerGenome: not present;CancerHotspot: yes;3DHotspot: yes	MutationAssessor: impact: low, score: 1.875;SIFT: impact: deleterious_low_confidence, score: 0;Polyphen-2: impact: possibly_damaging, score: 0.713	Missense_Mutation	SNP	Gain	92	.	.	.	7	6426892	6426892	C	T	7:g.6426892C>T	ENST00000356142.4:c.85C>T	0.3		18	42		82	569	2024-02-07		Likely_pathogenic	rs1057519874				85
Pan-cancer analysis of whole genomes (ICGC/TCGA, Nature 2020)	SP94236	Endometrial Cancer	Uterine Serous Carcinoma/Uterine Papillary Serous Carcinoma	P29S	OncoKB: Oncogenic, level NA, resistance NA;CIViC: diagnosticCount: 0, predictiveCount: 3, prognosticCount: 0, predisposingCount: 0, oncogenicCount: 0, functionalCount: 0;MyCancerGenome: not present;CancerHotspot: yes;3DHotspot: yes	MutationAssessor: impact: low, score: 1.875;SIFT: impact: deleterious_low_confidence, score: 0;Polyphen-2: impact: possibly_damaging, score: 0.713	Missense_Mutation	SNP	Diploid	92	NA	NA	NA	7	6426892	6426892	C	T	7:g.6426892C>T	ENST00000356142.4:c.85C>T	0.19		7	30			350	2024-02-07		Likely_pathogenic	rs1057519874				71
Uterine Corpus Endometrial Carcinoma (TCGA, PanCancer Atlas)	TCGA-EY-A1GS-01	Endometrial Cancer	Uterine Serous Carcinoma/Uterine Papillary Serous Carcinoma	P29S	OncoKB: Oncogenic, level NA, resistance NA;CIViC: diagnosticCount: 0, predictiveCount: 3, prognosticCount: 0, predisposingCount: 0, oncogenicCount: 0, functionalCount: 0;MyCancerGenome: not present;CancerHotspot: yes;3DHotspot: yes	MutationAssessor: impact: low, score: 1.875;SIFT: impact: deleterious_low_confidence, score: 0;Polyphen-2: impact: possibly_damaging, score: 0.713	Missense_Mutation	SNP	Diploid	92	.	.	.	7	6426892	6426892	C	T	7:g.6426892C>T	ENST00000356142.4:c.85C>T	0.19		13	55		88	353	2024-02-07		Likely_pathogenic	rs1057519874				71
[truncated: 2,029 more columns]
