# Supplementary material for: A critical role of FAK signaling in Rac1-driven melanoma cell resistance to MAPK pathway inhibition
Source: Oncogene. 2025 Oct 18;44(46):4520–32. doi: 10.1038/s41388-025-03603-w (PMC12602353; doi:10.1038/s41388-025-03603-w)
Supplement: Supplementary file 3 — Supplemental Table S2 [file 41388_2025_3603_MOESM3_ESM.xlsx]

## Sheet: Sheet1
Table S2. Area Under the Curve Analyses of Growth Curves
Fig. 3A (DMSO)	Dunnett's multiple comparisons test	Mean diff.	95.00% CI of diff.	Below threshold?	Summary	Adjusted P Value
	VEC vs. VAV1	88.4	49.33 to 127.5	Yes	***	0.0002
	VEC vs. VAV1 -MEK1 KD	-0.3	-39.37 to 38.77	No	ns	>0.9999
	VEC vs. VAV1-MEK1/2 DKD	-35.8	-74.87 to 3.274	No	ns	0.0743
Fig. 3B (VEM)	Dunnett's multiple comparisons test	Mean diff.	95.00% CI of diff.	Below threshold?	Summary	Adjusted P Value
	VEC vs. VAV1	-41.08	-80.21 to -1.948	Yes	*	0.0394
	VEC vs. VAV1-MEK1 KD	-151.6	-190.7 to -112.4	Yes	****	<0.0001
	VEC vs. VAV1-MEK1/2 DKD	-223.2	-262.3 to -184.0	Yes	****	<0.0001
Fig. 3C (VEM/COBI)	Dunnett's multiple comparisons test	Mean diff.	95.00% CI of diff.	Below threshold?	Summary	Adjusted P Value
	VEC vs. VAV1	-45.93	-84.81 to -7.052	Yes	*	0.0209
	VEC vs. VAV1 -MEK1 KD	-148.6	-187.5 to -109.7	Yes	****	<0.0001
	VEC vs. VAV1-MEK1/2 DKD	-226	-264.9 to -187.1	Yes	****	<0.0001
Fig. 4A (VRPP1)	Dunnett's multiple comparisons test	Mean diff.	95.00% CI of diff.	Below threshold?	Summary	Adjusted P Value
	CON vs. VEM	6.9	-100.4 to 114.2	No	ns	0.9962
	CON vs. G5	106.5	-0.8050 to 213.8	No	ns	0.0518
	CON vs. VEM/G5	199.8	92.49 to 307.1	Yes	***	0.0008
Fig. 4B (VRPP2)	Dunnett's multiple comparisons test	Mean diff.	95.00% CI of diff.	Below threshold?	Summary	Adjusted P Value
	CON vs. VEM	46.88	37.03 to 56.73	Yes	****	<0.0001
	CON vs. G5	80.8	70.95 to 90.65	Yes	****	<0.0001
	CON vs. VEM/G5	98.76	88.91 to 108.6	Yes	****	<0.0001
Fig. 4C (VRPP3)	Dunnett's multiple comparisons test	Mean diff.	95.00% CI of diff.	Below threshold?	Summary	Adjusted P Value
	CON vs. VEM	20.3	-6.548 to 47.15	No	ns	0.1538
	CON vs. G5	126.6	99.78 to 153.5	Yes	****	<0.0001
	CON vs. VEM/G5	172.6	145.8 to 199.5	Yes	****	<0.0001
Fig. 5A (DMSO)	Dunnett's multiple comparisons test	Mean diff.	95.00% CI of diff.	Below threshold?	Summary	Adjusted P Value
	VEC vs. MEK1 KD	-73.4	-218.4 to 71.58	No	ns	0.4186
	VEC vs. MEK2 KD	102	-42.98 to 247.0	No	ns	0.1931
	VEC vs. MEK1/2 DKD	-89	-234.0 to 55.98	No	ns	0.2794
Fig. 5A (VEM)	Dunnett's multiple comparisons test	Mean diff.	95.00% CI of diff.	Below threshold?	Summary	Adjusted P Value
	VEC vs. MEK1 KD	5	-55.34 to 65.34	No	ns	0.992
	VEC vs. MEK2 KD	-8.7	-69.04 to 51.64	No	ns	0.9614
	VEC vs. MEK1/2 DKD	-43.1	-103.4 to 17.24	No	ns	0.1844
Fig. 5A (VEM/COBI)	Dunnett's multiple comparisons test	Mean diff.	95.00% CI of diff.	Below threshold?	Summary	Adjusted P Value
	VEC vs. MEK1 KD	9	-43.47 to 61.47	No	ns	0.9384
	VEC vs. MEK2 KD	-7.9	-60.37 to 44.57	No	ns	0.9566
	VEC vs. MEK1/2 DKD	-43.1	-95.57 to 9.365	No	ns	0.1149
Fig. 7A (A375 VEC)	Dunnett's multiple comparisons test	Mean diff.	95.00% CI of diff.	Below threshold?	Summary	Adjusted P Value
	DMSO vs. 3 uM VS-6766	184.4	168.6 to 200.2	Yes	****	<0.0001
	DMSO vs. 2 uM Defact	78.8	62.98 to 94.62	Yes	****	<0.0001
	DMSO vs. 4 uM Defact	178.3	162.5 to 194.1	Yes	****	<0.0001
	DMSO vs. 3 uM VS-6766/ 2 uM Defact	183.5	167.7 to 199.3	Yes	****	<0.0001
	DMSO vs. 3 uM VS-6766/ 4 uM Defact	182.6	166.8 to 198.4	Yes	****	<0.0001
Fig . 7B (A375 Rac1P29S)	Dunnett's multiple comparisons test	Mean diff.	95.00% CI of diff.	Below threshold?	Summary	Adjusted P Value
	DMSO vs. 3 uM VS-6766	142.9	133.0 to 152.7	Yes	****	<0.0001
	DMSO vs. 2 uM Defact	79.27	69.47 to 89.07	Yes	****	<0.0001
	DMSO vs. 4 uM Defact	155.8	146.0 to 165.6	Yes	****	<0.0001
	DMSO vs. 3 uM VS-6766/ 2 uM Defact	158	148.2 to 167.8	Yes	****	<0.0001
	DMSO vs. 3 uM VS-6766/ 4 uM Defact	162.5	152.7 to 172.3	Yes	****	<0.0001
Fig. 7C (A375 VEC)	Dunnett's multiple comparisons test	Mean diff.	95.00% CI of diff.	Below threshold?	Summary	Adjusted P Value
	DMSO vs. VS-6766 3 μM	259.2	231.0 to 287.5	Yes	****	<0.0001
	DMSO vs. VS-4718 1 μM	211.9	183.6 to 240.1	Yes	****	<0.0001
	DMSO vs. VS-4718 2 μM	282.4	254.2 to 310.6	Yes	****	<0.0001
	DMSO vs. VS-6766 3 μM/ VS-4718 1 μM	282.6	254.4 to 310.8	Yes	****	<0.0001
	DMSO vs. VS-6766 3 μM/ VS-4718 2 μM	276.7	248.5 to 304.9	Yes	****	<0.0001
Fig. 7D (A375 Rac1P29S)	Dunnett's multiple comparisons test	Mean diff.	95.00% CI of diff.	Below threshold?	Summary	Adjusted P Value
	DMSO vs. VS-6766 3 μM	240.2	222.3 to 258.1	Yes	****	<0.0001
	DMSO vs. VS-4718 1 μM	257.3	239.3 to 275.2	Yes	****	<0.0001
	DMSO vs. VS-4718 2 μM	315.6	297.7 to 333.6	Yes	****	<0.0001
	DMSO vs. VS-6766 3 μM/ VS-4718 1 μM	294.9	277.0 to 312.9	Yes	****	<0.0001
	DMSO vs. VS-6766 3 μM/ VS-4718 2 μM	311.9	294.0 to 329.9	Yes	****	<0.0001
Fig. 7E (VRPP1)	Dunnett's multiple comparisons test	Mean diff.	95.00% CI of diff.	Below threshold?	Summary	Adjusted P Value
	DMSO vs. VS-6766	193.3	81.57 to 305.0	Yes	***	0.0007
	DMSO vs. 2 uM Defact	214.6	102.9 to 326.3	Yes	***	0.0002
	DMSO vs. 4 uM Defact	349.1	237.4 to 460.9	Yes	****	<0.0001
	DMSO vs. VS-6766/2 uM Defact	327.2	215.5 to 438.9	Yes	****	<0.0001
	DMSO vs. VS-6766/4 uM Defact	350.3	238.6 to 462.1	Yes	****	<0.0001
Fig. 7F (VRPP2)	Dunnett's multiple comparisons test	Mean diff.	95.00% CI of diff.	Below threshold?	Summary	Adjusted P Value
	DMSO vs. VS-6766	76.67	68.43 to 84.91	Yes	****	<0.0001
	DMSO vs. 2 uM Defact	91.04	82.80 to 99.28	Yes	****	<0.0001
	DMSO vs. 4 uM Defact	114.8	106.6 to 123.0	Yes	****	<0.0001
	DMSO vs. VS-6766/2 uM Defact	110.2	101.9 to 118.4	Yes	****	<0.0001
	DMSO vs. VS-6766/4 uM Defact	112.4	104.2 to 120.7	Yes	****	<0.0001
Fig. 7G (VRPP3)	Dunnett's multiple comparisons test	Mean diff.	95.00% CI of diff.	Below threshold?	Summary	Adjusted P Value
	DMSO vs. VS-6766	99.67	62.29 to 137.1	Yes	****	<0.0001
	DMSO vs. 2 uM Defact	138.7	101.3 to 176.1	Yes	****	<0.0001
	DMSO vs. 4 uM Defact	177.8	140.4 to 215.2	Yes	****	<0.0001
	DMSO vs. VS-6766/2 uM Defact	152.1	114.7 to 189.5	Yes	****	<0.0001
	DMSO vs. VS-6766/4 uM Defact	178.5	141.1 to 215.9	Yes	****	<0.0001
Fig. 7H (A375 VAV1)	Dunnett's multiple comparisons test	Mean diff.	95.00% CI of diff.	Below threshold?	Summary	Adjusted P Value
	DMSO vs. 3 uM VS-6766	93.5	87.11 to 99.89	Yes	****	<0.0001
	DMSO vs. 2 uM Defactinib	36.53	30.14 to 42.92	Yes	****	<0.0001
	DMSO vs. 4 uM Defactinib	104.8	98.41 to 111.2	Yes	****	<0.0001
	DMSO vs. 3 uM VS-6766/ 2 uM Defactinib	100.6	94.20 to 107.0	Yes	****	<0.0001
	DMSO vs. 3 uM VS-6766/ 4 uM Defactinib	106.6	100.2 to 113.0	Yes	****	<0.0001
Fig. 7I (451-Lu VEC)	Dunnett's multiple comparisons test	Mean diff.	95.00% CI of diff.	Below threshold?	Summary	Adjusted P Value
	DMSO vs. VS-6766 3 μM	182.7	159.8 to 205.5	Yes	****	<0.0001
	DMSO vs. Defactinib 2 μM	22.7	-0.1500 to 45.55	No	ns	0.0518
	DMSO vs. Defactinib 4 μM	105.5	82.64 to 128.3	Yes	****	<0.0001
	DMSO vs. VS-6766 3 μM/ Defactinib 2 μM	197.3	174.5 to 220.2	Yes	****	<0.0001
	DMSO vs. VS-6766 3 μM/ Defactinib 4 μM	201	178.2 to 223.9	Yes	****	<0.0001
Fig. 7J (451-Lu Rac1 P29S)	Dunnett's multiple comparisons test	Mean diff.	95.00% CI of diff.	Below threshold?	Summary	Adjusted P Value
	DMSO vs. VS-6766 3 μM	177.4	133.8 to 221.0	Yes	****	<0.0001
	DMSO vs. Defactinib 2 μM	95.2	51.64 to 138.8	Yes	****	<0.0001
	DMSO vs. Defactinib 4 μM	201.1	157.5 to 244.7	Yes	****	<0.0001
	DMSO vs. VS-6766 3 μM/ Defactinib 2 μM	196	152.4 to 239.6	Yes	****	<0.0001
	DMSO vs. VS-6766 3 μM/ Defactinib 4 μM	212.8	169.2 to 256.4	Yes	****	<0.0001
Fig. 7K (A375 VEC 3D COL)	Dunnett's multiple comparisons test	Mean diff.	95.00% CI of diff.	Below threshold?	Summary	Adjusted P Value
	DMSO vs. 3 uM VS 6766	353.3	283.1 to 423.5	Yes	****	<0.0001
	DMSO vs. 1 uM VS 4718	26	-44.16 to 96.16	No	ns	0.7596
	DMSO vs. 2 uM VS 4718	72.3	2.144 to 142.5	Yes	*	0.0422
	DMSO vs. 3uM VS 6766/ 1 uM VS 4718	350.1	280.0 to 420.3	Yes	****	<0.0001
	DMSO vs. 3 uM VS 6766/ 2 uM VS 4718	347.7	277.6 to 417.9	Yes	****	<0.0001
Fig. 7L (A375 Rac1 P29S 3D COL (Day 7)	Dunnett's multiple comparisons test	Mean diff.	95.00% CI of diff.	Below threshold?	Summary	Adjusted P Value
	DMSO vs. 3 uM VS 6766	124.2	99.09 to 149.2	Yes	****	<0.0001
	DMSO vs. 1 uM VS 4718	64.36	39.29 to 89.43	Yes	****	<0.0001
	DMSO vs. 2 uM VS 4718	113.9	88.80 to 138.9	Yes	****	<0.0001
	DMSO vs. 3uM VS 6766/ 1 uM VS 4718	124.9	99.87 to 150.0	Yes	****	<0.0001
	DMSO vs. 3 uM VS 6766/ 2 uM VS 4718	123.6	98.54 to 148.7	Yes	****	<0.0001
Fig. S3 (Day 12)	Tukey's multiple comparisons test	Mean diff.	95.00% CI of diff.	Below threshold?	Summary	Adjusted P Value
	WT MEK vs. MEK S217D	-58.09	-76.92 to -39.26	Yes	***	0.0002
	WT MEK vs. MEK S298D	7.191	-11.64 to 26.03	No	ns	0.5102
	MEK S217D vs. MEK S298D	65.28	46.45 to 84.12	Yes	***	0.0001
Fig. S12A (A375)	CON vs. VEM	175.3	155.6 to 195.0	Yes	****	<0.0001
	CON vs. DEF 2.0	15.3	-4.446 to 35.05	No	ns	0.1629
	CON vs. DEF 4.0	83.7	63.95 to 103.4	Yes	****	<0.0001
	CON vs. VEM/DEF 2.0	182.5	162.7 to 202.2	Yes	****	<0.0001
	CON vs. VEM/DEF 4.0	186.1	166.3 to 205.8	Yes	****	<0.0001
Fig. S12B (VRPP1)	CON vs. VEM	86.3	51.77 to 120.8	Yes	****	<0.0001
	CON vs. DEF 2.0	185.8	151.3 to 220.3	Yes	****	<0.0001
	CON vs. DEF 4.0	211.8	177.3 to 246.3	Yes	****	<0.0001
	CON vs. VEM/DEF 2.0	204	169.5 to 238.6	Yes	****	<0.0001
	CON vs. VEM/DEF 4.0	211.8	177.3 to 246.3	Yes	****	<0.0001
Fig. S12C (VRPP2)	CON vs. VEM	1.1	-10.15 to 12.35	No	ns	0.9989
	CON vs. DEF 2.0	98.03	86.78 to 109.3	Yes	****	<0.0001
	CON vs. DEF 4.0	131.2	120.0 to 142.5	Yes	****	<0.0001
	CON vs. VEM/DEF 2.0	69.72	58.47 to 80.97	Yes	****	<0.0001
	CON vs. VEM/DEF 4.0	133.8	122.6 to 145.1	Yes	****	<0.0001
Fig. S12D (VRPP3)	CON vs. VEM	28.5	20.35 to 36.65	Yes	****	<0.0001
	CON vs. DEF 2.0	48.3	40.15 to 56.45	Yes	****	<0.0001
	CON vs. DEF 4.0	147.4	139.3 to 155.6	Yes	****	<0.0001
	CON vs. VEM/DEF 2.0	80.84	72.69 to 88.99	Yes	****	<0.0001
	CON vs. VEM/DEF 4.0	148	139.8 to 156.1	Yes	****	<0.0001
Fig. S12E (A375 VAV1)	Dunnett's multiple comparisons test	Mean diff.	95.00% CI of diff.	Below threshold?	Summary	Adjusted P Value
	CON vs. VEM	73.88	68.23 to 79.53	Yes	****	<0.0001
	CON vs. DEF 2.0	36.99	31.34 to 42.64	Yes	****	<0.0001
	CON vs. DEF 4.0	104.8	99.15 to 110.5	Yes	****	<0.0001
	CON vs. VEM/DEF 2.0	90.59	84.94 to 96.24	Yes	****	<0.0001
	CON vs. VEM/DEF 4.0	106.7	101.0 to 112.3	Yes	****	<0.0001
Fig. S12F (451-Lu VEC)	Dunnett's multiple comparisons test	Mean diff.	95.00% CI of diff.	Below threshold?	Summary	Adjusted P Value
	CON vs. VEM	212.4	166.4 to 258.3	Yes	****	<0.0001
	CON vs. DEF 2.0	11.8	-34.12 to 57.72	No	ns	0.9254
	CON vs. DEF 4.0	161.9	116.0 to 207.8	Yes	****	<0.0001
	CON vs. VEM/DEF 2.0	226.2	180.2 to 272.1	Yes	****	<0.0001
	CON vs. VEM/DEF 4.0	225.8	179.8 to 271.7	Yes	****	<0.0001
Fig. S12G (451-Lu Rac1P29S)	Dunnett's multiple comparisons test	Mean diff.	95.00% CI of diff.	Below threshold?	Summary	Adjusted P Value
	CON vs. VEM	173.6	137.2 to 210.1	Yes	****	<0.0001
	CON vs. DEF 2.0	84.8	48.35 to 121.2	Yes	****	<0.0001
	CON vs. DEF 4.0	210.9	174.5 to 247.4	Yes	****	<0.0001
	CON vs. VEM/DEF 2.0	202.4	166.0 to 238.9	Yes	****	<0.0001
	CON vs. VEM/DEF 4.0	227.3	190.9 to 263.8	Yes	****	<0.0001
Fig. S12H (A375 Rac1 P29S VEM/PF)	Dunnett's multiple comparisons test	Mean diff.	95.00% CI of diff.	Below threshold?	Summary	Adjusted P Value
	CON vs. VEM	95.03	76.75 to 113.3	Yes	****	<0.0001
	CON vs. DEF 2.0	-8.2	-26.48 to 10.08	No	ns	0.6158
	CON vs. DEF 4.0	94.05	75.77 to 112.3	Yes	****	<0.0001
	CON vs. VEM/DEF 2.0	108.4	90.12 to 126.7	Yes	****	<0.0001
	CON vs. VEM/DEF 4.0	114.1	95.83 to 132.4	Yes	****	<0.0001
Fig. S12I (VRPP3 VEM/PF)	Dunnett's multiple comparisons test	Mean diff.	95.00% CI of diff.	Below threshold?	Summary	Adjusted P Value
	CON vs. VEM	89.3	73.31 to 105.3	Yes	****	<0.0001
	CON vs. DEF 2.0	56.5	40.51 to 72.49	Yes	****	<0.0001
	CON vs. DEF 4.0	267.6	251.6 to 283.6	Yes	****	<0.0001
	CON vs. VEM/DEF 2.0	129.1	113.1 to 145.1	Yes	****	<0.0001
	CON vs. VEM/DEF 4.0	268.7	252.7 to 284.7	Yes	****	<0.0001
