# Supplementary material for: A critical role of FAK signaling in Rac1-driven melanoma cell resistance to MAPK pathway inhibition
Source: Oncogene. 2025 Oct 18;44(46):4520–32. doi: 10.1038/s41388-025-03603-w (PMC12602353; doi:10.1038/s41388-025-03603-w)
Supplement: Supplementary file 5 — Supplemental Table S4 [file 41388_2025_3603_MOESM5_ESM.xlsx]

## Sheet: kallisto_abundance
Table S4. Gene-level expression data from kallisto psuedoalignment
	A375_1	A375_2	A375_3	A375-24hvem_1	A375-24hvem_2	A375-24hvem_3	A375-96hvem_1	A375-96hvem_2	A375-96hvem_3	EC1.1_1	EC1.1_2	EC1.1_3	EC2.1_1	EC2.1_2	EC2.1_3	EC7.1_1	EC7.1_2	EC7.1_3	ES2.2.1_1	ES2.2.1_2	ES2.2.1_3	ES2.2.2_1	ES2.2.2_2	ES2.2.2_3	VRPP1_1	VRPP1_2	VRPP1_3	VRPP2_1	VRPP2_2	VRPP2_3	VRPP3_1	VRPP3_2	VRPP3_3
A1BG	5.91934	5.66306	5.70236	23.0183	25.121	20.0282	22.9575	17.748	14.9019	12.6534	9.31108	8.28802	45.5125	13.1417	13.1996	11.4346	13.5735	16.637	15.8065	15.1	5.4233	11.8921	6.68886	10.5949	7.59479	5.31978	9.94806	13.6169	17.4289	19.0101	14.4375	13.3892	16.895
A1CF	0.0692186	0.0881296	0.0167596	0.0859504	0.00773023	0.0507935	0.0160919	0.0306625	0.056715	0.271605	0.0274142	0.0740793	0.00421894	0.21088	0.0207757	0.187399	0.0885918	0.0228218	0.104958	0.0340595	0.0702465	0.0607746	0.200154	0.103321	0.0338921	0.088804	0.0686408	0.100075	0.0380688	0.202598	0.0185443	0	0.0104861
A2M	5.2224	2.8	4.05475	12.2593	7.11842	30.3676	34.8227	39.8547	35.4224	2.2089	0.516991	1.70091	137.115	15.8815	80.2106	30.3009	23.9782	4.20881	74.2275	67.391	3.69285	6.53458	23.9336	7.18227	1.35941	2.27397	1.81525	11.7873	22.5955	24.7056	1.48306	1.36188	1.53311
A2ML1	0.356308	0.643857	0.626002	0.909017	0.899764	0.846334	1.94119	1.50594	1.84694	1.35516	0.699595	0.92695	0.144069	0.439095	1.80032	1.00401	1.35478	0.367951	0.954123	0.885239	0.209727	0.236248	0.627951	0.253923	0.131073	0.510393	0.390081	0.746867	0.814359	0.57545	0.323029	0.361932	0.272076
A2MP1	0.1268	0.0824136	0.19168	0.645928	0.352281	0.426664	0.553249	0.661601	0.515177	0.529059	0.365669	0.3324	0.0953937	0.143366	0.51691	0.686971	0.383246	0.177968	0.76153	0.453631	0.288848	0.144562	0.247618	0.130339	0.0331118	0	0.0755402	0.280591	0.272509	0.238609	0.139601	0.156456	0.202213
A3GALT2	0.602492	0.934569	0.451537	0.227845	0.417207	0.0609573	1.04782	0.198277	0.174956	0.780362	0.237411	1.24376	0.361731	0.310652	1.1801	0.524682	2.12092	0.845686	0.541313	0.22099	0.380879	0.0575946	0.530581	0.504067	0.0785042	0.15682	0.051248	0.265289	0.161728	0.119469	0	0	0
A4GALT	4.08747	2.68887	4.60636	0.103807	0.26649	0.141815	0	0.0623088	0.04117	22.9413	17.5797	17.8864	4.05801	1.43853	3.52486	12.1525	8.16879	9.39619	0.113811	0.615927	0.179693	0.26635	1.68627	0.759481	2.14571	1.44404	2.49452	2.45001	4.77628	1.79686	4.6421	2.91574	4.10808
A4GNT	0.118715	0.123178	0	0.520366	0.352253	0.740124	0.367821	0.696047	0.321988	0.697203	0.093865	0.0690108	0	0.032778	0.27276	0.643639	0.56058	0.313649	1.25399	1.16742	0.281001	0.21325	0.18642	0.0885628	0	0.164852	0.0538731	0.233036	0.51151	0.31589	0.630701	0.10498	0.418636
AAAS	108.75	114.51	122.417	108.966	110.441	129.051	124.689	138.378	139.748	107.731	103.335	110.301	57.2871	103.237	133.512	144.231	158.263	107.252	81.2201	87.7735	90.4908	60.007	83.7196	68.5083	98.3773	121.428	102.598	89.0987	93.2804	94.7002	80.5479	93.397	89.8672
AACS	37.5232	37.3386	37.0989	36.3504	36.105	35.0892	49.8027	46.5689	54.4184	31.5853	27.7275	30.4577	19.2605	41.9776	46.174	39.1104	34.3813	32.8306	33.0006	31.3196	30.6722	23.0607	26.4547	28.1688	58.599	58.3212	55.8734	37.7435	44.6522	43.4007	50.0415	47.6861	45.8928
AACSP1	6.32155	4.48141	5.07246	3.92645	2.9684	4.04684	8.52093	6.6658	7.8024	12.4956	5.45225	8.08224	4.3875	7.92885	14.126	24.701	26.2814	8.01399	5.37648	4.3902	4.27419	3.91898	6.04177	4.25012	9.40962	18.9287	7.7375	7.47545	8.12543	6.97852	4.75368	5.59603	4.20141
AADAC	0.129297	0	0	0	0	0	0	0.0378965	0	0	0	0	0	0.0356855	0.115763	0	0	0	0.124136	0	0	0.812385	2.33423	1.70355	0.224881	0	0.234693	0.40597	0.508993	0.187251	0.114443	0.0380928	0.130216
AADACL2	0	0	0	0	0	0	0	0	0	0	0	0	0	0	0	0	0	0	0.0174298	0	0	0	0	0	0	0	0	0.0285376	0	0.0384714	0	0	0
AADACL3	0.0171486	0	0	0	0.0191328	0.0139861	0	0.0151022	0.0398855	0	0.0407605	0.014983	0	0.0142407	0.0338879	0.0597907	0	0.0113265	0	0.0169207	0	0	0.0404696	0.0268916	0.0537346	0.0535903	0.0116755	0	0.0185095	0.0412344	0.0152211	0.0456449	0.0259882
AADACL4	0	0	0	0	0	0	0	0.0397311	0	0	0	0	0	0	0.0444611	0	0	0.0596988	0.130147	0.0444025	0	0	0.106396	0.0336965	0.188624	0	0.215321	0.2128	0.535199	0.504538	0	0.0399297	0.0341255
AADACP1	1.33642	0.244587	0.853459	0.0577853	0	0	0	0	0	0	0	0	0	0.244713	0	0.141293	0	0	0.578418	1.64738	0.923884	8.83865	9.97165	10.9009	3.97943	2.14302	8.12246	0.427258	5.5918	0.66067	0	0	0.0431397
AADAT	31.9175	33.6983	43.6462	17.3375	14.5172	18.0055	21.7297	18.8931	22.2229	50.029	47.2727	49.914	8.85118	17.4518	31.3655	36.5857	45.0853	23.9818	10.6759	14.8609	20.5101	15.7365	15.9562	17.0173	19.6195	26.2921	20.1126	21.4814	23.9064	21.6626	5.92287	9.3135	8.0531
AAED1	4.52509	7.16857	6.67522	10.0674	11.4451	12.468	11.6659	14.6002	13.3633	1.84205	4.86082	3.52206	2.0025	9.34327	6.32705	4.81423	3.53558	5.88581	13.1057	9.83378	11.5715	8.01196	6.42709	7.18808	6.66382	5.26474	8.68159	8.22489	8.47796	7.91703	10.1724	7.89246	9.26372
AAGAB	44.6392	48.4753	46.7799	43.5811	45.3609	43.9704	39.8528	40.4981	43.417	25.0276	40.5697	27.6668	18.1721	35.4374	31.863	31.107	24.3477	43.1684	49.3515	54.9931	80.5982	34.3669	33.2895	39.2048	37.8586	25.7245	42.1549	52.1168	46.8368	51.8614	37.0047	33.564	38.7447
AAK1	16.9798	14.8754	17.7411	25.3402	20.8932	26.0943	20.0745	22.4718	25.143	12.6675	13.3572	12.9451	4.01152	15.6335	13.8336	14.0996	15.0703	15.5121	9.41675	10.0591	8.94252	8.61221	11.5218	11.9062	14.1095	13.2601	13.0217	14.8642	13.4392	11.8171	12.2867	8.62229	12.5093
AAMDC	11.2899	11.5885	11.5648	25.2903	26.2374	27.7657	25.5754	28.1752	26.1751	10.2252	11.834	12.6492	32.002	22.0547	18.2629	17.8573	16.1711	12.3798	23.7418	24.55	12.1046	18.2761	13.9143	12.7316	27.0962	16.6213	28.7064	43.8517	44.0349	50.1064	33.7174	24.4474	27.8435
AAMP	114.119	109.514	114.664	71.7118	87.3871	72.1561	88.6784	75.0143	95.8708	65.0754	108.699	93.1459	44.6212	80.4305	80.0517	64.5863	69.6135	102.967	56.2462	57.6033	83.5482	93.1782	98.5787	90.9931	113.373	99.2188	97.2811	113.548	126.407	120.394	84.8753	117.36	95.6272
AANAT	0.65066	1.20445	0.867404	1.49717	1.24656	0.339741	0.1785	0.191208	0.0847506	1.12102	0.972667	0.668319	0.514486	0.832426	1.27723	1.6098	0.943963	0.551462	0.983873	1.03882	1.2145	0.176568	0.76654	0.320764	1.39528	2.05707	0.390864	1.46651	0.923755	1.37884	0.987231	1.31739	1.15085
AAR2	61.4965	59.6294	61.9648	54.7034	56.2023	59.7402	74.3617	75.4002	84.7605	23.8314	53.8636	39.0435	21.5277	56.1152	47.7328	42.1374	33.9398	55.9249	46.9792	41.7739	48.5113	52.366	52.8465	56.4669	57.4403	43.9368	55.9186	53.7751	51.8791	51.8196	48.4387	49.5107	46.7577
AARD	1.47322	1.168	1.94198	1.1559	0.9384	0.986055	1.02369	0.602457	0.575959	0.379171	0.446227	0.353169	1.25834	1.42843	2.12573	0.572898	0.563501	0.995097	1.22839	0.993786	2.24991	0.828604	0.782953	1.23993	1.24793	1.3809	1.50382	1.22329	0.816909	0.701185	1.5762	1.105	1.18631
AARS	175.712	181.119	194.021	130.233	122.164	120.156	153.195	130.749	158.019	114.203	190.219	146.447	65.5784	231.703	135.049	119.733	118.447	208.317	99.8279	101.243	290.781	135.811	146.615	145.185	135.736	135.546	105.978	129.981	92.1969	99.8809	148.096	131.898	152.501
AARS2	22.7701	21.5632	21.0355	15.7457	12.9266	12.7417	19.5553	15.6492	17.8021	22.7063	16.2091	19.6042	6.32395	17.2347	17.8713	23.5204	26.9332	21.6948	15.4275	16.7954	21.326	19.5339	22.2132	21.3976	18.3987	21.2551	17.8972	14.8366	16.4767	15.3282	15.1882	14.537	13.4295
AARSD1	73.0558	73.4585	83.4872	52.4396	50.12	53.2739	69.2062	61.5424	68.4643	104.449	64.2283	78.4362	144.543	74.1444	92.0924	90.3302	100.564	72.2835	47.5464	43.5435	63.2791	42.3524	47.5723	43.3138	68.5492	93.6342	70.3696	65.0448	90.4287	87.6476	64.0679	74.901	64.9176
AARSP1	0	0	0	0	0	0	0	0	0	0	0	0	0	0	0	0	0	0	0	0	0	0	0	0	0	0	0	0	0	0	0	0	0
AASDH	9.60324	8.77227	10.0605	14.4596	12.4144	15.6533	11.8432	12.2522	12.1114	11.1608	8.23798	11.6616	3.62183	12.5541	13.4474	14.3089	13.214	10.5902	8.87566	9.1094	8.60587	7.12339	7.78508	8.15997	10.9043	8.55579	9.79684	7.86746	6.90737	7.40875	10.49	7.83809	10.5564
AASDHPPT	49.3872	53.4429	68.5857	35.4348	32.3398	37.2844	31.4851	37.4131	40.0506	26.8422	55.176	37.2178	8.61173	45.8532	42.7483	33.9568	28.982	53.9803	37.0856	33.3551	56.1403	41.1838	40.3065	46.9473	46.1174	28.8656	40.713	34.4107	35.2876	35.722	53.1903	48.656	53.8755
AASS	29.7407	26.4372	31.6154	45.0334	31.538	51.2727	56.7637	55.517	61.7515	29.3594	12.5887	20.7308	13.7584	43.1974	73.4575	89.2685	73.8465	31.3109	52.6629	53.9616	25.1391	14.1602	22.0956	17.1234	40.2615	47.7939	40.5566	61.8612	51.7593	61.5001	31.6702	16.5779	22.3919
AATF	119.558	120.397	129.923	74.3562	77.4482	69.5649	64.0134	65.9246	73.6202	43.6817	119.553	75.4887	134.129	92.1122	60.6415	66.9808	52.5177	105.445	56.6833	47.4023	84.4669	66.541	63.6774	70.1791	106.481	77.1473	86.5459	64.1471	63.9244	59.0157	66.9722	102.465	73.0571
AATK	1.14093	1.17377	1.22046	6.48578	7.20548	10.3794	38.087	30.6916	35.6686	3.53016	2.03152	3.13809	1.53665	4.5578	4.05597	6.55795	5.45068	2.17463	6.79153	3.20239	2.51963	0.667477	1.51931	2.22856	0.503264	0.618276	0.229579	2.15665	1.99575	1.49028	0.351671	2.11155	0.385119
AATK-AS1	0.289388	0.300024	0.134984	0.341262	0.115945	0.330991	0	0.238165	0.13045	0.154327	0	0.186652	0	0.0928149	0.189721	0.325979	0.409353	0.138648	0.371998	0.15749	0.0488931	0.120562	0.264061	0.0836274	0.392982	0	0.10386	0.454114	0.38796	0.551804	0.0496131	0	0.0846601
AB019438.66	3.23542	0	3.83408	3.3001	7.18854	5.28292	7.57628	8.7257	3.74852	19.7103	0	27.2004	0	2.60162	9.54716	7.32896	9.40526	10.3407	15.5161	12.1026	0	6.77682	12.0321	4.82308	3.33868	3.45796	8.82492	10.8835	21.4608	6.76824	13.1051	8.32904	0
AB019441.29	0.288708	0.148321	0	0	0.158726	0	0	0	0	0.114066	0.113072	0	0.085313	0	0	0.167517	0.201218	0.095412	0.517224	0	0	0.218136	0.11237	0.106742	0	0	0	0.168647	0.154129	0.226426	0	0	0.107721
ABAT	5.17188	4.31785	5.18644	35.364	33.5453	38.0792	27.0351	28.4587	29.9236	3.97012	5.40773	5.61844	1.79252	23.6192	19.6371	11.7438	14.965	10.4523	21.7087	16.9647	5.12596	3.59384	9.62675	11.6093	3.34572	3.3482	3.36223	13.224	10.9829	12.0797	4.38903	2.1739	3.08013
ABBA01000934.1	0	0	0	0	0	0	0	0	0	0	0	0	0	0	0	0	0	0	0	0	0	0	0	0	0	0.125181	0	0	0	0	0	0	0
ABC12-47043100G14.2	0	0	0	0	0	0	0	0	0	0	0	0	0	0	0	0	0	0	0	0	0	0	0	0	0	0	0	0	0	0	0	0	0
ABC12-47964100C23.1	0	0	0	0	0	0	0	0	0	0	0	0	0	0	0	0	0	0	0	0	0	0	0	0	0	0	0.134406	0	0	0	0	0	0
ABC13-47488600E17.1	5.18911	2.97726	4.59251	2.17613	1.06487	2.47263	4.03698	2.94533	3.46763	12.0139	3.09535	7.03383	0.34874	3.10445	2.92627	5.45077	5.70939	3.62321	2.36909	2.85798	1.00527	1.16667	1.90151	1.49087	1.82034	3.38269	1.62209	2.44738	1.3486	1.00143	1.96134	1.3826	1.39032
ABC13-47656900H15.1	0	0	0	0	0	0	0	0	0.298843	0	0	0	0	0	0	0	0	0	0	0	0	0	0	0	0	0	0.17426	0	0	0	0	0	0
ABC13-48559800H2.1	5.80882	5.70672	5.21352	10.1241	6.99297	10.9864	13.3776	11.7543	14.6421	2.91001	4.15161	5.41987	0	8.40702	6.40059	5.66816	4.87825	4.12721	8.95396	8.63122	3.7826	2.07706	3.44433	2.39389	3.58997	4.722	4.3606	4.17145	4.42269	5.10152	7.76651	2.26466	5.2165
ABC13-48559800H2.2	0	0	0	0	0	0	0	0	0	0	0	0	0	0	0	0	0	0	0	0	0	0	0	0	0	0	0	0	0	0	0	0	0
ABC14-864958H18.2	3.52398	2.34001	2.8811	5.63914	7.52114	10.9781	4.22152	8.6079	5.6493	3.50162	2.74982	3.1557	2.31271	2.40252	5.91763	2.18501	2.63854	1.32131	4.45145	3.77666	2.30065	2.57107	3.83149	3.32195	4.42055	4.0708	4.09283	7.75779	6.12678	8.73806	1.87266	2.74374	2.44115
ABC7-42391500H16.4	0.068134	0	0	0	0	0	0	0	0	0.932572	0	0	0	1.59501	1.46119	1.44639	0	0	0	0	0	0	0.0810504	0.447462	0	0	0	0	0	0	0	0	0
ABC7-42404400C24.1	0.618896	1.05393	0.625095	5.00099	3.47824	5.01038	5.53542	4.02549	7.49142	0.492182	0.629038	0.100005	0.0184249	1.04312	1.00541	0.163017	1.92356	0.0883395	4.12374	5.39161	1.66001	1.11829	1.27161	0.439238	0.0345162	0.52543	0.8656	1.36211	1.61073	1.12685	3.22161	0.677631	2.94077
ABC7-42418200C9.1	0	0	0.149328	0	0.126853	0.121246	0.216021	0.171117	0.300972	0.402706	0	0.042808	0.0947245	0.41266	0.431065	0.221595	0.263375	0.037074	0.170907	0.225041	0.0261415	0.0673834	0.071187	0.180323	0.120862	0.17855	0.0647549	0.0881129	0.0696751	0.0698736	0.1824	0.292562	0.0517623
ABC7-481722F1.1	0	0	0	0	0	0	0	0	0	0	0	0	0	0	0	0	0	0	0	0	0	0	0	0	0	0	0	0	0	0	0	0	0
ABC8-43014700C16.1	0	0	0	0	0	0	0	0	0	0	0	0	0	0	0	0	0	0	0	0	0	0	0	0	0	0	0	0	0	0	0.300933	0	0
ABC9-43961700F1.1	0	0	0	0	0	0	0	0	0	0	0	0	0	0	0	0	0	0	0	0	0	0	0	0	0	0	0	0	0	0	0	0	0
ABCA1	7.8611	6.08877	7.8129	11.6624	6.20803	12.2546	9.53128	7.67453	8.54612	7.32236	2.94432	6.86369	1.27912	7.2751	9.39228	15.1353	15.2524	7.91185	11.1487	15.1728	4.48409	1.83104	3.42376	3.045	6.42286	6.53557	8.10621	2.93289	2.7547	2.8745	9.2479	2.48652	6.76696
ABCA10	14.3594	10.1369	15.4072	4.92767	4.93763	6.04994	4.83069	2.41066	3.93435	2.06953	1.31998	2.6165	18.4504	10.903	25.5359	34.0225	28.1467	17.1114	11.1529	12.906	15.4645	3.92001	6.30585	6.32973	0.774422	1.43551	0.637714	0.429555	0.568772	0.356476	1.02667	0.42123	0.729208
ABCA11P	4.97189	5.01252	4.03296	4.63521	4.56811	4.82609	3.3351	5.17382	5.5237	4.12788	3.65371	4.10466	2.51917	5.75108	6.43428	5.56614	4.82639	3.42096	2.05073	1.43225	3.68602	6.73129	6.78585	5.82612	5.48454	4.91883	4.46869	7.72815	8.26558	7.68798	5.9992	5.97189	5.68093
ABCA12	0.105061	0.131216	0.144178	0.640999	0.501186	0.343968	0.0163072	0.0887663	0.0426112	0.0441875	0.0888723	0.0880864	0.0171047	0.26204	0.163089	0.0569907	0.0521663	0.0604919	0.176877	0.207649	0.128236	0.159765	0.275723	0.230565	0.139047	0.372107	0.230736	0.347445	0.12874	0.272004	0.417887	0.0569496	0.0694675
ABCA13	0.533736	0.419896	0.467683	0.437181	0.421173	0.551829	0.621201	0.13661	0.203304	0.110102	0.0581677	0.0961028	0.0431666	0.311879	0.299697	0.0758742	0.154644	0.132009	0.105877	0.102226	0.116422	0.265926	0.218016	0.375299	1.33539	2.01924	1.57255	2.22213	0.964638	1.00065	2.41701	1.39642	1.54792
ABCA17P	0.777512	0.553692	0.448009	1.54408	1.04932	1.58592	3.12848	3.8174	3.42733	1.82625	1.05208	1.1825	0.326114	0.781939	1.92048	2.02426	1.68346	1.14493	1.47302	1.14892	0.446174	0.859533	0.688021	1.60263	1.46838	2.2609	0.973515	1.24793	1.49743	2.3586	1.0576	1.29624	1.4904
ABCA2	23.2201	27.9948	17.4566	30.0535	23.9808	24.9601	70.7818	39.7628	29.5906	117.702	31.0583	65.899	34.0316	21.9031	37.1667	87.318	104.106	34.6892	39.8051	38.5276	21.3891	28.7582	34.8444	24.2531	17.0774	35.8951	24.2555	24.03	34.7076	28.5438	29.9105	16.7022	19.5139
ABCA3	0.37661	0.373422	0.617753	2.18593	1.34021	2.27356	4.22424	3.68061	2.99076	3.82367	2.49578	2.75318	0.699448	0.255689	0.852013	4.2056	2.61801	1.42429	0.848709	1.46782	0.841933	1.30299	1.22869	1.75135	2.12649	1.51655	2.28726	3.57288	4.24049	3.99284	1.93673	0.7839	1.58819
ABCA4	0	0.0182929	0	0.147474	0.0196283	0	0.169543	0.0618001	0.0101977	0.0141312	0.00695174	0	0	0.0145752	0.415629	0.245843	0	0	0.0525517	0.00866184	0	0.0136002	0.419747	0.0263008	0.131066	0.262155	0.0598921	0.325314	0.465485	0.0564015	0.064498	0.155026	0.0550163
ABCA5	11.0159	8.13803	11.2864	9.91299	7.25627	9.34253	13.6665	11.2801	15.7189	18.2984	5.63079	11.3998	7.70462	12.3009	26.0062	45.3978	39.087	14.8529	8.38023	8.09325	5.08037	4.5895	7.20652	4.9097	9.03371	10.5807	9.32555	7.30669	10.3438	8.83708	10.9053	6.26469	8.87453
ABCA6	1.7172	0.958819	1.19693	1.10445	0.61161	1.22202	0.586764	1.30218	1.32988	2.28333	0.520511	1.13044	6.27281	1.7387	22.9998	33.1972	26.937	5.19734	2.85053	1.88861	0.619685	0.673257	1.43113	0.679426	0.387757	0.26267	0.304268	0.325618	0.234799	0.251367	0.158661	0.134756	0.246905
ABCA7	6.80598	3.20584	6.31579	15.0646	18.0555	20.3924	30.6241	22.3374	27.117	14.7376	4.1077	12.2405	17.5304	9.48127	13.1597	9.89671	16.3375	7.19931	12.6948	16.2059	5.02972	5.58837	9.51687	7.5029	11.3653	13.6874	12.5129	18.0902	35.8169	29.8176	15.0938	12.7958	12.8059
ABCA8	1.897	0.925438	1.57116	2.23325	2.09242	3.7771	7.59674	5.94079	5.81483	1.3546	0.611184	0.793145	4.89379	12.1881	50.5394	27.1858	20.7053	5.62187	8.18184	4.37981	1.53821	1.35302	3.85075	2.09387	0.361184	0.395413	0.252328	0.59144	0.573821	1.0751	0.570951	0.410473	0.458454
ABCA9	1.18196	1.95226	1.75533	2.40449	1.73378	2.93333	2.84781	3.76836	7.86215	2.55506	1.1016	2.17965	0.891839	2.38921	10.6365	8.69053	7.50328	2.06655	4.30422	3.15614	1.83233	1.56948	2.02043	1.84547	1.97941	2.45749	1.30966	1.39453	2.64092	1.42154	2.14734	1.20479	1.37799
ABCB1	7.25652	6.17922	7.00732	5.60309	3.659	4.42626	3.80835	5.78431	5.8342	6.1663	2.78184	5.49632	0.853728	1.49568	2.6899	1.61071	0.51202	0.278571	1.50825	1.06598	1.9129	4.98786	5.50714	3.97649	8.03433	12.5355	8.17948	4.84769	6.6227	5.20292	5.60636	6.11102	3.84012
ABCB10	28.3498	27.1012	33.8817	25.6907	23.456	29.4361	25.3649	22.1372	22.2231	16.3005	22.5196	22.3667	6.67986	25.5958	23.6466	15.9107	13.8346	15.1579	12.4253	12.9018	16.024	20.6788	25.6987	19.1035	25.5735	29.272	23.0453	16.1532	13.6535	15.1794	23.418	19.3962	19.7891
ABCB10P1	0	0.0487725	0	1.25232e-07	0.244837	0.102256	0	0	0	0	0	0	0	0	0	0	0	0	0	0	0.0318777	0	0	0	0.106007	0.040797	0.117752	0.245384	0	0.0406638	0	0	0.040404
ABCB10P3	0.095977	0.00169425	0.00753518	0.00277328	0.0691964	0	0	0.02784	0.0735616	0	0	0.000844139	0.000334006	0	0	0	0	0	0	0.00134364	0	0.0381205	0	0.0248721	0.0694896	0.0052631	0	0.00633079	0	0.0109505	0	0	0
ABCB10P4	3.58868e-07	0.0977118	0.340754	0	0.00128057	0.0766153	0	1.72556e-06	1.20051e-05	0	0	3.10669e-09	0	0	9.37264e-09	0	0	0	0	0	0	3.38429e-06	0.0493484	9.49958e-08	0.0561218	0	0.134043	0.235446	0.0943404	0.539393	0.133207	0	0.142581
ABCB11	0	0	0	0	0	0	0	0	0	0	0	0	0	0	0.0234342	0.0668648	0	0	0.0171138	0.0461286	0	0.0210696	0	0.0177359	0	0	0	0	0	0.0109219	0.0299494	0	0
ABCB4	0.854474	0.646508	1.07794	5.02738	2.94936	6.82134	27.1838	27.6268	33.5118	3.00814	0.351158	1.13231	15.85	14.5675	13.9325	8.53016	6.30878	1.79432	12.0962	9.00464	2.17022	0.898305	3.49487	5.5637	1.48709	1.16659	0.692815	1.86341	1.34147	3.18696	0.356405	0.823403	0.277012
ABCB5	0.0990912	0.183228	0.207487	0.157589	0.188258	0.89919	1.14811	1.3159	4.40841	0.528557	0.158654	0.164241	0.146869	0.451765	0.784064	0.321478	0.507879	0.152869	0.664119	0.473455	0.294401	0.100354	0.294486	0.0508844	0.135705	0.324609	0.10908	0.720437	0.180268	0.259975	0.547428	0.191514	0.974685
ABCB6	43.0394	47.8599	44.3228	49.6999	41.5648	44.116	50.6974	39.6368	40.1528	33.7658	21.4143	27.6197	148.524	53.0432	56.0844	64.1424	71.423	38.0727	29.4607	27.5071	31.7607	27.2259	34.8073	37.3099	24.9774	42.3445	23.145	42.5614	55.7627	55.2208	50.9706	42.0564	42.9889
ABCB7	20.4356	20.4235	22.3402	20.8889	22.1037	23.2049	14.5392	15.8433	16.6529	18.3119	17.0407	18.2272	12.6614	19.5235	25.4006	28.7272	23.5786	20.2161	18.9864	20.2919	14.708	15.2068	20.8892	18.8442	24.6413	32.2634	25.3295	22.816	18.6485	20.9503	26.7927	18.5325	21.7825
ABCB8	49.1725	46.0016	45.8369	58.8105	55.3545	65.3823	59.9087	51.4919	53.3099	64.5204	37.6806	50.8072	32.6389	49.2066	48.4665	47.9728	61.3479	45.3939	48.9711	58.2178	52.4542	18.049	28.0336	28.6416	48.634	60.1056	45.5316	42.8198	45.0913	39.1635	50.701	44.8107	52.1599
ABCB9	54.2421	50.0926	58.4588	235.946	195.055	274.422	52.0594	48.5004	57.7966	19.354	24.3068	23.6707	8.81633	50.7098	26.4447	21.935	27.1025	30.3047	34.2309	36.6101	26.9073	10.644	16.0734	19.3663	31.3845	35.3347	29.8565	16.9256	12.1106	9.6704	38.8459	24.8855	29.5356
ABCC1	35.5418	33.135	32.5759	38.2949	23.3526	31.6077	39.495	27.0544	27.5305	39.4211	20.1478	32.1556	10.772	26.2506	42.8266	45.2643	46.0802	19.5126	22.8186	23.9195	21.8092	22.9943	29.8339	22.8155	31.6884	45.749	31.7731	42.8446	42.6916	42.3869	26.4514	18.9139	21.0139
ABCC10	26.7825	22.9658	23.0241	42.6329	33.2689	41.8511	50.7268	52.5656	50.4971	47.0288	19.0819	34.7428	21.0699	29.5828	38.2845	40.0337	47.2253	23.1757	21.6933	28.1457	13.8501	18.3213	31.4096	24.1302	24.0553	45.686	28.0119	33.2247	42.7555	41.844	22.8348	26.0153	20.4039
ABCC11	0.130972	0.444588	0.0494667	1.30538	0.513278	0.499001	0.836477	0.649765	0.648322	0.0469705	0.482345	0.155136	0	0.255174	0.389196	0.303905	0.671038	0.19984	0.178445	0.288987	0.302852	0.121212	0.118605	0.0610005	0.613827	0.0855904	0.267206	0.0840208	0.429917	0.248636	0.368539	0.139922	0.268965
ABCC12	0.153122	0.0620129	0.418119	0.0911192	0.11114	0.268094	0	0	0	0	0	0	0	0.0471088	0	0	0	0.0107332	0	0	0	0	0	0	0.0353088	0	0	0	0.064844	0	0	0	0
ABCC13	0.0593631	0	0.0683494	0.0887654	0.0179139	0.0862279	0.0373575	0.0922097	0.206165	0.0731207	0.0320725	0.0657536	0.0375533	0.0491804	0.0634601	0.262053	0.148968	0.0320415	0.052358	0.063373	0.0326344	0.0501701	0.161234	0.0120012	0.111948	0.149184	0.172514	0.18565	0.139484	0.1287	0.0855069	0.0569844	0.082077
ABCC2	45.9778	42.3493	38.5079	103.087	67.9264	82.5601	30.8779	25.0691	25.9413	12.1057	8.82469	15.7886	6.5394	44.616	54.9368	18.4201	24.1219	11.9542	40.0945	51.1478	38.9812	28.993	54.1672	43.0927	16.785	21.9532	19.4438	5.85816	6.57219	6.07543	25.2057	8.6216	18.9722
ABCC3	18.2085	16.4357	15.7344	23.3058	20.4404	18.8956	7.14103	6.73986	4.31604	44.5693	15.1834	36.0996	15.1654	14.069	26.4999	7.5581	11.3528	6.4152	28.8001	30.4646	35.9605	17.8318	41.8104	31.4296	20.2359	28.1227	31.701	72.3025	101.294	96.196	55.0557	24.8024	41.149
ABCC4	16.5633	20.845	23.2267	28.91	18.1204	25.2247	13.8917	6.33635	9.06281	17.7613	13.7536	17.6829	3.14992	11.9062	10.2332	19.0029	16.0634	9.87226	7.94013	9.34235	13.401	9.68794	14.3979	10.8186	19.4404	16.4104	17.3779	12.3306	8.95412	9.96146	13.8229	6.94909	10.0673
ABCC5	33.8457	33.9743	36.5208	28.0861	27.5132	35.6287	36.4776	34.5866	37.2602	48.9376	23.5742	37.752	17.6004	29.0843	59.8038	56.8019	66.8891	28.3476	42.277	49.5304	40.5896	28.7761	48.512	37.6163	29.4557	47.385	28.4808	33.1241	34.4307	31.09	25.4965	25.4537	24.5216
ABCC6	0.87501	0.330543	0.436902	2.01952	2.46779	1.60059	1.71648	1.37043	1.04191	1.50517	0.604599	1.84641	1.1875	0.857708	0.823371	3.57583	2.5676	0.986373	3.22105	1.86214	0.891528	1.02716	1.49438	0.328593	2.5733	1.05377	1.77412	5.48767	3.86815	3.20308	6.39543	2.16461	3.96308
ABCC6P1	0.427078	0.460011	0.746905	1.05956	0.252063	0.838844	0.750729	0.32643	0.516266	1.3961	0.157437	0.987812	0.455753	0.15495	0.414733	1.69362	1.03868	0.51346	0.665788	0.683575	0.310507	0.268144	0.432258	0.377082	1.62221	0.826997	1.83526	2.12748	2.10291	2.59168	3.07829	0.377197	0.762592
ABCC6P2	0.484934	1.55483	0	1.61212	1.27884	1.77027	1.31782	0.778198	1.06423	3.48377	2.0956	2.10163	1.34645	0.804629	0.796923	3.41199	3.2507	0.95457	1.17736	1.59853	0	0.730565	0.801971	0.813247	1.26118	2.38152	3.98145	1.53962	4.34353	2.37561	2.26958	0.157834	0.776468
ABCC8	0	0.309284	0	0.244649	0.0242917	0.344395	0.109149	0	0	0.280095	0	0.104756	0	0	0.610974	0.390611	0.870466	0	0.041987	0.256254	0.0158888	0	0.0453879	0.129749	0.0267893	0	0	0.265145	0.0702323	0.0943011	0.0278518	0	0.118641
ABCC9	0.891812	0.876462	0.879985	1.23556	1.02654	1.13851	0.949175	1.23372	1.23207	1.66929	0.988528	1.17564	0.502083	0.847434	1.53472	1.30102	1.32739	0.539936	1.28156	1.50779	0.984035	0.74203	1.08951	0.96061	5.26311	5.31827	7.02811	2.19897	1.93735	1.78985	10.0043	9.10799	8.37999
ABCD1	24.1379	21.4779	23.4307	40.9064	34.5726	40.863	33.1434	27.7559	32.2485	16.3207	19.4771	23.0219	9.47734	19.5444	21.7052	14.5318	12.9089	15.4658	21.5407	29.7297	14.8521	8.22394	12.3032	16.0336	14.5803	14.6007	16.5727	18.7011	20.9791	22.6054	19.5448	12.7391	19.2033
ABCD1P2	0	0	0	0	0	0	0	0	0	0	0	0	0	0	0	0	0	0	0	0	0	0	0	0	0	0	0	0	0	0	0	0	0
ABCD1P3	0	0	0.180365	0	0	0	0	0	0	0.119942	0	0	0	0	0	0	0	0	0	0	0	0.114634	0	0	0	0	0	0	0	0	0	0	0
ABCD1P4	0	0	0	0	0	0	0	0	0	0	0	0	0	0	0	0	0	0	0	0	0	0	0	0	0	0	0	0	0	0	0	0	0
ABCD1P5	0	0	0	0.112137	0	0	0	0	0	0	0	0	0	0	0	0	0	0	0	0	0	0	0.0870474	0	0	0	0	0	0	0	0	0	0
ABCD2	0.0206423	0.0322164	0.0499667	0.26166	0.230497	0.278036	0.0720763	0.081839	0.0360137	0.008298	0.00818259	0.0180465	0	0.00857764	0.0714605	0.0479865	0.0587756	0.122705	0.111684	0.0917508	0.15743	0	0.0243713	0.0231586	0.097046	0.193537	0.182715	0.231549	0.178354	0.173938	0.0825102	0.0275	0.0234818
ABCD3	30.9886	36.105	37.6476	35.4717	34.6302	38.1057	37.2925	41.5579	41.636	20.9173	27.1952	27.1077	7.59952	28.3783	29.9918	33.0362	25.8953	27.622	23.7445	25.1864	20.9742	21.4865	28.3119	25.1771	27.6715	23.899	28.6384	21.0561	17.6657	19.2562	23.1431	21.358	24.9091
ABCD4	58.5476	57.7207	54.3633	75.1432	69.002	93.4103	97.9162	81.0263	73.257	150.911	60.5464	102.58	67.3608	67.2685	98.2747	125.915	148.646	63.8508	73.4432	88.7984	56.4634	35.0941	49.1565	39.396	66.2619	110.362	67.1101	72.9147	78.9927	77.9005	43.9731	37.1745	46.964
ABCE1	94.1767	99.3662	110.731	30.314	38.9695	34.6104	54.6521	50.8242	57.3379	59.2941	84.1082	64.5995	10.7912	63.9629	68.9769	56.4129	39.5909	72.3712	37.5648	28.9171	73.1136	73.1967	86.4506	74.9494	86.9003	73.4392	79.8014	49.359	51.5344	48.0149	63.4425	78.7799	63.7704
ABCF1	97.7414	98.3658	107.32	62.6171	64.1778	71.408	89.7275	79.1822	87.2713	54.6251	83.7196	74.468	86.7493	78.7595	77.8091	60.3494	60.9455	83.2276	50.0224	44.6492	65.8459	69.6679	79.9954	79.3067	81.2417	65.5352	69.6186	62.5533	62.5492	64.7874	64.0836	78.5083	63.8893
ABCF2	82.835	96.4494	103.531	47.8879	51.6533	52.5509	69.8655	61.1239	74.9763	34.8566	73.914	56.6057	21.0182	80.71	70.4908	48.5355	46.9342	73.7946	76.0701	65.7941	123.846	51.5616	60.9453	63.7724	87.1209	70.7979	81.0365	49.8816	59.978	64.001	56.6408	76.8584	63.8957
ABCF2P1	0	0	0	0	0	0	0	0	0	0	0	0	0	0	0	0	0	0	0	0.0366925	0.0378455	0	0	0.0278838	0	0	0	0	0	0	0	0	0
ABCF2P2	0	0	0	0	0	0	0	0	0	0	0	0	0	0	0	0	0	0	0	0	0	0	0	0	0	0	0	0	0	0	0	0	0
ABCF3	34.7746	42.9271	46.5279	39.4211	43.9457	57.8904	53.2259	54.9206	58.0831	39.5206	32.4347	43.4089	33.9848	45.9155	53.0564	43.0835	55.7849	41.1445	60.1701	54.0443	62.1337	47.0261	71.7319	57.9547	42.0298	46.691	45.3557	38.4725	54.9868	47.7791	38.5851	37.8163	43.2653
ABCG1	2.99039	2.329	2.05009	4.14743	1.74341	2.70365	1.88952	1.39005	1.33426	1.04347	0.21613	1.04184	0.682165	0.966554	1.37145	1.18981	0.961613	0.624219	3.57389	6.4455	2.91746	1.57827	1.97426	1.78864	0.985749	1.11676	1.509	1.86225	3.17434	3.68233	2.75068	0.740394	2.26153
ABCG2	7.06923	4.93917	5.70647	3.13363	1.93594	0.885371	1.02033	0.781481	0.525803	1.67401	1.76253	1.57408	0.576676	2.44569	2.6218	0.727606	1.83145	1.6587	0.453171	0.362126	1.53607	2.14719	3.78288	6.74324	5.5731	2.41027	5.25876	1.50116	4.99818	2.46016	11.3996	3.9517	9.13757
ABCG4	0.531537	0.478221	0.590517	1.40938	1.16162	1.36241	0.82621	0.586531	0.791156	0.646354	0.175665	0.317016	0.0830926	0.493227	0.410247	0.852129	1.75197	0.693027	0.394676	0.814385	0.546472	0.222921	0.424553	0.32092	0.974714	1.87501	1.11373	1.51251	1.53156	1.65972	0.990596	0.476211	1.22246
ABCG5	0.191265	0.313209	0.371747	0.222711	0.122524	0.203456	0.0511354	0.116102	0.129758	0.290789	0.0696162	0.268464	0.173778	0.182397	0.262488	0.229885	0.416556	0.231126	0.047743	0.114648	0.0691384	0.0339483	0.126914	0.164199	0.307395	0.196231	0.0758325	0.132058	0.169518	0.163841	0.101397	0.0251675	0.0537524
ABCG8	0	0	0	0	0	0	0	0	0	0	0	0	0	0	0	0	0	0	0	0	0	0	0	0	0	0	0	0	0	0	0	0	0
ABHD1	1.38751	1.0766	0.722821	7.62271	5.3048	7.1681	7.91856	5.24205	3.60226	3.87664	2.92318	2.67633	3.9103	2.71208	3.48567	6.1434	8.37325	1.48593	4.00491	5.32616	1.69958	4.03557	3.47147	2.36361	2.28225	3.24923	3.9656	4.73443	5.63849	4.52395	5.24889	3.03247	5.3745
ABHD10	36.9748	37.4962	39.2237	41.8337	47.9319	42.7362	39.7949	33.184	27.9721	53.8397	58.6899	53.714	14.584	27.5733	31.6497	33.7432	29.2353	32.4061	30.2631	30.3342	33.3902	26.529	30.5723	30.4452	37.0218	25.9473	31.7839	26.386	26.0828	27.0944	24.4757	27.0058	25.5285
ABHD11	23.3624	20.0416	20.9963	21.1367	20.1628	22.6735	26.1323	31.6328	28.385	44.2869	20.7286	30.1276	20.9761	26.2649	27.7404	27.0895	41.5699	26.7946	21.4721	19.3862	32.4182	14.691	19.1107	20.9587	26.6232	34.0322	24.3436	21.7937	30.8246	30.2744	26.0468	22.9095	23.754
ABHD11-AS1	1.73544	1.37284	0.756123	6.83242	10.8702	7.61389	4.38006	7.23756	3.71635	0.422329	0.830475	0.692547	4.89981	3.39168	2.85128	1.85848	2.97842	1.4108	7.65172	10.0974	0.806317	3.43399	2.91192	2.66682	2.49974	0.972466	1.99721	4.99138	3.56466	2.72374	7.72323	4.42457	5.78411
ABHD12	68.1486	65.8768	80.4627	91.5428	73.4022	104.654	90.9888	76.3135	82.4087	80.0541	48.298	57.3542	60.6066	73.086	63.1103	67.098	78.4279	58.794	47.2785	53.6963	40.773	52.5186	60.8275	55.3051	80.1278	64.4812	77.7201	58.5574	65.5004	61.1784	92.46	77.1781	78.6982
ABHD12B	4.15779	3.43075	2.98702	10.8389	7.6086	7.16935	16.8075	16.2512	24.1442	4.58955	3.78712	6.83127	2.18033	7.43362	10.6958	12.0338	8.1444	1.70951	10.3983	6.17346	2.76412	19.2792	17.3626	15.1033	3.43762	5.55109	4.60329	7.26659	7.20871	7.77742	4.53969	3.52965	5.74784
ABHD13	14.5527	12.906	14.1602	13.5502	10.5601	14.846	14.5085	13.8135	14.5278	5.09805	10.0262	9.29666	2.41804	8.34339	9.83321	9.13389	5.50589	7.4732	9.70108	9.53225	9.16123	7.41354	12.0253	9.13241	10.5786	8.93177	11.6095	9.14863	7.66091	8.37665	7.38819	6.39609	6.81343
ABHD14A	36.4297	32.0305	31.7511	62.085	53.342	62.5143	89.7857	65.3862	67.0671	25.8603	31.6935	31.2896	36.4948	42.2536	38.4717	30.3531	33.8677	31.341	51.973	59.9466	40.6449	34.7742	44.2835	39.0409	43.3571	38.3608	46.005	48.1928	53.6662	52.1381	60.7221	48.8145	52.5228
ABHD14A-ACY1	10.6388	7.28359	6.86266	7.24461	6.18492	10.7582	7.21091	7.0722	11.8639	19.586	4.81242	14.2338	16.1068	10.4804	18.2743	24.044	20.5815	10.5236	11.1495	7.59174	3.89263	6.53563	11.0584	7.61799	26.8822	15.662	9.1113	6.97051	9.70919	14.0254	10.4411	9.89347	8.26309
ABHD14B	95.8482	94.9024	94.8406	148.834	166.858	146.332	152.284	158.939	160.778	78.0547	79.9022	81.9852	77.2233	135.833	121.707	108.103	117.386	106.724	176.942	208.917	142.229	107.817	97.7562	88.4504	113.71	93.1047	131.387	104.737	108.873	91.7378	176.075	150.995	185.436
ABHD15	9.07666	9.12767	8.74615	17.2625	15.1987	16.8036	17.9548	17.7317	15.2067	6.46781	6.5033	6.3543	2.59392	7.39635	8.84057	9.76042	9.19052	7.69009	11.934	11.9798	7.84106	4.20471	5.85614	5.68322	6.13826	4.72507	6.9034	8.44519	7.90777	7.94852	7.67495	4.56034	6.22274
ABHD16A	45.4296	40.4198	41.435	49.9781	43.9828	57.0752	58.8513	50.2375	52.7883	51.805	34.1598	46.6769	26.2147	45.6134	56.0505	57.4172	59.767	37.5805	40.2291	39.8389	29.715	25.8075	38.6961	33.9752	34.7589	39.0517	37.2448	43.7061	44.5936	52.5743	28.9322	22.3089	25.4191
ABHD16B	1.68419	2.09533	1.91153	2.57789	2.35348	1.32895	3.68817	2.49561	2.34884	3.73382	1.86285	1.8448	3.02462	1.7919	0.946426	2.01232	1.83786	1.65276	2.77117	2.83555	2.58536	4.43833	3.69993	4.23278	2.76138	3.05682	2.29269	2.77504	4.45427	5.2161	2.7244	3.14492	2.21577
ABHD17A	12.4842	13.5198	12.2716	15.7369	16.5362	10.7676	26.224	24.9155	25.3398	16.4282	11.924	12.7554	38.1247	16.3118	12.4713	14.4557	16.4933	15.338	16.9977	15.9079	12.2876	20.8629	14.1901	17.94	15.608	13.145	13.3926	12.7517	20.6932	16.773	12.3338	15.792	14.3244
ABHD17AP1	0.19353	0	0.324567	0	0	0.222934	0.6765	0.166996	0.109588	0.365712	0	0.159448	0.054073	0.0773207	0.181841	0.442749	0	0.317596	0.279258	0.186111	0.0903879	0.279514	0	0.140198	0.0975351	0.0929005	0.0623974	0.109237	0.211739	0.233987	0.084629	0.0814629	0.068969
ABHD17AP3	0	0	0	0	0	0.0536455	0.156481	0	0	0	0	0.0631899	0.0811926	0	0	0	0	0	0	0	0	0.15543	0	0	0.140679	0	0.0466304	0	0	0.0535604	0	0.0586585	0.100663
ABHD17AP4	0	0	0	0	0	0.0710096	0.207858	0.081725	0.327635	0.156284	0	0	0	0	0	0	0.125505	0.0630384	0	0	0	0	0	0	0	0	0	0.111284	0	0	0	0	0.0678948
ABHD17AP5	0	0	0	0	0	3.46742e-05	0	0	0	0	0	0	0	0	0	0	0	0	0	0	0	0	0	0	0	0	0	0	0	0	0	0	0
ABHD17AP6	0	0.0781511	0	0	0	0	0	0	0	0	0	0	0	0.0646625	0.150692	0.368195	0	0	0	0	0	0	0	0	0	0	0	0	0	0	0	0	0.0586417
ABHD17AP7	0	0	0	0	0	0	0	0	0	0	0	0	0	0	0	0	0	0	0	0	0	0	0	0	0	0	0	0	0	0	0	0	0
ABHD17AP8	0	0	0	0	0	0	0	0	0	0	0	0	0	0	0	0	0	0	0	0	0	0	0	0	0	0	0	0	0	0	0	0	0
ABHD17AP9	0	0	0	0	0	0	0	0	0	0	0	0	0	0	0	0	0	0	0	0	0	0	0	0	0	0	0	0	0	0	0	0	0
ABHD17B	16.8944	20.6925	22.7013	18.2693	20.4131	24.1048	18.3586	22.8221	24.41	11.4106	19.4577	15.4769	4.86059	15.0878	14.96	14.4647	13.5708	18.5695	14.2	14.7503	14.1901	10.901	12.3115	13.1487	14.1075	10.3176	12.177	14.2029	12.9691	15.1088	12.3557	11.5999	12.0288
ABHD17C	75.1034	68.1925	78.2817	4.69987	5.97579	9.6074	8.05442	6.72372	8.53727	104.882	82.1011	109.347	25.2374	20.9741	46.8118	102.648	108.612	145.938	7.54104	6.84535	13.9202	7.95423	8.64902	11.7555	4.30805	4.05668	7.8129	3.70605	10.4731	8.47692	5.78017	7.87938	7.85879
ABHD18	5.39125	6.56506	7.26917	8.34942	8.48335	10.3018	5.42747	6.23022	6.34699	7.34325	3.96811	4.52572	1.3821	6.29935	6.03251	5.75171	6.18102	5.73405	4.29389	5.27533	5.46285	5.5563	6.60983	4.05279	4.82857	5.99507	6.98616	5.92191	4.33014	5.70865	7.74764	7.06364	6.38042
ABHD2	47.762	46.2244	54.137	39.3647	25.3104	71.7266	91.3101	76.5004	114.098	29.3653	32.1955	34.2402	5.42102	32.2673	27.1176	80.3697	66.9865	54.5769	27.4009	27.2209	28.6754	7.61865	12.9637	17.968	19.9564	18.4719	17.314	13.7493	13.3246	14.0502	19.8428	10.6356	15.0552
ABHD3	29.8141	27.7171	25.524	17.5704	10.3815	12.9948	12.9888	11.5331	10.5563	25.4301	17.5429	23.9683	7.80061	17.4843	25.7419	43.6275	39.7829	26.6956	5.58161	5.73831	9.30234	9.38097	14.8732	10.3043	16.507	24.047	16.1938	17.1274	15.7003	15.1235	20.6134	11.9516	16.6175
ABHD4	8.10161	8.24072	8.95957	19.4375	20.2447	27.7492	19.2126	25.0863	24.2875	8.797	7.57862	4.41676	6.51694	10.2025	8.37582	4.28713	7.0446	7.63353	18.0141	21.3093	24.8386	6.9461	8.94601	8.33011	23.8881	12.8801	21.4855	19.3698	31.2552	34.0048	27.626	11.8943	18.9893
ABHD5	9.83582	6.9728	9.69095	4.69659	7.03941	4.48036	1.79194	3.98666	3.72324	5.90417	8.57202	6.72173	1.83513	5.92921	5.47085	3.80592	6.50731	6.96178	2.75084	4.4119	6.38003	7.72085	8.29867	8.37436	12.7834	8.63869	6.06151	4.69532	4.62935	5.30914	5.69506	14.3183	10.4145
ABHD6	24.7641	19.8655	28.5087	22.7809	15.5399	26.6454	36.2708	30.5734	33.0453	11.3908	16.424	16.4237	4.90701	16.3454	19.321	18.1736	19.3958	17.67	15.9245	16.0816	14.1633	7.40641	10.5713	11.5418	11.9198	12.6265	14.4802	10.0865	9.88192	8.76272	9.30629	6.90185	6.99311
ABHD8	9.71316	8.32979	8.77126	23.3432	23.4054	17.2933	21.872	23.0332	22.3421	17.583	11.1192	13.5085	7.78425	11.9199	13.3606	15.829	14.2616	14.0916	18.2686	20.9277	9.58072	13.3518	11.0554	14.995	13.58	12.3557	13.975	15.7461	17.1245	16.7743	17.1069	11.6031	15.2544
ABI1	21.8318	23.015	23.1071	28.4441	28.2286	34.7511	31.2928	38.8907	43.8051	12.9778	22.0907	14.6181	4.52337	22.1476	17.7391	16.3087	17.2931	20.9438	16.0679	20.7901	17.8773	15.7047	19.1853	19.8771	18.6863	14.5242	18.9771	20.3152	17.8024	21.3321	20.234	16.8431	21.2379
ABI2	35.4898	38.7188	39.1673	38.415	45.6093	42.7993	29.0883	28.9113	22.6701	36.6727	34.9923	36.4018	10.4494	28.5736	33.7206	37.9396	36.1877	41.1217	36.1189	45.6157	46.6521	48.2738	42.6798	41.2384	36.7548	26.1147	42.6852	48.976	47.8935	49.0038	33.1466	25.045	36.7443
ABI3	0.162921	0.101495	0.111153	0.0659598	0.205486	0.053043	0	0.0360103	0.0475974	0.0655754	0	0	0.0593057	0.10174	0.0642392	0.215743	0.130465	0	0.0667273	0.0320765	0.093859	0.25213	0.217907	0.276007	0.589632	0.127939	0.252901	0.797217	0.351213	0.548821	0.0866209	0.0724074	0.123754
ABI3BP	12.7667	12.1784	7.32937	18.9326	13.4937	20.752	155.536	129.755	222.368	5.1319	3.71224	4.34182	5.95984	17.4781	34.96	204.897	63.8171	25.8529	22.5502	14.6764	10.1627	14.6736	18.1549	14.7849	3.91953	5.87667	4.07423	5.72806	4.70953	5.43231	4.28747	5.51581	4.39106
ABL1	35.4451	32.8191	33.4308	40.1418	37.0944	39.6975	37.9225	36.4952	42.5315	24.8509	31.106	24.9023	7.61747	31.0608	25.2388	26.9978	29.2781	33.142	29.2489	29.2423	33.0982	26.8795	25.913	27.692	32.9637	25.7752	30.9828	38.479	38.7219	41.0212	29.0677	24.8369	26.6892
ABL2	21.1841	20.7891	27.1871	28.7492	22.021	29.2628	27.978	24.9811	50.0083	9.34706	10.8407	9.27123	2.44361	19.2581	16.524	7.69305	8.38316	9.47813	12.0179	12.3066	19.3922	12.6771	16.4837	16.2395	16.5657	15.3966	13.6454	11.8671	11.6225	10.1171	14.3844	19.2033	13.0754
ABLIM1	5.62028	5.04465	5.03381	4.19631	3.00673	2.11992	3.71416	2.47121	3.26566	3.85905	5.59266	4.90172	1.95265	5.17861	6.33741	8.66767	9.29804	11.1436	10.156	12.2911	15.5091	10.9429	10.0981	12.0384	26.0266	19.993	25.6807	29.7715	23.3396	29.0183	26.5611	22.1815	26.8021
ABLIM2	0.0262269	0.53918	0.192295	0.262139	0.206775	0.302258	0.256474	0.161021	0.0976283	0.627778	0.988563	0.640737	0.228946	0.10433	0.171326	0.849936	0.886493	0.102244	0.410126	0.571178	0.242207	0.504223	0.750729	0.152519	0.107438	0.0371382	0.366739	2.18855	2.76329	1.77073	0.0565998	0.0797095	0.12716
ABLIM3	7.54631	5.58489	4.67264	10.8164	11.4222	9.76085	20.7522	18.7468	12.8876	9.74064	7.4142	9.01972	1.5907	9.54467	5.70229	1.72582	3.71308	5.97567	7.07998	6.24059	10.281	2.28366	2.47619	5.39691	7.44725	6.09226	8.94245	1.90546	5.0788	3.19014	12.2554	7.04178	11.3231
ABO	0.729301	0.642452	0.637301	0.646036	0.630625	0.594964	0.447775	0.67769	0.694409	0.745771	0.466435	0.639059	0.324565	0.74011	0.964689	0.848102	0.90804	0.563181	0.47636	0.69259	0.607662	0.572159	0.753216	0.805032	0.681972	1.62563	0.537387	0.694804	0.579979	0.498368	0.503422	0.977127	0.521914
ABR	83.6373	78.2593	93.9069	88.6967	84.8985	101.642	162.098	176.806	175.609	214.926	88.5558	135.166	21.3814	73.8122	73.1693	72.977	89.5525	82.3961	64.4164	68.3052	60.5184	26.9517	34.3877	39.2699	48.1849	62.3044	52.539	53.2677	63.5414	59.5155	49.4991	48.0932	53.8222
ABRA	0.0505691	0.126574	0.147209	0	0.0814735	0.0198556	0.176679	0.0214528	0.029264	0.0195982	0.0192897	0.0212856	0.0296207	0.0203985	0.0482231	0.0574464	0.0706479	0.0643653	0.0540806	0.12238	0.0291124	0.0192871	0.0812343	0.0393702	0.10176	0.183513	0.0497577	0.0287314	0.0805939	0.0585041	0.0432146	0	0
ABRACL	35.0141	43.5024	41.0457	31.5163	43.991	30.2779	16.0983	16.7643	17.4853	10.2179	37.8051	25.006	12.1493	19.7389	14.2094	6.79237	8.07663	23.9179	20.2802	26.0043	32.7337	35.6093	32.7762	32.5363	52.6532	25.8464	58.3085	44.4507	53.5502	48.5715	45.1691	33.5201	43.5556
ABT1	14.8334	14.7802	13.6256	9.4287	11.716	9.63443	10.6409	12.102	11.0074	7.27095	12.1764	10.462	7.20326	10.0175	9.21124	6.81626	7.33557	12.9685	7.33021	8.30563	11.4797	14.394	13.3192	13.8065	14.0714	9.50649	14.1228	10.925	11.3851	11.8955	9.04006	13.4513	9.58599
ABT1P1	0	0	0	0	0	0	0	0.17457	0	0.0791372	0	0.172783	0	0	0	0	0	0	0	0	0	0	0	0	0	0.207361	0	0	0	0	0	0	0.0747186
ABTB1	20.0162	17.0523	12.6704	28.4885	29.1855	32.5473	41.8625	40.3463	43.0605	80.4317	17.9031	44.275	35.3223	22.7155	35.5468	56.0963	75.9676	30.9588	30.3876	35.7504	10.4688	15.7165	28.1125	18.1755	15.9481	18.6433	15.7334	17.4312	23.7468	20.3009	24.6468	13.6932	23.2201
ABTB2	12.3892	10.916	11.5098	4.45995	3.12082	3.8168	4.03991	4.14356	4.39207	8.3701	7.64557	8.00263	2.81898	7.49678	8.71163	15.0657	14.1978	14.6855	6.38423	5.78231	5.06505	1.92724	3.11764	3.42815	5.50907	6.23911	5.29581	3.01885	5.42239	4.89949	6.57724	6.74033	6.00703
AC000041.10	0	0	0	0	0	0	0	0	0	0	0	0	0	0	0	0	0	0	0	0	2.8614	0	0	0	0	0	0	0	0	0	0	0	0
AC000041.8	0	0	0	0	0	0	0	0	0	0	0	0	0	0	0	0	0	0	0	0	0	0	0	0	0	0	0	0	0	0	0	0	0
AC000077.2	0	0	0	0	0	0	0	0	0	0	0	0	0	0	0	0	0	0	0	0	0	0	0	0	0	0	0	0	0	0	0	0	0
AC000078.5	1.15214	0.263434	1.06662	1.28529	0.986691	1.02916	2.66355	2.12762	1.18808	1.62115	0.301236	1.32889	0	0.629895	0.8707	1.78235	0.893365	0.253686	1.28447	0.745443	0.773564	0.484757	1.69615	1.04238	0.666043	0.932591	0.174121	0.897885	0.957604	0.502789	0.786024	0.893966	0.669873
AC000081.2	0	0	1.86652	0	0	0	0	0	0	0	0	0	0	0	0	0	0	0	0	0	0	0.384469	0	0	0	0	0	0	0	0	0	0	0
AC000089.3	0.103003	0.106229	0.246082	0.310731	0	0	0	0.0902032	0.239124	0.16404	0.0809473	0.268003	0	0	0	0.119679	0.144502	0	0.0738752	0.501387	0	0	0	0.0764269	0	0	0	0	0.330807	0	0.0905458	0	0.0771926
AC000095.12	0	0.112175	0	0.218847	0.240163	0.0876926	0	0.0953033	0.126297	0	0.341983	0.282864	0	0.357701	0.318089	0.126283	0.152364	0.0718739	0.234199	0	0.219528	0.0827033	0.0858203	0.0806805	0	0.339774	0.148774	0.382211	0.465909	0.257334	0.192902	0	0.244587
AC000095.9	0.550998	0.189638	0.109861	1.84959	1.92937	1.70591	0.850966	0.724605	0.533161	0.803405	0.144529	0.717343	0	0.907433	1.88395	0.852823	1.28951	0.121321	3.75889	3.58405	0.463809	0.770166	2.22539	0.954737	1.3394	2.00753	1.24962	3.44565	6.1039	6.53513	0.727729	0.967035	0.551625
AC000111.4	0	0	0	0	0	0	0	0	0	0	0	0	0	0	0	0	0	0	0	0	0	0	0	0	0	0	0	0	0	0	0	0	0
AC000111.5	0	0	0	0	0	0	0	0	0	0	0	0	0	0	0	0	0	0	0	0	0	0	0	0	0	0	0	0	0	0	0	0	0
AC000362.1	0	0	0	0	0	0	0	0	0	0	0	0	0	0	0	0	0	0	0	0	0	0	0	0	0	0	0	0	0	0	0	0	0
AC000367.1	2.06132	2.22345	2.29303	2.0393	1.48787	1.54092	2.65118	2.84482	3.6032	3.31379	1.02925	1.9564	0.552969	2.01684	3.48223	2.89682	2.19317	1.0521	2.79778	1.69085	1.77595	2.38372	3.65563	1.98418	1.95091	3.23191	1.59373	2.01046	2.63387	2.10065	2.00355	1.5153	1.72054
AC000374.1	0	0	0	0	0	0.0654323	0	0	0	0	0	0	0	0	0	0	0	0	0	0	0	0	0	0	0	0	0	0	0	0	0	0	0
AC002056.3	0	0.115889	0.273396	0	0.12547	0	0	0	0	0	0.0888724	0	0	0	0	0	0	0	0	0	0	0	0	0	0	0	0.076543	0	0	0.0903462	0	0.199869	0
AC002069.5	0	0	0	0	0	0.0782937	0.111935	0	0.224044	0	0.0380793	0	0	0	0	0	0	0.031833	0	0.0473317	0	0	0	0.0359262	0.150879	0	0.0328033	0	0.0518735	0	0	0	0.145519
AC002069.6	0	0	0	0	0	0	0	0	0	0	0	0	0	0	0	0	0	0	0	0	0	0	0	0	0	0	0	0	0	0	0	0	0
AC002075.3	0	0	0	0.130114	0	0	0	0.226731	0	0.205126	0	0.224211	0	0	0.125906	0	0	0	0	0	0	0	0	0	0	0	0	0	0	0.101782	0.11367	0	0
AC002075.4	0	0	0	0	0	0.612312	1.74836	0	0.888399	0	0	0	0	0	0	0	1.04992	0	0	0	0	0	0.580829	0.560016	0	0.79052	0	0	0	0	0	0	0
AC002127.2	0	0	0	0	0	0	0	0	0	0	0	0	0	0	0	0	0	0	0	0	0	0	0	0	0	0	0	0	0	0	0	0	0
AC002310.10	0	0	0	0	0.130168	0	0	0.414238	0	0.187635	0	0.102236	0	0	0.344707	0.274043	0	0.155995	0.169347	0.344298	0	0.358385	0.184211	0.262448	0	0	0.0803109	0	0	0.371725	0	0.206454	0.0883749
AC002310.11	0.0630849	0	0	0	0.147256	0	0	0	0.102233	0	0.215374	0	0	0	0	0	0	0	0	0	0	0	0	0	0	0	0	0	0	0	0	0	0
AC002310.13	0	0	0	0	0.484198	0	0	0	0	0	0	0	0	0	0	0	0	0	0	0	0	0	0	0	0	0	0	0	0	0	0	0.687314	0
AC002310.17	1.45005	0.727	1.67771	0.715156	0.771791	1.13796	0	0	0.837398	3.33168	1.66085	0.614595	0.826998	1.72224	1.37812	1.6301	1.98198	0.469754	0.993956	0	1.45691	0	0.54751	0.527596	1.46959	1.51018	0.981557	2.42187	0	0	0	0.610914	1.57921
AC002314.4	0	0	0	0	0	0	0	0	0	0	0	0	0	0	0	0	0	0	0	0	0	0	0	0	0	0	0	0	0	0	0	0	0
AC002366.3	0	0	0	0	0	0	0	0	0	0	0	0	0	0	0	0	0	0	0	0	0	0	0	0	0	0	0	0	0	0	0	0	0
AC002398.9	12.4612	11.561	7.32519	8.6994	11.3892	8.35708	15.1299	14.5531	8.54252	9.33332	9.32861	9.68133	23.3755	12.336	9.32595	9.19742	8.96056	10.3278	6.90214	9.22984	9.2657	11.7127	13.003	15.7839	4.54355	11.5211	9.70291	7.47811	11.5964	15.8146	9.39654	8.7826	10.1458
AC002400.1	0.117412	0.362784	0	0.235978	0.129443	0.0945206	0	0.411112	0.545033	0.186143	0	0.203329	0	0.0964021	0.799854	0.136249	0	0.155114	0.0841983	0.228259	0	0	0	0.0869938	0.122219	0.122203	0	0	0	0.0924175	0.206209	0	0
AC002429.4	0	0	0	0	0	0	0	0	0	0	0	0	0	0	0	0	0	0	3.92642	0	0	0	0	0	0	0	0	0	0	2.0154	0	0	0
AC002486.2	0.315573	0.161821	0	0	0	0	0	0	0	0	0	0.136156	0	0.128919	0	0.182956	0	0	0	0.304948	0	0	0	0	0	0	0	0	0	0.123256	0	0	0
AC002486.3	0	0	0	0	0	0	0	0	0	0	0	0	0	0	0.296717	0	0	0	0	0	0	0.22929	0	0	0	0	0	0.356814	0.989871	0.475642	0	0.266525	0
AC002519.6	0	0	0	0	0	0	0	0	0.209866	0	0	0	0	0	0	0	0	0	0	0	0	0	0	0	0	0	0	0	0	0	0	0	0
AC002523.1	0	0	0	0	0	0	0	0	0	0	0	0	0	0	0	0	0	0	0	0	0	0	0	0	0	0	0	0	0	0	0	0	0
AC002542.2	1.47254	0	0	2.92163	0	1.16604	0	0	0	1.07751	1.10355	0	0	0	0	0	0	0	0	0	0	0	0	1.06774	0	1.51222	0	0	0	0	0	0	0
AC002543.2	0.177276	0	0	0.0953409	0	0.0865422	0.164819	0	0.0412168	0.0852298	0	0.0822038	0	0.029382	0.0349343	0.0546051	0.100523	0.0234184	0.076623	0.0464651	0	0.109244	0	0.0264596	0.0370092	0.0369271	0.0319853	0	0	0.084972	0	0.0313723	0.0356653
AC002553.4	0	0.409838	0	0	0	0	0	0	0	0	0	0	0	0	0	0	0	0	0	0	0	0	0	0	0	0	0	0.922466	0	0	0	0	0.595076
AC002984.2	0.24483	0	0	0.731922	0	0.3887	0.562527	0.639617	0	0	0.189957	0.209838	0	0.198206	0.468787	0	0	0.484746	0.348217	1.17059	0	0.726923	0.188986	0.538758	0.253659	0.508783	0.3326	0	0	0	0.847146	0	0.180647
AC002985.3	5.24581	3.29039	3.64413	2.9329	2.01833	2.71532	7.47169	3.61529	4.71701	7.72143	5.31651	6.38947	2.65091	4.15544	7.62654	8.11896	4.87502	3.84688	2.6052	1.43143	2.89761	3.11311	4.18902	4.93903	3.18461	4.89916	3.83396	2.51327	5.73325	5.45274	3.00132	3.02457	1.73506
AC003002.4	0.189333	0	0	0	0	0	0	0	0	0	0	0	0	0.43622	0	0	0	0	0	0	0	0	0	0	0	0	0	0	0	0	0	0	0
AC003002.6	0.390153	0.344715	0.235236	1.11448	1.26175	0.34636	3.09784	2.28091	1.24516	0.419223	0.633983	0.463387	0	0.503125	0.716172	1.00442	0.55443	0.241334	0.273327	1.22762	0	0.454065	0.580343	0.98682	1.41323	0.184873	0.825079	0.226335	0.622962	0.302246	0.453165	0.156581	0.165117
AC003003.5	0.171719	0.279559	0.214349	0.388926	0.241013	0.174519	0.538558	0.643246	0.359192	0.771099	0.21514	0.387013	0.0492353	0.280062	0.502144	0.432927	0.437428	0.335736	0.31663	0.46692	0.356066	0.263606	0.336825	0.313097	0.195359	0.345011	0.224091	0.458924	0.156119	0.28096	0.434261	0.514796	0.325294
AC003005.4	0.240492	0	0	0	0	0	0	0.182491	0	0	0	0	0	0	0	0	0	0	0	0	0	0	0	0.0180514	0.357918	0	0	0	0.513854	0	0	0	0.304631
AC003006.7	0	0.179385	0	0	0	0	3.62188	2.09024	0	0	0	0	0	0	0.312797	0	0	0.303717	0.928629	0.547265	0	0.28839	0.513655	0	0	0	0	0	0	0.370894	0	0	0
AC003045.1	0	0	0	0	0	0	0	0	0	0	0	0	0	0	0	0	0	0	0	0	0	0	0	0	0	0	0	0	0	0	0	0	0
AC003080.4	0.327017	0	0	0	0.120289	0.0878437	0	0.190938	0	0	0	0.0944513	0	0.0895797	0.106212	0.126503	0	0	0	0	0	0	0.17018	0	0	0	0	0	0	0	0	0	0
AC003682.17	0	0	0	0.554789	0	0	0	0.0966433	0	0	0	0	0	0.0906753	0	0	0	0.218674	0.395823	0.32213	0.111304	0.503101	0.344528	0.0818114	0.114895	0.574298	1.20113	0.12919	0.590547	0.521809	0.290926	0.386313	1.07468
AC003958.1	0	0	0	0.200782	0.0945995	0.115204	0.131845	0.0249493	0	0	0.156927	0	0	0	0.0278897	0	0	0.0187574	0	0	0	0	0	0	0	0	0	0	0	0	0	0	0
AC003958.6	0	0	0	0	0	0	0	0	0	0	0	0	0	0	0	0	0	0	0	0	0	0	0	0	0	0	0	0	0	0	0	0	0
AC003973.1	0	0.23857	0	0.327332	0.2031	0	0.975715	0.942313	0.507767	0	0	0.0531701	0	0.583587	0.317833	0.450908	0	0	0	0	0	0	0	0	1.04103	2.12698	0.115537	0.928914	1.78077	0.935814	0	0.153631	0.379783
AC003989.3	0	0	0	0	0	1.64663	0	0	2.35795	1.52377	0	0	0	0	1.98013	0	0	0	1.39232	0	0	0	0	1.50602	0	0	0	0	0	1.44696	3.28931	0	0
AC003989.4	0	0.172542	0.199377	0	0	0.134705	0	0	0	0	0	0	0.19781	0	0	0	0	0	0	0	0	0	0	0	0	0	0.228883	0	0	0	0	0.14616	0.125291
AC004004.2	1.56795	0.786175	0	0	0.83393	0	1.77592	0	0.904164	0	0	0	0	0	0	2.61894	2.13744	0	0	0	0	0	0	0	7.09815	9.66883	9.01377	1.74149	0.823496	0	1.29261	1.32243	0
AC004006.2	0	0	0	0	0	0	0	0	0	0	0	0	0	0	0	0	0	0	0	0	0	0	0	0	0	0	0	0	0	0	0	0	0
AC004019.10	0.0665524	0.0688795	0	0	0.0738141	0	0	0	0	0.106216	0.0524917	0.115785	0	0	0.0652649	0.0772872	0	0	0.0478591	0.130363	0	0	0	0	0	0	0	0	0.0715153	0.0528699	0	0	0
AC004022.7	0	0	0	0	0	0	0	0	0	0	0	0	0	0	0	0	0	0	0	0	0	0	0	0	0	0	0	0	0	0	0	0	0
AC004022.8	0	0	0	0.144445	0.0793583	0.0579767	0	0	0	0	0	0	0	0.0590886	0	0	0	0	0	0	0	0	0	0	0	0	0	0	0	0.0568238	0	0	0
AC004057.1	659.725	775.273	672.765	568.498	723.402	523.942	435.75	475.991	439.646	189.085	713.294	511.572	495.106	683.789	546.247	209.99	270.247	658.876	358.321	451.065	719.463	511.445	513.442	559.973	488.275	457.609	668.628	481.577	586.035	541.11	551.535	973.586	739.759
AC004062.2	0	0	0	0	0	0	0	0	0	0	0	0	0	0	0	0	0	0	0	0	0	0	0	0	0	0	0	0	0	0	0	0	0
AC004066.2	0	0	0	0	0	0	0	0.0899997	0	0	0	0	0	0	0	0.252245	0	0	0.0737202	0	0	0	0	0	0	0	0	0	0	0	0	0	0
AC004069.1	0	0	0	0	0	0	0	0	0	0	0	0	0	0	0	0	0	0	0	0	0	0	0.0531504	0	0.0707505	0	0	0	0	0	0	0	0
AC004074.4	0	0	0	0	0	0	0	0	0	0	0	0	0	0	0	0	0	0	0	0	0	0	0	0	0	0	0	0	0	0	0	0	0
AC004076.7	6.641	7.21463	7.65112	6.17022	7.49337	8.82897	9.1126	7.84981	9.74854	9.12207	2.39487	9.87611	8.62975	4.2798	14.8364	12.0792	13.2771	2.26947	5.07445	1.68437	3.60327	5.30551	4.87376	2.14145	2.28219	10.3185	4.68099	3.30179	5.84024	0.892136	4.69891	1.82742	3.07822
AC004076.9	0.190688	1.22483	1.325	2.84599	1.84211	2.32238	1.10105	2.44625	2.42984	0.904177	0.601236	0.469738	0.314812	1.68749	1.87806	4.10728	4.00371	0.516269	6.228	3.55499	1.39498	2.15408	2.9505	3.03334	0.587589	2.19634	0.929972	3.75156	1.18272	1.33736	1.01419	0.823733	0.987136
AC004129.7	0	0	0	0	0	0	0	1.00237	0	0	0	0.488179	0	0	0	0	0	0	0	0	0	0	0	0	0	0	0	0	0	0	0	0	0
AC004129.9	0	0	0	0	0	0	0	0.0909066	0	0	0	0	0	0	0	0	0	0	0	0	0	0	0	0	0	0	0	0	0	0	0	0	0
AC004231.7	0.0811512	0.0210486	0	0	0	0	0	0	0	0	0	0	0	0.0504087	0	0	0	0	0	0	0	0	0	0	0.533264	0.403244	0.579227	0.0238927	0.739814	0	0.485687	1.48339	0.679965
AC004381.6	9.01587	9.28797	11.7629	5.05339	6.4096	5.39945	6.63474	4.67933	6.36108	18.0046	12.877	14.4409	7.52745	10.8006	14.56	10.8741	12.2615	12.4222	6.21513	6.3985	14.6391	8.48714	10.2161	10.262	7.62559	10.9966	9.36244	10.5187	8.83383	7.97859	8.62871	9.23192	7.65939
AC004381.8	0.219971	0.0569777	0.198402	0.388879	0.183233	0.178518	0.383022	0.0966401	0.127807	0.0879019	0.0434202	0.0478864	0	0.0909445	0.216095	0.12775	0.466206	0.0851659	0.039572	0.185463	0.0557165	0.0422149	0.215609	0.12291	0.114729	0.0802034	0.299428	0.194053	0.241568	0.306444	0	0.0970399	0
AC004383.3	3.39817	1.71598	2.63675	0.565039	1.82828	1.35134	2.59522	1.97488	0.658402	2.14844	1.73922	2.88691	1.29489	1.35761	3.22266	5.77317	1.53888	1.48026	3.15627	4.23846	2.27626	0.40645	3.0228	0.412629	2.31134	2.91181	2.30349	1.27498	5.41506	2.52412	0.475908	1.44094	1.23813
AC004386.3	0	0	0	0	0	0	0	0	0	0	0	0	0	0	0	0	0	0	0	0	0	0	0	0	0	0	0	0	0	0	0	0	0
AC004386.4	0	0	0	0.110764	0.243102	0.0887644	0.254925	0.0964775	0.127855	0	0	0.286351	0.065588	0.181052	0.107323	0.127849	0	0.0727642	0	0.321578	0	0	0.0859857	0	0	0	0.224815	0.386892	0.117903	0.0868177	0	0	0.247576
AC004453.8	0.289376	0.293014	0.339233	0	0	0	0	0.251491	0	0	0	0	0	0	0	0	0	0	0.204748	0	0	0.426679	0	0	0	0.302291	0	0	0	0	0	0.247875	0
AC004461.4	0	0	0	0	0	0	1.3519	0	0	0	0.228151	0.252146	0.16974	0	0	0	0	0	0	0	0	0	0	0.215932	0	0	0	0.338666	0	0	0	0	0
AC004556.1	0	0	0.719243	0	0	0.2288	0	0	0	0.57779	0.330564	0.228285	1.03345	0.294343	0	0	0.313422	0.192895	0.219037	0	0.827194	0	0.287741	0	0	0	0.468896	0.270473	0	0.560795	0.274445	0.237807	0
AC004692.5	0.269528	0.273616	0.316143	0.536576	0.292843	0.213517	0	0	0.312308	0	0	0.230504	0.155367	0.434796	0	0.623072	0	0.177452	0.191136	0.513928	0.538015	0.597884	0.207735	0.19731	0.278401	0.5597	0	1.86164	1.14169	0.825887	0.464866	0.231241	0.198362
AC004754.3	0.18657	0	0	1.12763	0.340633	0.854184	4.0929	4.66951	5.36416	0.736465	0.417879	0.392816	0.518946	1.0138	0.987426	1.26544	0.865904	0.313156	1.83172	1.99487	0.563255	0	0.316085	0.230778	0.394873	0.166263	0	0.616251	1.11946	0.420495	0.325894	0	0.0614538
AC004791.2	0	0	0	0	0	0	0	0	0	0	0	0	0.579349	0	0	0	0	0	0.237395	0	0	0	0	0	25.2475	17.6675	36.6217	2.50515	1.78054	1.27944	53.1363	30.9543	39.3063
AC004824.1	0.401198	0.655273	0.0914559	0.692892	0.748248	0.838895	1.07684	0.734867	0.694917	0.780825	0.640477	0.406126	0	0.677876	0.935801	1.13875	1.45732	0.0515748	0.168067	0.296837	0.149587	0.336719	0.176628	0.437905	0.457923	1.07936	0.453747	0.34723	0.170294	0.290997	0.151276	0.194209	0.12489
AC004837.3	0	0	0	0	0.111676	0.0167543	0.389452	0	0	0	0	0	0	0	0	0.195755	0	0	0	0	0.169565	0	0	0	0	0	0	0.196684	0.179846	0	0	0	0.158312
AC004840.8	1.41744	0.715968	1.95667	0.502632	0.548017	0	0.348379	0.131841	0	0.954508	0.472471	0.864241	0.177968	0	0.146106	0	0.209854	0.0996981	0.108011	2.01226	0.504856	0	0.27222	0.370822	0.364844	0.314083	0	0.176104	0.374902	0.118043	0	0.302359	0.778926
AC004854.5	0	0	0	1.14921	1.24872	0.610575	0	1.34337	0.447253	0	0	0	0.441814	0.92922	0.731463	1.77516	0.525555	0	1.35533	1.46021	0	0.282188	0.296663	0.563937	0	0	0.261768	0	0.818244	0.583393	0.99042	1.31616	0.847822
AC004866.1	0	0	0	0	0	0	0	0	0	0	0	0	0	0	0	0	0	0	0	0	0	0	0	0	0	0	0	0	0	0	0	0	0
AC004866.3	0	0	0	0	0	0	0	0	0	0	0	0	0	0	0	0	0	0	0	0	0	0	0	0	0	0	0	0	0	0	0	0	0
AC004870.5	0	0	0	0	0	0	0	0	0	0	0	0	0	0	0	0	0.127473	0	0	0	0	0	0	0	0	0	0	0	0.0973133	0	0	0	0
AC004893.10	0.312333	0.215797	0.125256	0.263	0.115671	0.422619	0.362627	0.137242	0.30247	0.332957	0.041112	0.317384	0.0314313	0.0861154	0.409288	0.665125	0.662285	0.275069	0.599432	0.204377	0.263766	0.239891	0.367458	0.116374	0.27153	0.379459	0.141721	0.428713	0.11202	0.0414612	0.0460309	0.367586	0.157104
AC004893.11	3.38221	2.72268	2.92295	2.60076	3.43925	3.03312	10.5635	11.1757	10.3971	9.60859	5.39123	8.21012	4.10057	5.86101	9.67729	10.9841	9.96216	4.54066	10.2909	7.81174	5.5886	5.03473	7.24898	5.74494	5.69638	8.43641	5.24965	9.73374	12.7002	12.6222	5.62331	5.48736	4.79322
AC004899.3	0	0	0	0	0	0	0	0	0	0	0	0	0	0	0	0	0	0	0	0	0	0	0	0	0	0	0	0	0	0	0	0	0
AC004911.2	0.0922405	0	0	0.185773	0	0.372476	0	0	0	0	0	0	0	0	0	0	0	0	0	0	0	0	0	0	0	0	0	0	0	0.0729294	0.243642	0.080939	0.138511
AC004920.2	0	0	0	0	0	0	0	0	0	0	0	0	0	0	0	0	0	0	0	0	0	0	0	0	0	0	0	0	0	0	0	0	0
AC004938.5	0	0	0	0	0	0	0	0	0	0	0	0	0	0	0	0	0	0	0	0	0.495814	0	0	0	0	0	0	0	0.525931	0	0	0	0
AC004941.5	0	0.971368	0	0	0	0	0	0	0	0	0.741082	0	0	0	0	0	0	1.2507	0	0	0.978274	0	0	0	0	0	1.32362	0	1.02575	1.40588	0	0	0
AC004945.1	0.158267	0.163607	0	0.319107	0	0.192057	0	0.208292	0.27573	0	0	0	0.0474669	0.261021	0.154909	0	0	0.052271	0.170599	0.464143	0.0800166	0	0.185776	0.11766	0.164955	0.329545	0	0.27866	0.0849384	0.188169	0	0.139143	0.0595095
AC004951.5	2.01654	1.26333	1.74715	2.54328	2.45778	2.6924	5.8151	4.34486	4.96932	5.67993	1.6627	3.06439	1.39764	1.89832	2.9206	6.69582	7.97975	0.946102	5.14641	5.26055	2.21327	1.77177	2.52635	1.87213	1.40491	3.42827	2.98929	2.20696	3.4148	3.53162	2.74011	1.92586	2.72609
AC004967.7	4.17805	6.24816	2.88857	7.10154	7.76501	4.68195	9.03493	7.27721	5.69499	7.26707	4.1949	3.37012	3.55654	7.55957	4.46982	8.33821	7.08444	3.56824	12.4072	7.05029	6.89597	8.39114	4.94216	7.21004	6.87504	6.38373	6.67815	8.51519	8.85798	7.55747	9.56548	13.3199	11.4225
AC004980.10	0.82389	0.851774	0.491078	0.208134	0.224952	0.827126	0	0.54227	0.480358	1.07359	0.662984	0.361116	0	0.336756	2.07678	0.98468	1.44996	0.149423	0.602746	1.20103	0.416046	0.467102	0.159898	0.152344	0	1.30194	0.421254	0	0.44677	0.319696	0	0.76057	0.309126
AC004980.7	12.5883	11.3448	10.9048	7.82998	6.65414	10.6593	10.9996	11.9968	10.6864	30.6616	10.9643	21.2459	8.28032	12.0034	23.2032	36.175	35.2865	12.9813	15.6147	13.1076	13.532	6.1279	9.47398	9.43932	8.62726	11.601	6.5764	8.85856	10.9038	10.8974	8.15924	8.48977	6.64175
AC004980.8	0	5.19111	2.97739	1.28522	5.53321	1.02166	0	0	2.95339	7.7295	0.977406	1.07733	3.74481	0	3.73515	1.46036	5.3818	1.059	0	2.37832	6.56784	0.909739	2.18772	1.87526	0	3.99218	1.23826	1.41023	2.74305	0	2.07329	1.0793	3.71434
AC004980.9	0	0	0.740087	0	0.89239	0	0	0	0	0	0	0	0	0	0	0	0	0.327877	0	0	1.46258	0	0.495916	0	1.83087	0	0	0.808762	0	1.42415	0	0.449769	0
AC004985.12	1.24233	0.975065	1.59222	2.58387	1.71818	2.5234	4.09823	4.2518	4.28056	3.50799	0.773975	1.63013	0.388504	1.33213	2.90561	5.36688	4.57278	0.916173	3.26651	4.62362	1.27019	1.17153	1.43817	0.886029	1.42539	2.05174	0.597517	2.35874	3.62433	3.09482	1.19287	1.03102	1.57676
AC004987.10	0	0	0	0	0	0	0	0	0	0	0	0	0	0	0	0	0	0	0	0	0	0	0	0.146321	0	0	0	0	0	0	0	0	0
AC004987.9	0	0.229991	0	0	0	0	0	0	0	0	0	0	0	0	0	0	0.0957445	0	0	0	0	0	0	0	0	0	0	0.0895414	0	0	0	0	0.0549705
AC005008.3	0	0	0	0	0	0	0	0.130588	0	0	0	0	0	0	0	0	0	0	0	0	0	0	0	0	0	0	0	0	0	0	0	0	0
AC005014.5	0	0.0233074	0	0.0227186	0.100055	0.018286	0	0	0	0.0180157	0	0.0587558	0	0	0	0	0	0.0444446	0	0.022111	0	0	0	0.0167639	0.0234201	0	0	0.0793905	0	0.0359266	0	0	0
AC005017.2	0	0	0	0.210455	0	0.167791	0	0	0.244104	0	0	0	0	0	0	0	0.580833	0	0.150226	0.202327	0	0	0	0	0	0	0.143198	0.244407	0	0	0	0.18194	0.156039
AC005019.2	0	0	0	0.260714	0	0.207636	0	0	0	0	0	0	0	0	0	0	0	0	0	0	0	0	0	0.191865	0	0	0	0	0	0	0	0	0
AC005033.6	0	0	0	0	0	0	0	0	0	0	0	0	0	0	0	0	0	0	0	0	0	0	0	0	0	0	0	0	0	0	0	0	0
AC005034.2	0	0	0	0	0	0.168334	0	0	0	0	0	0	0	0	0	0	0	0	0	0	0	0	0	0	0	0	0	0	0	0	0	0	0
AC005040.3	0	0	0	0	0	0	0	0	0	0	0	0	0	0	0	0	0	0	0	0	0	0	0	0	0	0	0	0	0	0	0	0	0
AC005041.11	0.079234	0.0819069	0.0949581	0.319509	0.263239	0.128199	0.367381	0.0695184	0	0	0.124843	0	0	0	0	0	0.111496	0	0.0569381	0.154909	0.0801176	0	0	0	0	0	0	0	0	0	0	0	0
AC005042.2	0.206124	0.425203	0	0	0.11381	0.0831179	0.238597	0	0.239268	0.409229	0	0.536093	0.122916	0.508513	0.502554	0.478465	0.288894	0.544587	0.0739624	0.100391	0	0.784135	1.52928	1.2998	2.89786	2.89643	0.981593	0.845086	0.662255	0.813267	0.725093	2.61845	0.849998
AC005042.3	0	0	0	0	0	0	0	0	0	0	0	0	0	0	0	0	0	0	0	0	0	0	0	0	0	0	0	0	0	0	0	0	0
AC005077.14	0.699289	0.628754	0.548308	1.01503	0.548135	0.261983	0.703554	0.71563	0.461547	1.86684	0.254522	1.15573	0.0345148	0.423677	0.67209	1.6254	1.77327	0.948715	0.872161	0.559309	0.537743	0.248307	0.252708	0.197751	0.789575	0.649679	0.193013	0.557488	0.611891	0.651173	0.167722	0.35205	0.400902
AC005077.5	0	0	0	0	1.22104	0.904849	0	0.454922	1.31252	0	0	0.445199	0	0.418837	1.98696	0	0	0	0.729834	0.980644	0	0	0	0.381423	0	0	0	0.590527	0	0	0	0	0
AC005077.7	0.251895	0	0.149956	0	0.416138	0	0	0.110185	0.292234	0.199451	0	0.326915	0	0.103311	0.122414	0	0.175847	0	0	0	0	0	0.196358	0	0.262132	0.262155	0	0	0.269231	0	0	0	0
AC005077.8	0.336447	0.340501	0.393502	0	0.363815	0	0	0	0.780573	0.51926	0.259438	0.28717	0.386232	0	0	0	0	0.44367	0.237395	0	0.335657	0	0	0	0.693161	0.348738	0.684744	0	0.356107	0	0	0	0
AC005086.1	0.972316	1.1174	2.30464	0	1.03143	0	0	0	0	1.49047	0.741082	1.68057	0	0	2.75527	0	0	0	1.40833	0	0.978274	0	2.18612	0.704426	0.974705	0	0.661809	0	2.0515	0.702939	0.787435	0	0
AC005086.2	0	0	0	2.49924	2.15322	0	0	0	5.78247	0	0	1.02535	0.741442	0	0	5.63401	2.43635	2.07926	0	0	0	0.750432	1.92188	0.847793	0	0	0	0	0	0	1.01217	0	0
AC005086.3	0	0	0	5.33094	1.82908	6.0223	2.63287	3.02313	5.00275	4.74444	7.05031	10.4068	4.16933	2.35928	9.13859	6.37245	14.0635	1.73456	6.00217	8.9338	4.63704	0	4.819	5.31494	1.77902	6.18706	2.34955	3.3619	3.4393	4.67265	4.40097	2.51638	0
AC005094.2	0	0	0	0	0	0	0	0	0	0	0	0	0	0	0	0	0	0	0	0.330305	0	0	0	0	0	0	0	0	0	0	0	0	0
AC005102.1	0	0	0	0	0	0	0	0	0	0	0	0	0.38195	0	0	0	0	0.144603	0.155888	0	0	0	0	0	0	0	0	0	0	0	0	0	0
AC005105.2	0	0	0	0	0	0	0	0	0	0	0	0	0	0	0	0	0	0	0.0749474	0.101713	0.10539	0	0	0	0	0	0	0	0	0	0.0918373	0	0
AC005154.7	3.6776	2.8686	4.51082	4.65194	5.05554	7.39805	19.1493	17.0787	16.7159	6.50611	1.65506	5.38664	2.57049	5.20566	12.8071	13.5866	17.5241	3.58928	10.6431	9.87771	4.82158	3.1061	6.95019	4.44057	3.82676	6.13968	3.52349	5.37106	8.86888	8.71113	4.06077	4.44266	5.46566
AC005154.8	0	3.0049	2.70065	3.27535	1.42716	2.61011	11.3445	5.74716	7.27194	5.60255	3.30882	4.78864	1.70508	2.1236	6.5918	8.38089	8.5523	2.39235	7.22053	5.63467	1.64471	0.24221	2.03081	0.483293	2.71771	3.07932	1.119	3.39603	2.44485	2.76105	3.68572	2.25594	3.63123
AC005176.1	0	0	0	0	0	0	0	0	0	0	0	0	0	0	0	0	0	0	0	0	0	0	0	0	0	0	0	0	0	0	0	0	0
AC005176.2	0	0	0	0	0	0.190506	0.0890133	0.0337089	0.0472429	0.0620414	0	0.0341279	0.046264	0	0.0383084	0.138195	0	0.0762293	0.0285669	0	0.0399162	0	0.0304267	0.0293093	0.041488	0.0805881	0	0	0.0417315	0	0.0714291	0.0347877	0.0289048
AC005176.3	0	0	0	0	0	0	0	0	0	0	0	0	0	0	0	0	0	0	0	0	0	0	0	0	0	0	0	0	0	0	0	0	0
AC005178.1	0	0	0	0	0	0	0	0	0	0	0	0	0	0	0	0	0	0	0	0	0	0	0	0	0	0	0	0	0	0	0	0	0
AC005189.6	0	0	0	0	0	0.388132	0	0	0	0.372959	0	0	0.279256	0	0	0.556436	0	0	0	0	0	0	0	0	0.500219	0	0.33194	0	0	0.36576	0	0	0.356124
AC005229.5	0	0	0	0	0	0	0	0	0.348316	0	0	0	0	0	0	0	0	0	0	0	0	0	0	0	0	0	0	0	0	0	0	0	0
AC005229.7	0	0	0	0	0	0	0	0	0.666136	0	0	0	0	0	0	0	0	0	0	0	0	0	0	0	0	0	0	0	0	0	0	0	0
AC005237.2	0	0	0	0	0	0.845399	0	0	0	0	0	0	0	0	0	0	0	0	0	0	0	0	0	0	0	0	0	0	0	0.770269	0	0	0
AC005251.3	0	0.269335	0	0	0.28856	0.210209	1.21626	0	0.307375	0	0.205568	0	0	0	0.253316	0	0	0.174796	0.188228	0.759056	0.5297	0.785376	0.204447	0	0.274037	0.27558	0	0.916942	0.281143	0	0	0	0.195253
AC005255.3	1.14345	0	0	0	0	3.26949	0	0	0.922335	0.277253	1.27049	0.89693	0	0	0	2.79678	0	0.596408	1.60364	0	1.318	1.07114	0.705147	0	0.706772	0	0	0	0	0	0	1.90967	1.73595
AC005262.4	0	0	0	0	0	0	0.824556	0	0	0	0	0	0	0	0.341533	0	0	0	0	0	0	0	0	0	0	0.371696	0	0	0	0	0	0	0
AC005281.1	0.0367702	0.0381396	0.0884862	0.134326	0.0769076	0	0.088121	0	0.197991	0.209216	0.0878834	0.0960221	0.0222344	0.0889655	0.297582	0.0497763	0.0521982	0	0.0776623	0.665573	0.116055	0.0938472	0	0.0802644	1.54295	0.353276	0.520187	0.535044	0.316749	0.120838	0	0.0649102	0.16222
AC005300.5	0	0	0	0	0	0.268905	0	0	0	0	0	0	0.975015	0	0	0.392164	0.463492	0	0	0.322247	0	0	0	0	0	0	0	0	0	0	0	0	0
AC005307.3	0	0.0437413	0	0.138361	0	0	0	0.0370787	0.049012	0	0	0	0	0	0	0.048987	0	0	0	0	0	0	0	0	0	0	0	0.279701	0.147257	0.0672895	0	0	0
AC005336.4	0.0614405	0	0	0.180267	0.0660532	0.0497461	0	0.0522703	0	0	0	0.0517945	0	0	0	0.138221	0.0840121	0	0.81335	0.674671	0.301328	0.273841	0.559705	0.35451	0.558551	0.128076	0.242986	0.279857	0.0639826	0.331317	0.105152	0.104932	0.0897115
AC005336.5	0	0	0	0	0	0	0	0	0	0	0	0	0	0.139284	0	0	0	0	0	0.082542	0	0	0	0	4.27964	3.40289	4.11807	0.198142	0	0	1.42163	1.25178	1.5748
AC005338.1	0.349246	0	0	0	0	0	0	0	0	0.377629	0	0	0.0335121	0	2.5603e-05	0.471784	0	0	0	0	0	0	0	0	0	0.4244	0	0.398054	0	0.289822	0	0	0
AC005351.1	0	0	0	0	0	0	0	0.09242	0	0.0837571	0	0	0	0	0	0	0	0	0	0	0	0	0	0	0.109861	0	0	0.12356	0	0	0	0	0
AC005357.1	0	0	0	0	0	0	0	0	0	0	0	0	0	0	0	0	0	0	0	0	0	0	0	0	0	0	0	0	0	0	0	0	0
AC005363.9	6.16872	9.15977	8.54931	2.36941	0.517239	2.05349	19.7744	6.98378	1.76777	31.4832	13.7679	23.1071	1.74881	15.1018	15.8364	15.7865	26.7641	12.8434	3.42937	10.1178	13.2268	6.35768	10.0069	15.8834	8.9922	50.5283	5.88172	20.0256	5.39961	12.5247	2.47668	15.3112	9.36677
AC005480.1	0	0	0	0	0	0	0	0	0	0	0	0	0	0	17.7034	0	0	0	0	0	0	0	0	0	0	0	0	0	0	0	0	0	0
AC005488.11	0.814872	0.358109	0.412375	0	0.743804	0	0	0	0.526845	1.24126	0.10474	0	0.329966	0.988552	2.28644	5.95347	0	0.750335	2.52071	2.27866	0.341277	0.80764	0.436843	0.186072	1.65086	0.945408	0	0	0	2.60814	0.526313	0.90176	1.34473
AC005517.3	1.90363	2.80387	0.997045	3.37829	1.61611	3.36668	7.78463	7.0016	6.85797	13.0634	2.46759	4.35968	0.615584	3.26442	5.60539	8.33043	5.24462	3.07162	3.01458	3.45088	4.44615	3.31132	4.2549	2.33321	5.48496	11.6494	3.44811	4.65918	3.8186	6.05096	4.4082	3.83387	2.19142
AC005522.6	0	0	0	0	0	0	0	0	0	0	0	0	0	0	0	0	0	0	0	0	0	0	0	0	0	0	0	0	0	0	0	0	0
AC005534.6	0	0	0	0	0	0.205972	0.595911	0.678076	0	0	0	0	0	0	0	0.300595	0	0	0.184349	0.247851	0	0.19222	0	0	0.268773	0.269781	0.352801	0	0	0.199221	0	0	0.382617
AC005539.2	0	0	0	0	0.0541043	0	0	0	0	0.0388504	0	0	0	0	0	0	0	0	0	0	0	0	0	0	0	0	0	0	0	0	0	0	0
AC005559.3	0	0	0	0	0	0	0	0	0	0	0	0	0	0	0	0	0	0	0	0	0	0	0	0	0	0	0	0	0	0	0	0	0
AC005588.2	0	0	0	0	0	0	0	0	0	0	0	0	0	1.81596	0	0	0	0	0	0	0	0	0	0	0	0	0	0	0	0	0	0	0
AC005609.2	0	0	0	0	0	0	0	0	0	0	0	0	0	0	0	0	0	0	0	0	0	0	0	0	0	0	0	0	0	0	0	0	0
AC005626.3	0	0	0	0	0	0	0	0	0	0	0	0	0	0	0	0	0	0	0	0	0	0	0	0	0	0	0	0	0	0	0	0	0
AC005682.6	0.147083	0	0	0.247766	0.272457	0.637111	0.45546	0.861881	0.683745	0.0784289	0	0.0427147	0.148125	0.0811341	0.771318	0.284757	0.27737	0	0.564661	0.914739	0.0993939	0.188387	0.230782	0.182724	0	0	0.133481	0.0576973	0.105533	0.117212	0.0433675	0	0.0370052
AC005722.4	0	0.083809	0	0.490402	0.269339	0	0.187969	0	0	0	0	0	0	0.0668524	0.0793442	0	0	0.107125	0	0.0792448	0	0	0	0.180819	0.253527	0	0	0	0	0	0	0	0
AC005730.2	0	0	0.925047	0	0	0.314178	0	0	0	0	0	0	0	0	0	0	0	0	0	0	0	0	0	0	0	0	0	0	0	0	0	0	0
AC005740.3	0.380772	0.779977	1.12402	7.42072	4.38361	14.7331	18.5539	16.1455	15.0014	0	0	0.163796	0.667738	6.04628	3.11684	1.76476	2.63035	1.63822	7.52358	6.13859	0.764434	0.427684	1.62357	0.981506	0	0	0	0	0	0	0	0.164755	0
AC005740.4	0	0	0	0	0	0	0	0.478917	0.318996	0	0.213757	0	0	0	0	0.643475	0	0	0	0	0	0	0	0	0	0	0	0	0	0	0.237317	0	0
AC005741.2	0	0	0	0	0	0	0	0	0	0	0	0	0	0	0	0	0	0	0	0	0	0	0.201072	0	0	0	0	0	0	0	0	0	0
AC005752.10	0.0599624	0.233197	0.318562	0.302743	0.332788	0.291786	0.556684	0.684721	0.278685	0.29516	0.0634645	0.242433	0.289086	0.0692108	0.353168	0.472905	0.592562	0.198034	0.334718	0.470282	0.303634	0.170849	0.281994	0.0446527	0.0625376	0.324114	0.143292	0.281999	0.386832	0.466399	0.105955	0.105732	0
AC005758.1	0	0	0	0	0	0	0	0.126686	0	0	0	0	0.17118	0	0.421465	0.168123	0	0	0.103778	0.140337	0	0	0	0.107149	0	0	0	0	0	0.34055	0	0	0
AC005776.1	0.562278	3.97653	1.30883	3.92471	0	3.12941	0	2.44944	0	2.55996	0	4.29575	0.32125	1.79753	2.13256	3.81924	3.05589	1.47001	0	1.57773	0.564492	0.403408	2.14273	0	1.14716	5.20175	2.28679	1.26631	1.79084	2.08932	2.36392	0	0
AC005777.3	0	0	0	0	0	0	0	0	0	0	0	0	0	0	0	0	0	0	0	0	0	0	0	0	0	0	0	0	0	0	0	0	0
AC005779.2	0	0	0.415177	0.175542	0	0.140254	0.8091	1.07123	1.22062	0.13794	0	0.15115	0	0.42926	0.338559	1.22038	0.243073	0.11591	1.3788	0.507553	0.17611	0	0.681022	0	0.364478	0.182548	0	0.816957	0.373618	0	0.153151	0	0
AC005786.3	7.91408	2.68263	6.15993	2.67955	0	4.1893	6.10812	0	0	7.72582	0	2.19275	6.23284	6.26249	5.0229	5.82006	3.7185	0	1.76158	0	0	0	0	0	0	0	1.76312	2.8564	0	0	0	0	0
AC005794.1	0	0	0	0	0	0	0	0	0	0	0	0	0	0	0	0	0	0	0	0	0	0	0	0	0	0	0	0	0	0	0	0	0
AC005795.1	0	0	0	0	0	0	0	0	0	0	0	0	0	0	0	0	0	0.074789	0	0	0	0	0	0	0	0	0.0771092	0	0	0	0	0	0.0848592
AC005822.1	0	0.158354	0	0	0	0	0.175982	0.0670347	0	0	0.0608021	0.0670702	0	0.0641754	0.225367	0	0.108806	0.0511936	0.054925	0	0	0.0587632	0.0602077	0.173105	0.0806171	0	0.103852	0	0	0.0614931	0	0	0.0581223
AC005838.2	0	0	0	0	0	0.397682	0	0	0	0	0	0	0	0	0	1.2487	0.39954	1.33615	0.0268842	0	0	1.22839	0.369968	2.45643	0	0	0	1.57938	0	0	0	0	1.73695
AC005943.2	0	1.59931	0	0.241513	3.22217	1.9278	0	1.05277	1.70945	0	0	0	0	1.24378e-07	0.566215	0	0	1.76889	0	0.101315	3.01283	3.47489	0	1.15753	0	0	2.91869	1.41516	0	0	1.35665	0	1.11
AC006011.4	6.15574	13.1132	21.5598	1.13839	6.31145	4.12871	3.58064	7.64449	1.9506	5.63306	10.2415	12.1433	51.0557	8.92504	3.47337	0.718253	8.09748	10.624	2.91377	1.70868	7.84981	14.1975	13.1993	11.6219	6.17665	8.21954	5.61499	6.4665	5.92338	3.02635	0	15.7214	13.1553
AC006014.7	0.38246	0.53912	0	0.221948	0.29928	0.182177	0	0.212156	0.250517	0	0.815476	0	0	0	0.594911	0.333114	0.410743	0.169046	0.693358	0.189656	1.15317	0	0	0.363167	0.32643	0	0.207312	0.293402	0.833038	0.328621	0	0.203193	0.571245
AC006014.8	2.4088	2.1689	3.53398	3.0215	2.25678	3.62282	6.3569	5.50285	2.86224	4.13801	1.02163	3.48508	3.63222	2.47297	4.71866	6.10876	14.2321	2.15659	2.52072	2.69429	1.63652	0.522811	2.26216	1.44207	3.54099	5.07822	3.12831	3.15838	3.90866	2.62425	2.61917	2.25674	1.4635
AC006022.4	0	0	0	0	0	0	0	0	0	0	0	0	0	0	0	0	0	0	0	0	0	0	0	0	0	0	0	0	0	0	0	0	0
AC006026.12	0	0	0	0	0	0	0	0	0	0	0	0	0	0	0	0	0	0	0	0	0	0	0	0	0	0	0	0	0	0	0	0	0
AC006026.9	0	0	0	0	0	0	0	0	0	0	0	0	0	0	0	0	0	0	0	0	0	0	0	0	0.0405045	0	0	0	0	0	0	0	0
AC006028.11	0	0	0	0	0	0.23516	0	0	0	0	0	0	0	0	0	0	0	0.195329	0	0	0	0	0	0	0	0	0	0	0	0	0	0.253757	0.217659
AC006033.22	0.267292	0	0	0	0	0.211812	0	0	0	0.414698	0	0	0.154181	0	0	0	0	0	0	1.0196	0.266811	0	0.206009	0.19578	0.276124	0.277459	0.362818	0	0	0.20483	0	0	0
AC006042.8	0	0	0.35351	0.0494757	0	0.0795147	0	0.0862523	0.113779	0.11746	0.0773417	0.0852959	0	0.0810075	0.0481323	0.341173	0.346172	0.0323327	0.105708	0.0480691	0.0992385	0.0376189	0.076807	0.182439	0.102145	0.968555	0.199908	0.518464	0.158053	0.27307	0.0865996	0.259364	0.0369475
AC006070.12	0	0	0	0	0	0	0	0	0	0	0	0	0	0	0	0	0	0	0	0	0	0	0	0	0	0	0	0	0	0	0	0	0
AC006077.4	0	0	0.465035	0	0.43025	0.315894	0	0	0	0	0	0	0	0	0	0	0	0	0	0	0	0	0	0	0	0.411886	0.541343	0	0.423571	0	0	0	0
AC006115.6	0	0	0	2.60775	0	0	0	1.14052	0	0	0	0	0	0	0	1.45837	0	0	0	0	0	0	0	0	0	0	0	0	0	0	0	0	0
AC006116.13	0	0.0812919	0.282743	0.0792771	0.174177	0	0.182308	0.13799	0	0	0	0.0683294	0	0.0648476	0.153944	0.0913008	0	0	0.0565093	0.153751	0	0	0.0615376	0.116924	0.0819588	0	0.0535077	0.0923052	0.168814	0	0	0	0.118276
AC006116.14	0	0	0	0	0.39029	0.286352	0	0	0.419341	0	0	0	0.20723	0.581069	1.03015	0	0	0	0	0	0	0.264682	1.11178	0.529074	0.372522	0	0.490416	0.824778	0	0.274466	0.309997	0.30859	0
AC006116.20	3.43621	3.43684	2.82379	1.71048	3.37932	7.2529	6.16547	7.55002	9.74573	4.39087	2.11981	1.85208	0.592499	4.06299	5.03147	6.93562	7.63524	2.74444	12.0927	5.48618	2.76603	3.37374	4.18291	3.18827	4.56544	4.25976	2.69246	6.183	2.94221	3.06734	4.16541	4.53508	3.17289
AC006116.22	0.063124	0	0.11425	0.15974	0.175765	0.102771	0.220132	0.222171	0	0	0.0249736	0.0275772	0.0191532	0.18317	0.280051	0.183366	0.0895441	0.0625403	0.15919	0.187051	0.0320387	0.0243344	0.0991916	0.0471244	0.164749	0.296882	0.150401	0.223194	0.170113	0.151389	0.30768	0.195605	0.119367
AC006116.27	1.60789	2.85688	3.61834	2.51291	0.645628	3.66694	2.7175	0.380209	0.877832	0.342108	2.17112	0	0	4.84619	4.55721	4.31366	3.36966	1.6858	2.53055	0	5.48984	1.40507	3.52003	5.34984	5.15986	6.49972	2.51407	1.70149	4.12401	2.35942	3.50815	3.12029	1.01574
AC006130.4	0.441523	0	0	0	0	0	2.02516	0	0	0	0.679392	0	0	0.353715	0.418088	0	0	0.289924	0	0	0	0.320714	0.677597	0.321557	0	0	0	1.50028	0.468443	0.662968	0	0	0
AC006133.3	0	0	0	0	0	0	0	0	0	0	0	0	0	0	0	0	0	0	0	0	0	0	0	0	0	0	0	0	0	0	0	0	0
AC006133.7	0	0	0	0	0	0	0	0	0	0	0	0	0	0	0	0	0	0	0	0	0	0	0	0	0	0	0	0	0	0	0	0	0
AC006153.3	0	0.332344	0	0.325997	0.408527	0.259681	0	0	0.761666	0	0	0	0.188531	0.264119	0.31233	0	0	0.216431	0	0.194323	0	0	0	0	0	0.680881	0	0	0	0	0	0.280637	0.240851
AC006160.8	0	0	0	0	0	0	0	0	0	0	0	0	0	0	0	0	0	0	0	0	0	0	0	0	0	0	0	0	0	0	0	0	0
AC006195.2	0	0	0	0.172604	0.189566	0.0692349	0	0.150244	0	0.0681778	0	0	0	0	0	0.198879	0.240799	0.113157	0.0615293	0.0836494	0.0865635	0.0653785	0.200973	0	0	0.0891691	0	0.100484	0	0.0678067	0	0	0
AC006262.11	0	0	0	0	0	0	0	0	0	0	0	0	0	0	0	0	0	0	0.403396	0.541419	0	0	0	0	0	0	0	0	0	0	0	0	0
AC006326.3	0	0	0	0	0	0	0	0	0	0	0	0	0	0	0	0	0	0	0	0	0	0	0	0	0	0	0	0	0	0	0	0	0
AC006328.1	0	0	0	0	0	0	0	0	0	0	0	0	0	0	0	0	0	0	0	0	0	0	0	0	0	0	0	0	0.170767	0	0	0	0
AC006328.9	0	0	0	0	0	0	0	0	0	0	0	0	0	0	0	0	0	0	0	0	0	0	0	0	0	0	0	0	0	0	0	0	0
AC006335.10	0	0	0	0	0	0	0	0	0	0	0	0	0	0	0	0	0	0	0	0	0	0	0	0	0	0	0	0	0	0	0	0	0
AC006335.11	0	0	0	0	0	0	0	0	0	0	0.33158	0	0	0.345412	0	0	0	0.282889	0	0	0	0	0	0	0	0	0	0	0	0	0	0	0
AC006335.6	0	0	0	0	0	0	0	0	0	0	0	0	0	0	0	0	0	0	0	0	0	0	0	0	0	0	0	0	0	0	0	0	0
AC006355.3	0	0	0	0	0	0	0.176978	0.133956	0	0	0.0601461	0	0	0	0.149475	0	0	0	0	0	0	0.0583589	0.0597419	0	0	0	0	0.0896121	0.16389	0.0605274	0	0	0
AC006366.3	0	0	0	0	0	0	0	0	0	0	0	0	0	0	0	0	0	0	0	0	0	0	0	0	0	0	0	0	0	0	0	0	0
AC006386.1	0	0	0	0	0	0	0	0	0	0	0	0	0	0	0	0	0	0	0	0	0	0	0	0	0	0	0	0	0	0	0	0	0
AC006390.4	0	0	0	0	0	0	0	0	0	0	0	0	0	0	0	0	0	0	0	0	0	0	0	0	0	0	0	0	0	0	0	0	0
AC006427.2	0	0	0	0	0	0.194078	0.278905	0	0	0	0	0	0	0	0	0	0	0	0.0864621	0	0	0	0	0	0	0	0	0.141057	0	0	0.10586	0	0
AC006445.6	0	0	0	0	0	0	0	0	0	0	0	0	0.168262	0	0	0	0	0	0.206954	0	0	0	0	0	0	0	0	0	0	0	0	0	0
AC006445.7	0	0	0	1.11829	0.244478	0	0	0.58572	0	0.174935	0.174196	0.384766	0	0	0	0	0.308418	0	0.159707	0.429762	0.448712	0	0.173299	0	0.465081	0.232963	0.152302	0.778882	0	0.346019	0	0.386547	0
AC006449.1	13.3741	8.8829	12.2039	16.1991	20.288	21.9818	42.7027	46.0339	33.552	46.1948	21.4211	23.5153	0	20.7594	51.8423	37.7815	50.3586	19.9478	24.2283	19.5133	12.2982	9.43435	12.8858	7.03233	4.05471	19.1163	16.8748	13.0879	41.4607	20.1284	10.1401	6.42489	13.8634
AC006461.2	0	0	0	0	0	0	0	0	0	0	0	0	0	0	0	0	0	0	0	0	0	0	0	0	0	1.36457	0	0	0	0	0	0	0
AC006466.5	0	0	0	0	0	0	0	0	0	0	0	0	0	0	0	0	0	0	0	0	0	0	0	0	0	0	0	0	0	0	0	0	0
AC006483.5	0.959711	0.968165	1.67509	1.91093	1.54699	1.52153	1.09977	3.75409	1.11259	0	1.84205	1.22505	0	0.767804	0.908996	1.63694	0.651368	0.314241	1.00592	2.25322	1.91883	1.04091	1.4712	0.69867	0.981171	2.46849	1.30154	2.70597	2.0355	1.43611	0.813304	0.813352	1.39796
AC006486.9	2.39248	1.94617	3.17175	1.68804	0	0	0	0	4.19578	0	1.20592	0	0	0	0	0	0.999393	0	1.1622	1.76279	0	0	0.582588	0	0	0	2.54186e-08	0.88537	0	0	0.829412	0	0
AC006499.1	0	0	0	0	0	0	0	0	0	0	0	0	0	0	0	0	0	0	0	0	0	0	0	0	0	0	0	0	0	0	0	0	0
AC006499.2	0	0	0	0	0	0	0	0	0	0	0	0	0	0	0	0	0	0	0	0	0	0	0	0	0	0	0	0	0	0	0	0	0
AC006499.3	0	0	0	0	0	0	0	0	0	0	0	0	0	0	0	0	0	0	0	0	0	0	0	0	0	0	0	0	0	0	0	0	0
AC006499.4	0	0	0	0	0	0	0	0	0	0	0	0	0	0	0	0	0	0	0	0	0	0	0	0	0	0	0	0	0	0	0	0	0
AC006499.5	0	0	0	0	0	0	0	0	0	0	0	0	0	0	0	0	0	0	0	0	0	0	0	0	0	0	0	0	0	0	0	0	0
AC006499.6	0	0	0	0	0	0	0	0	0	0	0	0	0	0	0	0	0	0	0	0	0	0	0	0	0	0	0	0	0	0	0	0	0
AC006499.7	0	0	0	0	0	0	0	0	0	0	0	0	0	0	0	0	0	0	0	0	0	0	0	0	0	0	0.102867	0	0	0	0	0	0
AC006499.9	0	0	0	0	0	0	0	0	0	0	0	0	0	0	0	0	0	0	0	0	0	0	0	0	0	0	0	0	0	0	0	0	0
AC006509.4	0	0	0	0	0	0	0	0	0	0	0	0	0	0	0	0	0	0	0	0	0	0	0	0	0	0	0	0.350614	0	0	0	0	0
AC006509.7	3.00157	3.06026	2.02889	3.59515	4.05295	3.54185	6.0938	3.89571	4.23537	4.47391	2.04448	2.9134	3.22104	3.52483	6.24101	6.13944	5.82913	3.40143	3.16316	4.72789	2.99303	2.4891	4.15483	3.19171	2.59734	4.38929	2.86077	5.18845	2.12167	3.95117	3.23625	3.62107	2.16731
AC006538.4	3.23322	5.7592	2.16731	6.13693	3.8596	3.19871	5.91415	3.98647	2.25506	0	5.08872	4.67409	0	1.23996	4.63542	3.61396	0	0	0.96792	0	1.56921	1.25573e-07	0	2.53013e-09	0.634776	0.0206359	8.12054	3.24803	0	2.31499	5.34746	3.09295	2.10627
AC006539.2	0	0	0	0	0	0.161991	0	0	0	0.159118	0.316725	0.174775	0.118535	0.33059	0	0.235535	0	0	0	0	0.814425	0	0	0	0	0	0	0	0.216004	0.226407	0.176759	0	0.451851
AC006539.3	3.63609	1.18584	2.34915	2.64738	1.63103	2.11614	0	1.87515	1.14978	3.25303	1.42106	3.27813	0.194284	3.2384	3.51291	1.91646	3.43933	2.83885	1.18141	1.59571	2.32425	2.36221	2.43966	1.82946	3.09199	5.84769	3.25812	6.16373	4.7544	4.38278	2.16618	4.30604	3.8137
AC006539.6	3.24809	0	0	0	0	0	0	0	0	0	0	0	0	0	0	0	0	0	0	0	0	4.53032	0	0	0	0	0	0	0	0	0	0	0
AC006548.19	12.5046	0	0	2.68592	18.3361	17.1023	0	15.9607	18.9584	0	14.5611	6.51201	71.5752	8.77438	45.818	15.3331	12.6469	4.06388	25.1698	8.6014	13.8842	30.5899	1.01508	13.7482	5.90318	3.03187	7.7346	9.91326	5.54539	0.29199	10.351	8.76337	0.315156
AC006548.26	0	0	0	0.186382	0	0	0	0	0	0	0	0	0	0	0	0	0	0	0	0.179492	0	0	0	0	0	0	0	0	0	0	0	0	0
AC006946.12	0.436132	0.439738	1.01569	0.43382	0.937867	0.691714	0	1.51698	1.51735	1.66904	0.33545	1.48356	0	1.74749	4.54265	2.99367	1.18685	0.286302	1.52721	0.411518	0	2.21835	1.33829	0.635154	0.447502	0.898628	2.6614	0.98841	0.925404	0	1.11183	0.370992	0.318465
AC006960.5	0	0	0	0	0	0	0	2.38698	0	0	0	0	0	0	0	0	0	0	0	0	0	0	0	0	0	0	0	0	0	0	0	0	0
AC006978.6	1.56052	1.18098	1.37043	1.75759	1.2658	1.31429	3.0647	2.42518	3.20796	3.6432	2.65259	2.08963	3.18296	2.03364	3.29937	3.97339	4.91447	2.53727	3.2383	2.23597	2.12747	0.92062	2.02289	1.25147	2.50391	4.68735	1.34799	3.66949	1.93601	3.05514	1.21965	2.69873	2.35255
AC006987.4	5.81388	5.37024	9.3042	17.0599	11.2843	19.0078	18.5779	16.3474	18.0388	7.94672	3.21814	4.84157	0.438791	9.92882	9.75581	13.2567	15.5531	6.93606	32.5253	35.5642	16.9204	8.71046	12.3601	9.25544	12.4639	18.9206	17.454	20.5005	17.7523	16.6035	19.9332	11.6888	14.6159
AC006987.5	0	0	0	0	0	0	0	0	0	0	0	0	0	0	0	0	0	0	0	0	0	0	0	0	0.300457	0	0	0	0	0	0	0	0
AC006987.6	2.62562	1.34256	1.32917	3.56196	4.71887	3.59203	3.45635	3.92339	3.91202	2.64891	2.63302	1.77524	0.658187	3.51328	1.9873	3.69449	4.4067	2.35331	10.0387	6.86009	5.07611	1.6859	1.1633	2.62468	3.70021	6.0468	5.86045	6.32463	5.78447	5.5345	5.22837	5.84439	6.26397
AC006989.2	0	0	0	0	0	0	0	0	0	0	0	0	0	0	0	0	0	0	0	0	0	0	0	0	0	0	0	0	0	0	0	0	0
AC006994.1	0	0	0.115748	0.194925	0	0.390746	0.448468	0.254582	0.89925	0	0.0761559	0.251994	0	0	0.18903	0.224772	0.407532	0.0639568	0.208527	0.0943991	0	0.0737511	0.226966	0	0.100852	0	0	0.226956	0.103752	0.305956	0	0	0
AC007000.10	0.425894	0.217124	0.501755	1.4878	0.929648	2.71124	2.44897	4.08091	3.2057	2.99482	0.49679	1.09707	0.123917	0.864653	3.27088	2.71327	2.93289	0.983807	3.18664	2.65639	0.63943	0.158717	0.988399	1.40909	0.662656	1.32762	1.73566	1.23422	1.5828	0.987536	1.29401	0.367477	0.787794
AC007016.3	0	0	0	0	0	0	0	0	0	0	0	0	0	0	0	0	0	0	0.564967	0	0	0	0	0	0	0	0	0	0	0	0	0	0
AC007040.11	7.54972	8.01756	7.91803	6.83628	6.7092	7.40292	6.74122	10.6661	9.15043	6.36475	5.52673	3.58392	3.47642	12.1309	8.72642	5.89675	7.99671	6.69385	7.29564	5.18816	7.95594	4.41978	7.16476	5.58274	9.39337	10.564	7.44754	6.58894	7.26672	6.47306	9.60716	12.9073	9.83385
AC007041.2	0.198082	0.0680171	0.315612	0.199846	0.146169	0.107229	0	0	0.381539	0.0531961	0.104209	0.170228	0.078678	0.16388	0.393508	0	0.276403	0.0435002	0	0.194148	0.132554	0.0506348	0.207785	0.196426	0	0	0	0.231184	0	0.156156	0.0580503	0	0
AC007064.22	0	0	0	0	0	0	0	0	0	0	0	0	0	0	0	0	0	0	0	0	0	0	0	0	0	0	0	0	0	0	0	0	0
AC007064.25	0	0	0	0	0	0	0	0	0	0	0	0	0	0	0	0	0	0	0	0	0	0.279091	0	0	0	0	0	0	0	0	0	0	0
AC007064.29	0	0	0	0	0	0	0	0	0	0	0	0	0	0	0	0	0	0	0	0	0	0	0	0	0	0	0	0	0	0	0	0	0
AC007115.3	0	0	0	0	0	0	0	0	0	0	0	0	0	0	0	0	0	0	0	0	0	0	0	0	0	0	0	0	0	0	0	0	0
AC007136.1	0	0	0	0	0	0	0	0	0	0	0	0	0	0	0	0	0	0	0	0	0	0	0	0	0	0	0	0	0	0	0	0	0
AC007161.5	0	0.14723	0	0	0	0.0583082	0	0.184515	0	0	0	0	0	0	0	0	0	0	0	0.267364	0	0	0.0830738	0	0.149023	0	0.0974393	0.124604	0.152935	0	0	0	0.0797446
AC007192.4	0	0.577715	2.08941	0.890031	0.307258	0.266799	0.0205772	0	0	0.493798	0.675822	1.50477	0.0554805	0	0.303175	0.0590882	0.392663	0	0.359305	0.276768	0	0	0	0	0.439827	0.271916	0	0	0.884803	0.208556	0.890216	0.787407	0.2195
AC007204.2	0.109767	0.113152	0	0.441509	0.484497	0	0.254033	0	0.127406	0	0.0862406	0	0.130708	0.270607	0.106947	0	0	0	0	0.320457	0.221442	0.0834164	0.0856813	0	0.457163	0.114254	0.0746749	0.514057	0.234984	0.259554	0.192939	0.0960765	0.246711
AC007204.3	0	0	0	0	0	0	0	0	0	0.116871	0	0	0.087354	0	0	0	0	0	0	0	0	0	0	0	0	0	0	0	0	0	0	0.128871	0
AC007228.8	0	0	0	2.16547	3.53366	1.87205	7.43024	2.86412	0	0	0	2.66529	5.7386	5.11722	12.491	0	4.62996	7.82628	0	0	0	0	1.99499	7.07903	3.26254	3.4154	0	3.57101	0	2.22277	0	0	4.17861
AC007229.3	0.288587	0	0.686473	0.301078	0.318042	0.230829	0.671318	0	0.683936	1.15782	0	0	0	0.236376	1.10181	0.354071	0.402471	0.194106	0.207554	0.284006	0.582028	0	0.225684	0.430319	0	0.306814	0	0.336046	0.308281	0.446814	0	0.251734	0.645297
AC007237.2	0	0	0	0	0	0	0	0.178279	0.187453	0	0	0	0	0	0	0	0	0	0	0	0	0	0	0	0.212346	0	0	0	0	0	0.120987	0	0.135397
AC007238.1	0	0.0452936	0.104879	0	0.146042	0.0711885	0	0.0386218	0.0506326	0	0.0345371	0	0	0.10935	0	0.150917	0	0.0575089	0.0314795	0.0428762	0	0.0338013	0.0342109	0.032634	0.135145	0	0	0	0	0	0.0385782	0.115547	0.131647
AC007253.1	0	0	0	0	0	0	0	0	0	0	0	0	0	0	0	0	0	0	0	0	0	0	0	0	0.0936108	0	0	0	0.09634	0	0	0	0
AC007256.5	0.121467	0	0.0293798	0.0246036	0.108324	0.0791531	0	0.1709	0.0564907	0.117205	0.0384296	0.0848594	0	0.0403097	0.0240407	0.169206	0	0.0802595	0.0699711	0	0.123245	0.0562081	0	0.0363013	0.101365	0.0252777	0.11565	0.143294	0.0523535	0	0.0430469	0.0215087	0.165352
AC007272.3	0	0	0	0	0.189553	0	0	0	0	0.136099	0	0	0.101538	0	0.167015	0	0	0	0.865372	1.00138	0	0	0	0	0.17974	0	0	0	0.368539	0	0.151077	0.150114	0.128685
AC007274.2	0	0	0	0	0	0	0	0	0	0	0	0	0	0	0	0	0	0	0	0	0	0	0	0	0	0	0	0	0	0	0	0	0
AC007274.5	0	0	0	0	0	0	0	0	0	0	0	0	0	0	0	0	0	0	0	0	0	0	0	0	0	0	0	0	0	0	0	0	0
AC007279.2	1.45686	0.300696	1.04493	1.0754	0.214658	0.156779	0	0.425616	0.225511	0.463145	0.229173	1.09535	0	0.959143	0.758439	1.35282	0.95382	0.577404	0.418345	0.284067	0.490319	0.147953	0.607111	0.432547	0.303496	0.808798	0.991167	0.682972	1.35294	0.843953	0.256407	0.170326	0.145758
AC007283.4	0	0	0	1.38476	2.99508	5.53529	0	0	0	0	0	0	0	0	0	0	1.94291	0	0	0	0	1.9196	0	0	0	0	0	0	0	0	0	0	1.99864
AC007312.3	0	0	0	0	0	0	0	0	0	0	0	0	0	0	0	0	0	0	0	0.677284	0	0	0.550579	0	0	0	0	0	0	0	0	0	0
AC007318.5	0.183841	0.547856	1.14286	0	0.203668	0.308066	0.84831	0.961479	1.5844	0.168649	0.451604	0.167762	0	0.295619	1.40752	0.422515	0.811526	0.490832	1.38795	0.380563	0.567643	0.141548	0.30961	0.832063	0.529811	0.573086	0.252903	0.611085	0.681994	0.930566	0.310663	0.684239	0.704838
AC007322.1	0	0	0	0	0	0	0	0	0	0	0	0	0	0	0	0	0	0	0	0	0	0	0	0	0	0	0	0	0	0	0	0	0
AC007322.3	0	0	0	0	0	0	0	0	0	0	0	0	0	0	0	0	0	0	0	0	0	0	0	0	0	0	0	0	0	0	0	0	0
AC007322.5	0	0	0	0	0	0	0	0	0	0	0	0	0	0	0	0	0	0	0	0	0	0	0	0	0	0	0	0	0	0	0	0	0
AC007322.7	0	0	0	0	0	0	0	0	0	0	0	0	0	0	0	0	0	0	0	0	0	0	0	0	0	0	0	0	0	0	0	0	0
AC007325.1	0.0907787	0	0	0	0	0	0	0	0	0	0	0	0	0	0	0	0	0	0	0	0	0	0	0	0.148007	0	0.121649	0	0.0739946	0	0	0	0.244744
AC007325.2	0.318517	0	0.29097	0.76797	1.08651	0.278476	0.219493	0.119354	0.17539	0.0536583	0	0	0.0618379	0.208487	0.256479	0.244801	0.280126	0.140998	0.402256	0.138073	0.188325	0.0453564	0.170933	0.047004	0.0389774	0.198959	0.0515105	0.328957	0	0.158287	0.085361	0	0.0596299
AC007325.3	0	0	0	0	0	0	0	0	0	0	0	0	0	0	0	0	0	0	0	0	0	0	0	0	0	0	0	0	0.157424	0	0	0	0
AC007325.4	0	0.292868	0.109558	1.32042	0.421709	0.816835	0.452698	0.194173	0.124987	0.457471	0.829112	0.27267	1.35906	0.184697	0.182742	0.79687	0.284858	0.30841	0.51521	0.446525	0.681182	0.223952	0.590366	0.298155	0.252449	0.584189	0.153533	0.502336	0.450831	0.913914	1.40829	0.886216	0.954806
AC007326.12	0	0	2.12634	0	0	0	0	0	0	1.36583	0	0	0	0	0	0	0	0	0	0	0	0	1.38161	0	0	0	0	0	0	0	0	1.5576	0
AC007326.9	0	0	0	0	0	0	0	0	0	0	0	0	0	0	0	0	0	0	0	0	0	0	0	0	0	0	0	0	0	0.181534	0	0	0
AC007327.6	0	0	0	0	0	0	0	0	0	0	0	0	0	0	0	0	0	0	0	0	0	0	0	0	0	0	0	0	0	0	0	0	0
AC007347.1	0	0	0	0	0	0	0	1.02944	0	0	0	2.89529	0	0	0	0	0	0	0	2.1169	0	0	0	0	0	0	0	0	2.04417	0	0	1.35501	0
AC007365.4	0	0	0	0	0	0	0	0	0	0	0	0	0	0	0	0	0	0	0	0	0	0.175274	0	0	0	0	0	0	0	0	0	0	0
AC007383.6	0	0	0	0	0	0	0	0	0	0	0	0	0	0	0	0	0	0	0	0	0	0	0	0	0	0	0	0	0	0	0	0	0
AC007386.3	0	0.825559	0.190822	0.161247	0.35327	0.644573	0.371544	0.702875	0.186713	0.761008	0	0	0	0.657665	0.155666	0.560133	1.34124	0	0.460629	0	0	0.121212	0.125133	0.237738	0	0.670225	0.109471	0.375505	0.171607	0	0	0.139922	0.119918
AC007387.2	0	0	0	0	0	0	0	0	0	0	2.15816	0	0	0	0	0	0	0	0	0	0	1.94818	2.0729	0	5.69105	2.96707	0	0	3.07258	0	0	0	0
AC007389.1	0	0.107533	0.124517	0	0.115125	0.0840773	0	0.456726	0.242062	0	0	0	0	0.171464	0.203337	0.121014	0.146108	0	0.0748228	0.101545	0.105216	0.0793134	0.244266	0	0.10858	0.326887	0.141867	0.244253	0	0.164521	0	0	0
AC007389.2	0.502901	0	0	0.500139	0	0	0	0	0	0	0	0	0	0.804762	0	0	0.682462	0	0	0	0	0	0	0	1.02648	0.515697	0	0	0	0	0	0	0
AC007390.4	0	0	0	0.368611	0	0.294133	0	0.322857	0	0	0	0	0	0	0	0	0	0	0	0.351573	0	0	0	0	0	0	0.251917	0	0	0	0	0	0
AC007394.3	0	0	0	0	0	0	0	0	0	0	0	0	0	0	0	0	0	0	0	0	0	0	0	0	0	0	0	0	0	0	0	0	0
AC007395.4	0	0	0	0.129847	0.142395	0	0	0.226264	0	0.102354	0	0	0	0	0	0	0	0	0	0	0	0	0	0	0	0.134607	0.263886	0	0	0	0	0	0
AC007551.2	0	0	0	0.384012	0	0.153257	0	0	0	0	0	0	0	0	0	0.222593	0	0	0.13711	0	0	0	0	0	0	0	0.130513	0.669982	0	0	0	0	0
AC007559.1	0	0	0	0	0	0	0	0	0	0	0	0	0	0	0	0	0	0	0	0	0	0	0	0	0	0	0	0	0	0	0	0	0
AC007560.1	0	0	0	0	0	0	0	0	0	0	0	0	0	0	0	0	0	0	0	0	0	0	0	0	0	0	0	0	0	0	0	0	0
AC007562.1	0	0	0	0	0	0	0	0	0	0	0	0.166268	0	0	0	0	0	0	0	0	0	0	0	0	0	0	0	0	0	0	0	0	0
AC007563.4	0	0	0	0	0	0	0	0	0	0	0	0	0	0	0	0	0	0	0	0	0	0	0	0	0	0	0	0	0	0	0	0	0
AC007568.1	0	0	0	0	0	0	0	0	0	0	0	0	0	0	0	0	0	0	0	0	0	0	0	0	0	0	0	0	0	0	0	0	0
AC007618.3	0	0	0	0	0	0	0	0	0	0	0	0	0	0	0	0	0	0.0383454	0	0	0	0	0	0	0	0	0	0	0	0	0.0509837	0	0
AC007677.2	0	0	0	0	0	0	0	0	0	0	0	0	0	0	0	0	0	0	0	0	0	0	0	0	0	0	0	0	0	0	0	0	0
AC007679.1	0	0	0	0	0	0	0	0	0	0	0	0	0	0	0	0	0	0	0	0	0	0	0	0	0	0	0	0	0	0	0	0	0
AC007679.4	0	0	0	0.279794	0	0	0	0	0	0	0	0	0	0	0	0.324958	0	0	0	0	0	0	0	0	0	0	0	0	0	0	0	0	0
AC007742.3	0	0	0	0	0	0	0	0	0	0	0	0	0	0	0	0	0	0	0	0	0	0	0	0	0	0	0	0	0	0	0	0	0
AC007790.4	0	0	0	0	0	0.0856306	0.245865	0.0930456	0	0	0	0	0	0	0	0	0.148796	0.14032	0	0	0	0	0	0	0.110606	0	0	0	0	0	0.186767	0	0
AC007875.2	0	0.934015	0	1.52596	0.998774	1.45937	2.11231	1.33741	1.42397	0.949672	0	1.3125	0	0.247329	0.877989	1.77475	1.25824	0.607951	1.08626	0.2921	0.306503	0.905025	0.473051	0.899922	0.633744	0.318359	0.208315	1.76105	1.30138	0.704063	0.264367	0.788967	1.35446
AC007881.4	0	0	0	0	0	0	0	0	0	1.25828	0	0	0	0	0	0	0	0	0	0	0	1.12995	0	0	0	0	0	0	0	0	0	0	2.55681
AC007899.3	0.251034	0.352519	0.543344	0.109246	0	0	0.497625	0.192228	0.623886	0.255968	0.228485	0.275848	0.0656891	0.0939972	0.845416	0.873332	0.612736	0.0852336	0.155821	0.327763	0	0.16848	0.272198	0.085083	0.154165	0.919354	0	0.440559	0.245153	0.339053	0	0.564724	0.113358
AC007908.1	0	0	0	0	0	0.0436409	0	0	0	0	0	0	0	0.446168	0	0	0	0	0	1.04432	0	0	0	0	0	0	0	0	0	0	0.469897	0	0
AC007919.18	0	0	0	0	0	0	0	0	0	0	0	0	0	0	0	0	0	0	0	1.00968	0	0	0	0	0	0	0	0	0	0	0	0	0
AC007919.19	0	0	0	0	0	0	0.453457	0	0	0	0	0	0	0	0	0	0	0.130055	0	0	0	0	0	0	0	0	0	0	0	0	0	0	0
AC007967.2	0	0	0	0	0	0	0	0	0	0	0	0	0	0	0	0	0	0	0	0	0	0	0	0	0	0	0	0	0	0	0	0	0
AC007967.3	0	0	0	0	0	0	0	0	0	0	0	0	0	0	0	0	0	0	0	0	0	0	0	0	0	0	0	0	0	0	0	0	0
AC007967.4	0	0	0	0	0	0	0	0	0	0	0	0	0	0	0	0	0	0	0	0	0	0	0	0	0	0	0	0	0	0	0	0	0
AC007969.4	0	0	0	1.50288	0	0	0	0	0	0	0	1.24608	0	0	0	0	0	0.95882	1.01459	0	0	0	0	0	0	0	1.02787	0	0	0	1.19896	0	0
AC007969.5	0.514314	0.791212	0.91802	0.768741	1.67985	0	1.20189	0.682057	0.600115	0	0.601977	0.220946	1.19211	0.630017	0.499537	0	0	0.169618	1.09923	0.491576	0	1.92633	0.602988	1.13545	1.33167	0.538885	0.352088	1.49788	0.544819	0.600856	1.12534	1.11495	0.956489
AC008065.1	0	0	0	0	0	0	0	0	0	0	0	0	0	0	0	0	0	0	0	0	0	0	0	0	0	0	0	0	0	0	0	0	0
AC008069.2	0	0	0	0	0	0	0	0	0	0	0	0	0	0	0	0	0	0	0	0	0	0	0	0	0	0	0	0	0	0	0	0	0
AC008072.1	4.50366	1.93699	3.02338	2.72241	2.37567	4.1209	6.31912	4.77591	5.88881	5.88532	1.49285	3.67777	0.792037	2.99827	2.88458	5.62187	8.37362	2.32321	4.08444	4.06134	1.97842	1.63506	3.28787	2.56582	5.70642	4.78901	4.52192	3.64572	3.71033	4.53633	1.70905	2.21643	1.80197
AC008074.5	0.527886	0	0.309711	0	0	0	0	0	0	0	0.204513	0.451821	0.152368	0	0.252132	0.916422	1.08437	0.347788	0.187381	0	0	0.390587	0.203495	0.193409	0	0.548215	0.716905	0.30424	0.279606	0.607137	0	0.226633	0
AC008132.13	1.25411	0.144921	1.79452	0.485137	1.05641	1.03914	1.13306	1.13259	0.77114	1.17075	0.697626	0.276227	0.138927	0.240416	0.859609	2.36179	2.39264	0.603056	1.35559	0.52437	0.0602091	0.174832	1.03649	0.182719	0.775042	0.555615	0.248395	0.754799	1.23963	0.456287	0.427816	0.0723445	0.151871
AC008132.14	0	0	0	0	0	0	0	0	0	0	0	0	0	0	0	0	0	0	0	0	0	0	0	0	0	0	0	0	0	0	0	0	0
AC008155.1	0	0	0	0	0	0	0	0	0	0	0	0	0	0	0	0	0	0	0	0	0	0	0	0	0	0	0	0	0	0	0	0	0
AC008155.2	0	0	0	0	0	0	0	0	0	0.234272	0	0	0	0	0	0	0	0	0	0	0	0	0	0.221862	0	0	0	0	0	0	0	0	0
AC008171.1	0	0	0	1.33518	0	0	0	0	0	0	0	0	0	0	0	0	0	0	0	0	0	0	0	0	0	0	0	0	0	0	0	0	0
AC008173.1	0	0	0	0	0	0	0	0	0	0	0	0	0	0	0	0	0	0	0	0	0	0	0	0	1.40292	1.42232	0	0	0	0	0	0	0.502788
AC008264.4	0	0	0.409133	0	1.89132	1.38716	0	0	0	0	0	0	0	0	0.665698	0	0	0	0.247005	0	0	0	0	0.256586	0	0.36266	0.23764	0	0.741932	0	0	0	0
AC008265.2	0	0	0	0	0	0	0	0	0	0.110563	0.036396	0	0	0	0	0	0	0	0	0	0	0	0	0	0	0.0479663	0	0	0.0495847	0	0	0.0813822	0
AC008280.1	0	0	0	0.282161	0	0.224514	0	0.246702	0	0.21964	0	0	0	0	0.270295	0.327744	0	0.186766	0	0	0	0	0	0	0	0	0.192425	0	0	0	0	0	0.208393
AC008280.3	0	0	0	0	0.0699505	1.68787	0	0.960649	0	1.52156	0	0	0.34252	0.00720261	0	1.01041	0	0	0	0.320557	0.499505	0.127099	0	0	0.533371	0	0	0	0.208749	0	0.524834	0	0
AC008427.2	0.135526	0.27867	0.161143	0	0	0.217681	0	0	0	0	0.106224	0	0	0	0	0	0	0	0	0	0	0.102498	0	0	0	0	0	0	0	0	0	0	0
AC008565.1	0.0903695	0	0	0.457944	0.302738	0.367355	1.12457	0.478548	0.349731	0.444477	0.218806	0.0802481	0	0.148853	0.296586	0.655062	0.134597	0	0.19502	0.0884074	0.187191	0.153327	0	0.067257	0.397527	0.418262	0.314811	0.223721	0.307806	0.0796547	0.0855661	0.237957	0
AC008592.3	0.832182	0.282163	0	0.825232	0.609484	1.10036	1.26722	0.480943	0.96108	0.642456	0	0.236194	0.159235	0.672799	0.263632	0.638958	1.51221	0.545969	2.55332	1.8431	1.65534	0.816811	0.640813	1.41945	0.570808	0.573432	0.565243	0.958467	0.877882	0.423187	0.717943	0.950557	0.203941
AC008694.2	0	0	0	0.500139	0	0.398858	0	0.43646	0	0.382773	0	0	0	0.805444	0.476751	0	0	0	0.350696	0.942751	0.503194	1.08871	0.385108	0	0	0	0	0	0	0.375521	0.424936	0.852106	0.731822
AC008694.3	0	0	0	0	0	0	0	0	0.307086	0	0	0	0.458937	0	0	0	0	0	0	0	0	0	0	0	0	0	0	0	0	0	0.0732744	0	0.0624934
AC008746.10	0	0	0	0	0	0	0	0	0	0	0	0	0	0	0	0	0	0	0	0	0	0	0	0	0	0	0	0	0	0	0	0	0
AC008746.5	13.0341	15.2189	11.2731	27.8414	27.6769	37.6551	51.6459	25.4888	47.1409	46.6693	10.7126	24.4435	4.35493	18.7609	33.698	50.3432	40.2358	20.1624	42.429	28.9877	18.6296	16.539	22.746	17.256	7.62171	26.8061	10.3324	28.5393	17.1209	12.4591	13.9958	17.3114	12.4935
AC008746.9	0	0	0	0	0	0	0	0	0	0	0	0	0	0	0	0	0	0	0	0	0	0	0	0	0	0	0	0	0	0	0	0	0
AC008753.3	0	0	0	0	0.631897	0	0	0	0	0	0	0	0.336615	0	0	0	0	0	0	0	0	0	0	0	0	0	0	0	0	0	0	0	0
AC008834.2	0	0	0	0	0	0	0	0	0	0	0	0	0	0	0	0	0	0	0	0	0	0	0	0	0	0	0	0	0	0	0	0	0
AC008850.3	0.359809	0	0	0	0	0	0	0.312848	0	0	0	0	0	0	0.341533	0.414453	0	0	0	0	0	0	0	0	0	0.371696	0	0.410251	0	0	0	0	0
AC008984.5	0	0	0	0	0	0	0	0	0	0	0	0	0	0	0	0	0	0	0	0	0	0	0	0	0	0	0	0	0	0	0	0	0
AC008984.6	0	0	0	0	0	0	0	0	0	0	0	0	0	0	0	0	0	0	0	0	0	0	0	0	0	0	0	0	0	0	0	0	0
AC008984.7	0	0	0	0	0	0	0	0	0	0	0	0	0	0	0	0	0	0	0	0	0	0	0	0	0	0	0	0	0	0	0	0	0
AC009014.3	0	0.0439484	0	0	0.0471263	0	0.0984349	0	0.0492448	0.0339171	0	0.110801	0	0	0.0834012	0	0	0	0	0	0.042969	0.0977982	0.066514	0	0.13264	0.13237	0	0	0	0	0	0.0749	0.0640081
AC009091.1	0	0	0	0	0	0	0	0	0	0	0	0	0	0	0	0	0	0	0	0	0	0	0	0	0	0	0	0	0	0	0	0	0
AC009120.3	9.15824	5.69109	4.9961	9.58345	9.01556	11.3689	23.6273	21.2059	21.4757	15.6916	3.64638	12.8444	2.98451	8.7015	18.8582	20.6986	25.2029	7.6705	18.3014	12.2057	4.91844	5.98694	8.28971	6.89245	5.56114	8.1259	5.0084	8.01933	11.3839	10.1725	4.07044	4.42986	3.13804
AC009120.8	0	0	0	0	0	0	0	0	0	0	0	0	0	0	0	0	0	0	0	0	0	0	0	0	0	0	0	0	0	0	0	0	0
AC009133.22	0	0	0	0	0	0	0	0	0	0	0	0	0	0	0	0	0	0	0	0	0	0	0	0	0	0	0	0	0	0	0	0	0
AC009133.23	0	0	0	0	4.54596e-07	6.0215e-05	0	0.29847	0	0.200843	0	0.409984	0	0.418843	1.96562	0.252236	0.285438	0	0	0.286483	0	0.320043	0	0	0	0	0	0.708177	0.494173	0.434939	0.000447639	0.264259	0
AC009161.1	0	0	0	0	0	0	0	0	0	0	0	0	0	0	0	0	0	0	0	0	0	0	0	0	0	0	0	0	0	0	0	0	0
AC009237.10	0	0	0	0	0	0	0	0	0	0	0	0	0	0	0	0	0	0	0	0	0	0	0	0	0	0	0	0	0	0	0.176759	0	0
AC009237.11	1.97835	4.00653	4.24387	4.91302	5.70864	7.56932	9.83193	8.04602	7.27194	6.11187	4.58144	2.81685	0	2.38905	11.3002	7.99994	6.75182	1.73989	6.75469	5.63467	2.63154	2.90652	4.06161	2.41647	2.378	3.42147	1.3428	5.28272	4.54044	4.51808	3.96924	0.281992	2.42082
AC009237.13	0	0	0	0	0	0	0	0	0	0	0	0	0	0	0	0	0	0	0	0	0	0	0	0	0	0	0	0	0	0	0	0	0
AC009237.14	0	0	0	0	0	0	0	0	0	0	0	0	0	0	0	0	0	0	0	0	0	0	0	0	0	0	0	0	0	0	0	0	0
AC009237.16	0	0	0	0.775046	0.841818	0	2.68472	1.01909	0.45241	0	0	0	0	0	0	0	0	0	0	0	0.388766	0	0	0.28516	0	0.805099	0	0.443592	0.413935	0.893464	1.00095	0.665398	0.285784
AC009237.17	0	0	0	0.268288	0.439265	0	0.308906	1.17235	0.468462	0	0	0	0	0.108689	0	0	0	0	0.0955614	0	0	0.398569	0.103868	0.690585	0.696002	1.39901	0.640095	0.775684	0.998981	1.4453	0.232433	1.27182	0.694267
AC009237.2	0	0	0	0.913273	0	0.314713	1.67802	0.974443	1.52703	0.462754	0	0	0	0.818243	1.65876	0.687544	0	0	0	0.659223	0.267111	0.248349	0	0	0	0.27562	0.386278	0.797504	0	0	0	0	0
AC009237.4	0	0	0	0	0	0	0	0.298677	0	0	0	0	0	0	0	0	0	0	0	0	0	0	0	0	0	0	0	0	0	0	0	0	0
AC009237.5	0	0	0.233105	0	0	0	0	0	0	0	0.0927791	0	0	0	0	0	0	0	0	0	0	0	0	0	0	0	0	0	0	0	0	0	0
AC009237.6	0	0	0	0	0	0	0	0	0	0	0	0	0	0	0	0	0	0	0	0	0	0	0	0	0	0	0	0	0	0	0	0	0
AC009237.8	6.07114	6.3214	5.28156	7.52026	8.08802	7.82376	9.43676	8.69359	11.9728	5.4346	6.24697	5.81773	2.2307	6.09649	6.48084	7.44294	6.13082	7.64171	9.13959	10.1628	6.62275	7.58344	6.90222	7.79475	7.39967	5.69046	7.82571	4.19435	5.72255	5.94195	7.99766	8.46755	8.36471
AC009238.6	0	0	0	0	0	0	0	0	0	0	0	0	0	0	0	0	0	0	0	0	0	0	0	0	0	0	0	0	0	0	0	0	0
AC009238.7	0	0	0	0.268288	0.439265	0	0.308906	1.17235	0.468462	0	0	0	0	0.108689	0	0	0	0	0.0955614	0	0	0.398569	0.103868	0.690585	0.696002	1.39901	0.640095	0.775684	0.998981	1.4453	0.232433	1.27182	0.694267
AC009238.8	0	0	0	0	0	0	0.85611	0	0.432642	0	0	0	0	0	0	0	0	0	0	0	0	0	0	0	0	0.385362	0.253358	0	0	0.840189	0	0.318404	0
AC009245.3	0.18896	0.106661	0.118059	0	0.209675	0.241195	0.24709	0.0878592	0	0.0844205	0.23197	0.0823958	0.201803	0.312366	0.0927376	0	0.133237	0.341767	0.0698919	0.0953626	0.190979	0.0814854	0.0804159	0.153702	0.238621	0.10886	0.0682698	0	0.347071	0.155935	0.0953538	0.183811	0.150187
AC009263.2	0	0	0	0	0	0	0	0	0	0	0	0	0	0	0	0	0	0	0	0	0	0	0	0	0	0	0	0	0	0	0	0	0
AC009274.6	0.690289	0.349135	0	0.342379	0	0	0.790627	0	0	0	0.798123	0.294272	0	0	1.31193	0	0	0	0	0.327037	1.37659	0	0	0	0.355562	0.71475	0	0	0.730513	0	0.296259	0.58968	0.759489
AC009286.1	0	0	0	0	0	0	0	0	0	0	0	0	0	0	0	0	0	0	0	0	0	0	0	0	0	0	0	0	0	0	0	0	0
AC009299.4	85.7549	86.4609	125.681	45.0007	32.3841	45.6591	111.606	105.059	72.7654	24.7984	25.5951	37.5334	5.03711	91.5704	124.217	43.6567	51.4167	39.9203	95.7453	66.8513	155.651	108.09	223.382	205.533	90.13	196.654	100.485	86.0673	136.161	74.5231	82.1046	79.4425	72.2155
AC009299.5	0	0	0	0	0	0	0	0	0	0	0	0	0	0	0	0	0	0	0	0	0	0	0	0	0	0	0	0	0	0	0	0	0
AC009302.2	0	0	0	0	0	0	0	0.806497	0	0	0	0	0	0	0	0	0	0	0	0	0	0	0	0	0.46649	0.44729	0	0	0.454335	0	0	0	0
AC009303.3	1.89865	0.766673	0	0	0.819068	0.60075	0.870462	0.330014	0.879076	0.29172	0	0.647445	0	0.304778	1.44029	1.74603	0.516858	0	0.533548	0.718218	0.378135	0.555296	0.583904	0	0	0.391701	0	0	0.402156	1.7233	0.974534	0	0.555817
AC009310.1	0.242047	0	0	0	0	0	0	0	0	0	0	0.207488	0	0	0.463543	0	0	0	0.172212	0	0	0.359554	0	0.177594	0.250786	0	0	0	0	0	0	0	0
AC009313.2	0	0	0	0	0	0	0	0	0	0	0	0	0	0	0	0	0	0	0	0	0	0	0	0	0	0	0	0	0	0	0	0	0
AC009336.19	0.480075	0.534337	0.725535	3.24704	1.52628	2.27622	2.02438	1.18278	2.12409	0.814697	0.200904	0.525685	0	0.780394	1.84363	1.67773	2.06516	0.677732	2.04032	2.88151	0.86472	0.698692	0.806632	0.602992	0.362132	0.309641	0.492709	1.07359	1.65464	1.97019	0.855328	0.361779	0.303283
AC009362.2	0	0	0	0.289582	0	0	0	0	0	0	0	0	0.167559	0.234571	0	0.336291	0	0	0.206102	0	0	0	0.224238	0	0	0	0	0	0	0	0	0	0
AC009413.2	0	0	0	0	0	0	0	0	0	0.232185	0	0	0	0	0	0	0	0	0	0	0	0	0	0	0	0	0	0	0	0	0	0	0
AC009414.1	0	0	0	0	0	0	0	0	0	0	0	0	0.433084	0	0	0	0	0	0	0	0	0	0	0	0	0	0	0	0	0	0	0	0
AC009474.1	0	0	0	0	0	0	0	0	0	0	0	0	0	0	0	0	0	0	0	0	0	0	0	0	0	0	0	0	0	0	0	0	0
AC009474.2	0	0	0	0	0	2.87289	0	0	4.1215	0	0	0	2.13454	0	3.48539	0	0	0	0	0	0	0	0	0	0	0	2.43202	0	0	0	0	0	0
AC009477.7	10.9801	1.09923	3.1625	7.5881	3.49726	5.19257	7.46229	4.7825	4.03483	4.88497	0.832563	1.83101	0	3.76232	5.55997	9.34114	9.04968	1.40539	6.12643	8.07742	2.21861	1.0075	4.92525	4.45145	7.70427	7.90515	3.73602	10.8314	9.7726	8.20658	10.167	9.20888	3.15699
AC009480.4	0	0	0	0	0	0	0	0	0	0	0	0	0	0	0	0.301823	0	0	0	0	0	0	0	0	0	0	0	0	0	0	0	0	0
AC009487.6	0.283325	0.142928	0.261896	0.245059	0.149538	0.0926698	0.173493	0.138581	0.116941	0.208737	0.0956043	0.168826	0	0.161931	0.121385	0.0986591	0.119604	0.105176	0.117067	0.108859	0.0994966	0.108553	0.110149	0.0534621	0.0257926	0.098494	0.0657331	0.0547635	0.0733527	0.0461326	0.0856384	0.103753	0.0638113
AC009494.3	0	0	0	0	0	0	0	0	0	0	0	0	0	0	0	0	0	0	0	0	0	0	0	0	0	0	0	0	0	0	0	0	0
AC009500.2	0	0	0	0	0	0	0	0	0	0	0	0	0	0	0	0	0	0	0	0	0	0	0	0	0	0	0	0	0	0	0	0	0
AC009502.1	0.655179	0.900509	0.781873	0.439212	0.963971	0.527972	0	0.382539	0.253477	15.7699	6.09124	4.63614	0.325099	0.628142	0.63837	0.887069	3.36353	2.59652	0.156676	0	0.110145	0	0.170471	0.890563	0	0.227308	0.594265	0.383537	0.116881	0	0	0	0.0818108
AC009506.2	0	0	0	0	0	0	0	0	0	0	0	0	0	0	0	0	0	0	0	0	0	0	0	0	0	0	0	0	0	0	0	0	0
AC009517.2	0	0	0	0	0	0	0	0.145003	0	0	0	0	0	0	0	0.00023375	0	0	0	0	0	0	0	0	0	0	0	0	0	0.259143	0	0	0
AC009518.2	0	0	0.138678	0	0	0.0936525	0	0	0	0	0	0	0.0691448	0.095515	0	0	0	0	0.0834183	0	0.117266	0	0	0.344763	0	0.363195	0	0.408324	0.248861	0.366295	0	0	0
AC009518.3	0	0	0	0.754886	0	0	0	0	0	0	0	0	0	0	0	0	0	0	0	0	0	0	0	0.555941	0.768745	0.782418	0	0.847671	0	0	0	0	0
AC009541.1	0	0	0	0.0256037	0	0.0205967	0	0	0.0293951	0	0	0	0	0	0	0	0	0	0.018222	0	0	0	0	0	0	0	0	0	0	0	0	0	0
AC009784.4	0	0	0	0	0	0	0	0.20384	0	0	0	0	0	0	0	0	0.321596	0	0	0	0	0	0	0	0	0	0	0	0	0	0	0	0
AC009892.2	0	0	0	0	0	0	0	0	0	0	0	0	0	0	0	0	0	0	0	0	0	0	0	0	0	0	0	0	0	0	0	0	0
AC009892.5	0	0	0	0	0	0	0	0	0	0	0	0	0	0	0	0	0	0	0	0	0	0	0	0	0	0	0	0	0	0	0	0	0
AC009892.9	0	0	0	0	0	0	0	0	0	0	0	0	0	0	0	0	0	0	0	0	0	0	0	0	0	0	0	0	0	0	0	0	0
AC009945.4	0	0	0	0	0	0	0	0	0	0	0	0	0	0	0	0	0	0	0	0	0	0	0	0	0	0	0	0	0	0	0	0	0
AC009947.2	0	0	0	0	0	0	0	0	0	0	0	0	0	0	0	0	0	0	0	0	0	0	0	0	0	0	0	0	0	0	0	0	0
AC009947.5	0	0	0	0	0	0	0	0	0	0	0	0	0	0	0	0	0	0	0	0	0	0	0	0	0	0	0	0	0	0	0	0	0
AC009948.7	0.361805	0.497658	0.28748	1.08986	0.796991	0.8759	0.839203	0.52823	0.985529	0.869381	0.18947	0.732368	0	0.693389	1.05985	2.10524	2.39466	0.0798908	0.692625	1.28635	0	0.64079	0.848934	0.267872	0.250799	0.629806	0.163959	0.844723	1.93543	1.04477	0.317557	0.315729	0.180913
AC009950.1	0	0.262794	0	0	0	0.2067	0	0	0	0	0	0	0	0	0	0	0	0	0	0	0	0	0	0	0	0	0	0	0	0	0	0	0
AC009961.2	0.54694	0.563795	0.391611	0.439975	0.24141	0.617032	1.01259	0.287404	0.507841	0.433987	0.0859463	0.379117	0	0.08989	0.746109	0	1.07206	0.289008	0	0	0	0.166259	0.170767	0.0811009	0.113891	0.113853	0.22324	0.128068	0.468336	0.431103	0.38454	0.0957449	0.0819523
AC009961.5	0	0	0	0	0	0	0	0	0	0	0	0	0.4434	0	0	0	0	0	0	0	0	0	0	0	0	0	0	0	0	0	0	0	0
AC009963.3	16.9097	7.15031	16.1255	20.6089	11.4477	36.3027	64.164	33.9925	35.7996	26.0876	2.66776	28.5387	2.06119	0	26.8909	50.2051	59.9095	15.2669	9.32653	25.67	21.6561	16.7312	20.4805	12.6768	31.4176	28.807	6.97772	7.65774	26.4466	9.5633	11.0002	2.93521	7.58802
AC009963.4	0	0	0	0	0	0	0	0	0	0	0	0	0	0	0	0	0	0	0	0	0	0	0	0	0	0	0	0	0	0	0	0	0
AC009963.5	0.408358	0	0	0	0	0	0	0	0	0	0	0	0	0	0	0	0	0.268503	0	0	0	0	0	0	0	0	0	0	0	0	0	0	0
AC009963.6	0	0	0	0	0	0	0	0	0	0	0	0	0	0	0.205094	0	0	0	0	0	0	0	0	0	0	0	0	0	0	0	0	0	0
AC009965.1	0	0	0	0	0	0	0	0	0	0	0	0	0	0	0	0	0	0	0	0	0	0	0	0	0	0	0	0	0	0	0	0	0
AC009967.3	0.673256	0	0.149737	0.422672	0	0.0964516	0.273242	0.101248	0.258285	0.26327	0.182586	0.0940487	0.25722	0.269394	0.476644	0.25019	0.296788	0.0737699	0.369453	0	0.108534	0.0796614	0.172038	0.077565	0	0.232336	0.365644	0.122825	0.277143	0.0828651	0.106322	0.194316	0.170809
AC009969.1	0	0	0	0	0	0	0	0	0	0	0	0	0	0	0	0	0	0	0	0	0	0	0	0	0	0	0	0	0	0	0	0	0
AC010086.1	0	0	0	0	0	0	0	0	0	0	0	0	0	0	0	0	0	0	0	0	0	0	0	0	0	0	0	0	0	0	0	0	0
AC010086.5	0	0	0	0	0	0	0	0	0	0	0	0	0	0	0	0	0	0	0	0	0	0	0	0	0	0	0	0	0	0	0	0	0
AC010091.1	0.0980219	0.104415	0.126692	0.0455055	0.0862659	0.0610394	0	0	0	1.89584	0.837656	1.04018	0	0	0.103532	2.7425	3.88902	0.779907	0	0.01477	0	0.038033	0	0	0.0984503	0.0397026	0.0527563	0.0529853	0.121903	0.0359957	0	0	0.0340253
AC010095.6	0	0	0	0	0	0	0	0	0	0	0	0	0	0	0	0	0	0	0	0	0	0	0	0	0	0	0	0	0	0	0	0	0
AC010132.11	0	0	0	0	0	0	0.801083	0.486739	0.367316	0.517398	0.639797	0	0	0	0.543697	0	0	0	0.453698	0	0	0.0850119	0.037523	0	0	0	0.0921704	0.338256	0	0.373851	0	0.00592153	0
AC010141.1	0	0	0	0	0	0	0	0	0	0	0	0	0	0	0	0	0	0	0	0	0	0	0	0	0	0	0	0	0	0	0	0	0
AC010141.4	0	0	0	0	0	0	0	0	0	0	0	0	0	0	0	0	0	0	0	0	0	0	0	0	0	0	0	0	0	0	0	0	0
AC010141.6	0	0	0	0	0	0	0	0	0	0	0	0	0	0	0	0	0	0	0	0	0	0	0	0	0	0	0	0	0	0	0	0	0
AC010141.8	0	0	0	0	0	0	0	0	0	0	0	0	0	0	0	0	0	0	0	0	0	0	0	0	0	0	0	0	0	0	0	0	0
AC010150.1	0.200038	0	0	0	0	0	0	0.348669	0.463744	0.31334	0	0.344016	0.467828	0.32548	0	0	0.276031	0.264198	0.142666	0	0	0	0	0.147244	0.415254	0.210155	0	0	0	0	0.174013	0.17292	0
AC010153.3	0	0	0	0	0	0	0	0	0	0	0	0	0	0	0	0	0	0	0	0	0	0	0	0	0	0	0	0	0	0	0	0	0
AC010154.2	0	0	0	0	0	0	0	0	0	0	0	0	0	0	0	0	0	0	0	0	0	0	0	0	0	0	0	0	0	0	0	0	0
AC010240.2	0	0	0.222547	0.0623383	0	0.100127	0	0.0542301	0.0717385	0.147905	0	0.0537337	0	0.102031	0.181779	0.143418	0.174279	0.0407836	0.0888262	0.302581	0	0.0473379	0	0.0919432	0.193176	0.128585	0	0.362911	0.132757	0	0.0545412	0.054422	0
AC010240.3	0	0	0	0	0	0	0	0	0	0	0	0	0	0	0	0	0	0	0	0	0	0	0	0	0	0	0	0	0	0	0	0	0
AC010468.1	0.407181	0.43939	0.243622	0.102748	0.450753	0.329006	0.236791	0.357839	0.118121	0.244002	0.240566	0.265315	0.849513	0.588142	0.298716	0.236762	0.142932	0.403608	0.512456	0.298446	0.51323	0.623018	0.318347	0.45409	0.42541	0.106331	0.207645	0.477989	0.108807	0.64449	0.359747	0.26826	0.611506
AC010468.3	0	0	0	0	0	0	0	0	0	0	0	0	0	0	0	0	0	0	0	0	0	0	0	0	0	0	0	0	0	0	0	0	0
AC010492.2	0	0	0.0637916	0	0	0	0	0	0	0	0	0	0	0	0	0	0	0	0	0	0.0892408	0	0	0	0	0	0	0	0	0	0	0	0
AC010492.4	0	0	0	0	0	0	0	0	0	0	0	0.896546	0	0	0	0	1.47263	0	0	1.97721	0	0	0	0	0	0	0	1.17656	0	0	0	0	0
AC010492.5	0	0	0	0	0	0	0	0	0	0	0	0	0	0	0	0	0	0	0	0	0	0	0	0	0	0	0	0	0	0	0	0	0
AC010518.2	0	0	0	0	0	0	0	0	0	0	0	0	0	0	0	0	0	0	0	0	0	0	0	0	0	0	0	0	0	0	0	0	0
AC010518.3	0	0	0	0	0	0	0	0	0	0	0	0	0	0	0	0	0	0	0	0	0	0	0	0	0	0	0	0	0	0	0	0	0
AC010522.1	0.464602	0	0.540502	0.462094	0	1.10472	0	0.808903	0	0	0	1.18455	0	0	0.439576	0	0.630867	0	2.27522	0	0.927675	0.337291	0	0.338309	1.90186	0	0.944001	0	0.492605	0	0	0	0
AC010525.5	0	0.79019	0	0	0	0.136246	0	0	0	0	0	2.77184	0	0	0	0	0.424358	0	0	0	0	0	0	7.49594e-06	1.1593	0	0	0	2.11882	1.77237	0	0.0434461	0
AC010547.9	0.628529	0.690558	0.297286	1.11311	0.868938	0.77554	0.553094	1.73588	1.34218	0.891517	0.644048	0.49065	0.0423934	0.720544	0.925065	0.989636	0.745333	0.778785	1.87212	1.45077	0.710927	0.264835	0.374138	0.380695	0.457183	0.601052	0.74518	0.717303	0.339106	0.733953	0.329989	0.270259	0.303395
AC010642.1	1.10666	1.16818	1.78194	1.26609	0.735303	1.67342	2.23827	1.56183	1.87275	2.57838	1.75828	1.21763	0.39776	1.11001	2.48738	1.76684	2.08337	1.38244	1.4475	1.40209	1.08405	0.686506	1.39942	1.02118	1.45143	1.68007	0.659172	2.04356	1.34979	1.26612	0.723612	1.47932	1.05461
AC010642.2	0.428806	0.634316	0.441616	0.865901	1.15575	0.745101	0.853002	1.93697	0.996446	0.978349	0.145018	0.586435	0.0369048	0.911104	1.32267	1.13832	1.03754	0.323701	0.616908	0.540394	0.496258	0.281817	0.720139	0.136837	0	0.191359	0.291832	0.576119	0.592716	0.438392	0.541148	0.107996	0.507842
AC010646.3	0	0.630878	0.248721	1.26707	1.32618	0.840669	1.41299	1.48658	0.954	1.76886	0.648703	0.362422	0.114227	0.16894	2.15266	0.738251	0.898981	0.730361	0.294212	0	1.00915	1.07933	0.320106	0.15234	1.27203	1.69557	0.60346	1.42383	0.863505	0.750161	0.902002	0.361383	0.462573
AC010677.5	0	0	0	0	0	0.224539	0	0	0.328703	0	0	0	0	0	0	0	0	0.186778	0	0	0	0	0	0	0	0	0	0	0	0	0	0	0
AC010731.4	0	0	0	0	0	0.893988	0	0	0.0966863	0	0	0.0723127	0	0	0	0	0	0	0	0	0	0	0	0	0	0	0	0	0	1.62821	0	0	0
AC010731.6	0	0	0	0	0	0	0	0	0	0	0	0	0	0	0	0	0	0	0	0	0	0	0	0	0	0	0	0	0	0	0	0	0
AC010733.5	1.79689	0.910581	2.45574	3.55986	3.22906	3.06936	2.05618	3.90035	5.88193	5.18009	2.08121	5.39954	0	2.41011	1.43119	3.13434	2.48835	1.77769	1.47735	1.13382	1.19087	0.880309	1.61143	3.06115	0.618373	2.231	2.22586	1.03403	0.631186	0.685395	3.07742	0.51359	1.09664
AC010740.1	0	0	0	0.128009	0.140388	0	0	0	0	0	0	0	0	0	0	0	0	0	0	0	0	0	0	0	0	0	0	0	0	0	0	0	0
AC010878.3	0	0.0757025	0	0.1478	0.243336	0.237028	0	0.0642393	0.0850574	0	0	0	0	0	0	0	0	0	0.0526698	0	0	0	0	0	0.0762989	0	0	0	0.0786015	0	0	0	0
AC010886.2	0.115944	0.235308	0.0602161	0.124986	0.114351	0	0.404512	0.225992	0.252035	0.426686	0.0824236	0.257449	0.0568283	0.277227	0.109013	0.481783	0.3776	0.0601156	0.200768	0.0748937	0.102318	0.168602	0.19851	0.204014	0.0480692	0.0973303	0.0817597	0.132057	0.254294	0.118802	0.0512287	0.204536	0
AC010894.4	0	0	0	0	0	0	0	0	0	0	0	0	0	0	0	0	0	0	0	0	0	0	0	0	0	0.373548	0	0	0	0	0	0	0
AC010900.2	0.0566408	0.117352	0.2724	0.343265	0.188687	0.0459571	0	0.248816	0	0.452581	0.357717	0.295885	0.136647	0.280957	0.278144	0.394724	0.309258	0.112238	0.163016	0.277783	0.229514	0.217333	0.177632	0.295341	0.649882	0.117962	0.269847	0.732747	0.48735	0.495838	0.250304	0.0627076	0.170847
AC010904.1	0	0	0	0	0	0	0	0	0	0	0.364009	0	0	0.378807	0	0	0	0	0	0	0	0	0	0	0	0	0	0	0	0	0	0	0
AC010967.1	0	0	0	0	0	0	0	0	0	0	0	0	0	0	0	0	0	0	0	0	0	0	0	0	0	0	0	0	0	0	0	0	0
AC010970.2	288.963	232.104	254.62	3173.06	326.641	233.504	304.519	365.202	414.321	263.6	384.139	295.376	2562.77	305.983	271.575	364.963	212.678	424.936	426.922	599.281	322.08	385.274	414.932	394.473	406.707	344.333	270.538	435.145	373.02	257.02	366.246	396.501	287.216
AC010975.2	0	0	0	0	0	0	0	0	0	0	0	0	0	0	0	0	0	0	0	0	0	0	0	0	0	0	0	0	0	0	0	0	0
AC010980.2	1.2656	0.553511	1.58588	0.771582	1.07516	1.83665	2.5119	1.62608	3.82511	2.50624	0.572583	2.44778	1.54051	1.16164	3.95486	4.46723	4.64284	2.0012	2.01664	2.90003	0.973202	0.586575	3.29165	1.43974	1.11829	1.64434	0.772349	1.16927	1.64462	1.73203	0.695446	1.33356	0.8072
AC011043.1	31.8381	35.2309	37.5533	30.5871	33.6908	37.4187	41.7592	49.2527	44.6645	45.927	40.5654	43.4564	19.6064	30.3788	42.7358	37.3567	36.3191	34.005	53.6335	51.0912	51.0916	32.0989	35.3551	27.2612	29.3319	28.5166	30.377	35.541	48.5407	46.5452	25.1767	21.1491	23.5645
AC011043.2	0.661352	0.533252	1.09084	0.371358	0.544488	0.338201	0.398215	0.322952	0.114013	0.940413	0.309609	0.725582	0.0740049	0.648566	1.2765	0.512161	1.07397	0.420656	0.528955	0.673493	0.347607	0.50825	0.65337	0.438195	0.383343	0.714232	0.400558	0.634174	0.869969	0.605126	0.173335	0.151414	0.29581
AC011225.1	0	0	0	0	0	0	0	0	0	0	0	0	0	0	0	0	0	0	0	0	0	0	0	0	0	0	0	0	0	0	0	0	0
AC011233.2	0	0	0	0	0	0	0	0	0	0	0	0	0	0	0	0	0	0	0	0	0	0	0	0	0	0	0	0	0	0	0	0	0
AC011242.5	0	0	0	0	0	0	0	0	0	0.206747	0	0	0	0	0	0	0	0	0	0.063439	0	0	0	0	0	0	0	0	0	0	0	0	0
AC011290.5	5.163	5.12225	7.94985	7.09461	6.47185	8.49208	7.81701	8.7009	10.6042	11.2022	3.74775	9.38693	0.474097	5.47323	13.8547	14.9817	13.6461	4.19717	10.4053	10.3542	5.11181	2.87262	6.59311	3.6842	3.61942	5.99435	6.21452	5.23548	8.82879	5.56656	5.0665	3.13321	3.87315
AC011295.1	0	0	0	0.435466	0	0	0	1.62179	0	0	0	0.464315	0	0	0.734205	0.478834	0	0	0.402355	0	0	0	0	0	0	0	0.185482	0	0	0.506457	0	0	0.222382
AC011330.5	0.184153	0.755406	1.39129	0.604134	0.850234	0.959916	0.78516	0	1.07653	0.512819	0.0972131	0.250119	0	0.427129	0.207234	0.404996	1.8154	0.295352	0.630694	1.00872	0	0.143101	0.209536	0.381041	0.374527	0.463339	0.159083	0.497485	0.589528	0.205651	0.407115	0.174523	0.670378
AC011380.8	0	0.0430171	0.298407	0.0419374	0.261994	0	0.096346	0.209997	0	0.0995987	0	0.415054	0	0.30788	0.122457	0	0	0.138892	0.179405	0.890502	0.168592	0.0319112	0.0651039	0.123715	1.00753	0.0431849	0.333699	0.332214	0.305451	0	0.469168	0.212781	0.208739
AC011406.2	0.345145	0	0	0	0	0.546202	0	0	0	0	0	0.294272	0	0	0	0.398223	0	0	0	0	0	0.253118	0.53063	0	0.711124	0.71475	1.17017	1.18299	0	0	0.296259	0	0.253163
AC011431.1	0	0	0	0	0	0	0	0	0	0	0	0	0	0	0	0	0	0	0	0	0	0	0	0	0	0	0	0	0	0	0	0	0
AC011513.3	0	0	0	0	0	0	0	0	0	0	0	0	0	0	0	0	0	0	0	0	0	0	0	0	0	0	0	0	0	0	0	0	0
AC011515.2	0	0	0	0	0	0	0	0	0	0	0	0	0	0	0	0	0	0	0	0	0	0	0	0	0	0	0	0	0	0	0	0	0
AC011530.4	0.302887	0	0.326133	0	0	0.717002	0	0.801449	1.84335	0.660494	0.213042	0.465705	0	0	1.11836	0.3604	0.792719	0.859139	0	0.265285	0.564156	0	0.613093	0.309341	0.615957	0.919917	0.518843	0.321049	0.598321	0.428535	0.456551	0.744533	0
AC011742.3	0	0	0.886094	0.376873	0	0.60075	0.870462	0.330014	0	0.87516	0.584268	0	0	0	2.16043	0.873017	0	0.249684	0.266774	0	0	0	0.291952	0	0.781645	1.1751	1.03047	0	0	0.287216	0	0.323698	0
AC011742.5	0	0	0.607272	0	0	0.410313	0	0.450328	0.299605	0	0	0.442782	0	0	0	0	0	0.170487	0.551257	0.493719	0	0	0.199513	0.379207	0	0.268709	0	0.298288	1.64414	0.396894	0	0.222184	0
AC011753.6	0	0	0	0	0	0	0	0	0	0	0	0	0	0	0	0	0	0	0	0	0	0	0	0	0	0	0	0	0	0	0	0	0
AC011816.1	0	0	0	0	0	0	0	0	0	0	0	0	0	0	0	0	0	0	0	0	0	0	0	0	0	0	0	0	0.188903	0	0	0	0
AC011841.1	0.661352	0.533252	1.09084	0.371358	0.544488	0.338201	0.398215	0.322952	0.114013	0.940413	0.309609	0.725582	0.0740049	0.648566	1.2765	0.512161	1.07397	0.420656	0.528955	0.673493	0.347607	0.50825	0.65337	0.438195	0.383343	0.714232	0.400558	0.634174	0.869969	0.605126	0.173335	0.151414	0.29581
AC011933.2	0.91877	1.39835	1.07148	1.8372	4.96703	0.732355	0	2.4003	1.6154	1.76952	2.12726	0.78731	5.8076	1.11091	1.76161	3.15883	0.624378	2.42622	3.87341	2.17422	2.2995	2.01354	1.06198	1.34134	1.40828	0.473029	0.311358	1.56851	1.46659	2.09336	0.784074	3.93447	3.68962
AC011998.2	0	0	0	0	0	0	0	0	0	0	0	0	0	0	0.214298	0	0	0	0	0	0	0	0	0	0	0	0	0	0	0	0	0	0
AC011998.4	0	0	0	0	0	0	0	0	0	0	0	0	0	0	0	0	0	0	0	0	0	0	0	0	0	0	0	0	0	0	0	0	0
AC011999.1	0	0.233362	0.0901997	0.227572	0.0833417	0.0608845	0	0	0	0.119912	0	0.130765	0	0.0620561	0	0	0	0	0	0	0.228253	0	0.0588828	0	0.0784098	0.0783153	0	0	0	0.0596633	0	0	0
AC012005.1	0	0	0	0	0	0	0	0	0	0	0	0	0	0	0	0	0	0	0	0	0	0	0	0	0	0	0	0	0	0	0	0	0
AC012005.2	0	0	0	0	0	0	0	0	0	0	0	0	0	0	0	0	0	0	0	0	0	0	0	0	0	0	0	0	0.170767	0	0	0	0
AC012065.5	0	0	0	0	0.363815	0.798713	0.771289	0	0.780573	0	0	0.574339	0	0	0.320137	0.776779	0	0.221835	0.712186	0.319166	0.335657	0	0	0	0	1.04621	0.684744	0	0.356107	0	0	0	0.246831
AC012066.1	0.250568	0	0	0	0	0.100857	0	0	0.291991	0	0	0.216217	0.148231	0	0.121597	0	0.175635	0.082529	0	0.121524	0.252352	0	0	0.185414	0	0	0	0	0	0.0983059	0.219461	0	0.0937873
AC012075.1	0	0	0	0	0	0	0	0	0	0	0	0	0	0	0	0	0	0	0	0	0	0	0	0	0	0	0	0	0	0	0	0	0
AC012078.2	0	0	0	0	0	0	0	0	0	0	0	0	0	0	0	0	0	0	0	0	0	0	0	0	0	0	0	0	0	0	0	0	0
AC012306.2	0	0	0	0	0	0	0	0	0	0	0	0	0	0	0	0	0	0	0	0	0	0	0	0	0	0	0	0	0	0	0	0	0
AC012314.1	12.3571	14.0247	12.386	18.5223	24.0616	22.365	14.3126	19.081	18.5487	6.046	15.6414	13.2265	47.3658	18.0767	11.3382	12.2133	8.76489	20.624	17.9555	18.3777	17.3771	34.9995	26.0289	27.0405	27.0317	13.2506	31.88	26.2083	28.0209	24.566	29.4971	23.2706	26.9107
AC012314.10	12.3571	14.0247	12.386	18.5223	24.0616	22.365	14.3126	19.081	18.5487	6.046	15.6414	13.2265	47.3658	18.0767	11.3382	12.2133	8.76489	20.624	17.9555	18.3777	17.3771	34.9995	26.0289	27.0405	27.0317	13.2506	31.88	26.2083	28.0209	24.566	29.4971	23.2706	26.9107
AC012314.11	155.632	156.821	155.488	194.799	235.576	194.986	133.554	146.092	140.207	62.9846	156.864	120.962	360.128	171.996	138.482	120.819	106.799	179.946	203.584	243.114	182.517	257.033	199.944	204.477	184.174	103.322	208.315	184.923	176.446	177.965	210.623	187.727	208.927
AC012314.12	155.632	156.821	155.488	194.799	235.576	194.986	133.554	146.092	140.207	62.9846	156.864	120.962	360.128	171.996	138.482	120.819	106.799	179.946	203.584	243.114	182.517	257.033	199.944	204.477	184.174	103.322	208.315	184.923	176.446	177.965	210.623	187.727	208.927
AC012314.13	12.3571	14.0247	12.386	18.5223	24.0616	22.365	14.3126	19.081	18.5487	6.046	15.6414	13.2265	47.3658	18.0767	11.3382	12.2133	8.76489	20.624	17.9555	18.3777	17.3771	34.9995	26.0289	27.0405	27.0317	13.2506	31.88	26.2083	28.0209	24.566	29.4971	23.2706	26.9107
AC012314.14	155.632	156.821	155.488	194.799	235.576	194.986	133.554	146.092	140.207	62.9846	156.864	120.962	360.128	171.996	138.482	120.819	106.799	179.946	203.584	243.114	182.517	257.033	199.944	204.477	184.174	103.322	208.315	184.923	176.446	177.965	210.623	187.727	208.927
AC012314.15	12.3571	14.0247	12.386	18.5223	24.0616	22.365	14.3126	19.081	18.5487	6.046	15.6414	13.2265	47.3658	18.0767	11.3382	12.2133	8.76489	20.624	17.9555	18.3777	17.3771	34.9995	26.0289	27.0405	27.0317	13.2506	31.88	26.2083	28.0209	24.566	29.4971	23.2706	26.9107
AC012314.19	1.31677	0.44253	0	0.873014	0.943972	0	0	1.52661	0	0.33583	0	0.373292	1.00272	0	0	0.502076	0	0	0	0	0	1.91256	0.67342	0	0	0.451892	0	0	0	0	0	0	0.320434
AC012314.2	155.632	156.821	155.488	194.799	235.576	194.986	133.554	146.092	140.207	62.9846	156.864	120.962	360.128	171.996	138.482	120.819	106.799	179.946	203.584	243.114	182.517	257.033	199.944	204.477	184.174	103.322	208.315	184.923	176.446	177.965	210.623	187.727	208.927
AC012314.3	12.3571	14.0247	12.386	18.5223	24.0616	22.365	14.3126	19.081	18.5487	6.046	15.6414	13.2265	47.3658	18.0767	11.3382	12.2133	8.76489	20.624	17.9555	18.3777	17.3771	34.9995	26.0289	27.0405	27.0317	13.2506	31.88	26.2083	28.0209	24.566	29.4971	23.2706	26.9107
AC012314.4	155.632	156.821	155.488	194.799	235.576	194.986	133.554	146.092	140.207	62.9846	156.864	120.962	360.128	171.996	138.482	120.819	106.799	179.946	203.584	243.114	182.517	257.033	199.944	204.477	184.174	103.322	208.315	184.923	176.446	177.965	210.623	187.727	208.927
AC012314.5	155.632	156.821	155.488	194.799	235.576	194.986	133.554	146.092	140.207	62.9846	156.864	120.962	360.128	171.996	138.482	120.819	106.799	179.946	203.584	243.114	182.517	257.033	199.944	204.477	184.174	103.322	208.315	184.923	176.446	177.965	210.623	187.727	208.927
AC012314.6	12.3571	14.0247	12.386	18.5223	24.0616	22.365	14.3126	19.081	18.5487	6.046	15.6414	13.2265	47.3658	18.0767	11.3382	12.2133	8.76489	20.624	17.9555	18.3777	17.3771	34.9995	26.0289	27.0405	27.0317	13.2506	31.88	26.2083	28.0209	24.566	29.4971	23.2706	26.9107
AC012314.7	12.3571	14.0247	12.386	18.5223	24.0616	22.365	14.3126	19.081	18.5487	6.046	15.6414	13.2265	47.3658	18.0767	11.3382	12.2133	8.76489	20.624	17.9555	18.3777	17.3771	34.9995	26.0289	27.0405	27.0317	13.2506	31.88	26.2083	28.0209	24.566	29.4971	23.2706	26.9107
AC012314.9	12.3571	14.0247	12.386	18.5223	24.0616	22.365	14.3126	19.081	18.5487	6.046	15.6414	13.2265	47.3658	18.0767	11.3382	12.2133	8.76489	20.624	17.9555	18.3777	17.3771	34.9995	26.0289	27.0405	27.0317	13.2506	31.88	26.2083	28.0209	24.566	29.4971	23.2706	26.9107
AC012354.8	0.233525	0	0	0	0	0	0	0.406203	0	0	0	0	0	0	0	0	0	0	0	0	0	0	0.180461	0.17132	0	0	0.158415	0	0	0	0	0	0
AC012358.4	2.11399	1.40866	1.63541	3.20463	2.85262	5.43609	4.32486	2.83124	4.15311	3.22014	1.90839	2.28005	0.395254	2.66504	3.9585	4.96969	4.55509	2.02801	3.40547	3.40974	1.73451	1.73273	2.64176	1.6506	2.04798	2.41112	1.23331	2.96136	2.38328	2.60662	3.0271	2.53304	2.43101
AC012362.3	0	0	0	0	0	0	0	0	0	0	0	0	0	0	0	0	0	0	0	0	0	0	0	0	0	0	0	0	0	0	0	0	0
AC012454.4	0.156187	0.242827	0.186949	0.165709	0.0921083	0	0.190245	0.0697563	0.0906863	0	0.125108	0.142414	0	0	0	0.27299	0.220035	0.0521176	0.116756	0.15352	0.315997	0	0.0658513	0.0580557	0.0817094	0	0	0.283249	0	0	0.140763	0.137262	0.0592942
AC012493.1	0	0	0	0	0	0	0	0	0	0	0	0	0	0	0	0	0	0	0	0	0	0	0	0	0	0	0	0	0	0.173936	0	0	0
AC012497.2	0	0	0	0	0	0.262475	0	0	0	0.258235	0.256382	0	0	0.133909	0	0	0.227529	0	0	0.158343	0	0	0	0	0	0	0	0	0.34944	0.255875	0	0	0.122071
AC012501.3	2.64146	4.2827	3.31357	7.53961	6.31207	5.07798	0.266594	1.41254	0.867415	0.27527	1.13322	0.599901	0.311641	0.569624	1.24059	0	0	0.0379293	2.02444	2.53427	1.39601	0.92527	1.53062	1.24037	0.479155	0.179385	0.742551	1.35057	1.23511	0.959538	0.811967	0.25323	0.779355
AC012512.1	32.4244	25.656	29.6918	9.22266	10.1174	9.88219	7.99615	8.24272	10.6519	42.5125	33.3137	34.4696	12.7464	16.4399	19.6007	31.4005	31.492	33.1508	8.71868	7.41398	14.7787	7.05383	7.34519	9.7141	16.999	15.7569	14.4318	13.3877	9.68915	10.1304	7.22162	11.67	8.29627
AC012513.4	0.132398	0.205549	0.317935	0.334055	0.0734255	0	0.15359	0	0.153816	0.211314	0.208859	0.0575873	0.0796673	0.218677	0.194766	0.230633	0.0933582	0.0437267	0	0	0.0670089	0.0507117	0.155581	0.0492702	0.138055	0.206785	0.0901021	0.0777908	0.142276	0	0	0.058311	0.0498614
AC012671.2	0	0	0	0	0	0	0	0	0	0	0	0	0.748962	0	0	0	0	0	0	0	0	0	0	0	0	0	0	0	0	0	0	0	0
AC013262.1	0.768541	0	0	0.76184	0	0	1.74538	2.01101	0	0.576197	0	1.29421	0	0	0	0	0	0	0	0	0	0.541331	0	0	0	0	0	0	0	0	0	0	0
AC013264.1	0.134267	3.86416e-09	0	2.87741	2.69629	3.00426	1.11436	1.94811	3.09935	0.128062	0	0.241126	0.00812865	0.570191	0.164115	0.421959	0	0.282484	0.0652301	0.161595	0.105647	0	0	0	0	0.0857907	0.280464	0.0941505	1.15026e-07	0.232033	0	0	0
AC013267.1	0	0.678553	0.781611	0.668719	0	0	0	0	0	0	0.515831	0	0	0	0	0	0	0	0	0	0	0	0	0	0	0	0	0	0	0	0	0	0
AC013268.3	0.029294	0	0	0	0	0	0	0.0257793	0.136235	0	0	0	0	0	0	0	0	0	0.0330023	0	0	0	0	0	0	0	0	0	0	0	0	0	0
AC013268.4	0	0	0	0	0	0	0	0	0	0	0.159077	0	0	0	0	0	0	0	0	0	0	0	0	0	0	0	0	0	0	0	0	0	0
AC013269.5	0	0	0	0	0	0	0	0	0	0	0	0	0	0	0	0	0	0	0	0	0	0	0	0	0	0	0	0	0	0	0	0	0
AC013271.3	0	0	0	0	0	0	0.0301277	0.0673646	0	0.0109694	0	0.336316	0	0	0.113263	0	0	0	0	0	0	0	0	0	0.0119592	0	0	0	0.438065	0.360839	0	0	0
AC013399.3	0	0	0	0	0	0	0.633612	0	0	0	0.213881	0	0	0	0	0.319479	0	0	0	0	0	0.204203	0	0.206066	0	0	0	0	0	0	0	0	0
AC013403.13	0	0	0	0	0	0	0	0	0	0	0	0	0	0	0	0	0	0	0	0	0	0	0	0	0	0	0	0	0	0	0	0	0
AC013404.1	0	0	0	0	0	0	0	0	0	0	0	0	0.451959	0	0	0	0	0	0	0	0	0	0	0	0	0	0	0	0	0	0	0	0
AC013410.1	0	0	0	0	0	0	0	0.0528227	0	0	0	0	0	0	0	0	0	0	0	0	0	0	0	0	0	0	0.0818539	0	0.0646575	0	0	0	0
AC013410.2	0	0	1.5211	1.32029	0	0	0	0	0	0.977916	0	2.20681	0	0	3.73201	4.42998	0	1.69965	0.891943	0	0	0.912326	0	0.960885	0	1.36166	1.81658	2.89477	0	3.76688	0	1.10507	0.954022
AC013429.4	0	0	0	0	0	0	0	0	0	0	0	0	0	0	0	0	0	0	0	0	0	0	0	0	0	0.282021	0	0	0	0	0	0	0
AC013429.5	0	0.109712	0	0	0	0	0	0	0	0	0	0.0922171	0	0	0	0	0	0	0	0	0	0	0.0830738	0	0	0	0	0	0	0.0839122	0	0	0
AC013439.4	0.0597327	0.061861	0	0.0603179	0	0.0968924	0.277279	0.0524698	0	0.0477091	0	0.207968	0.0359993	0.148095	0.0586378	0.069375	0.0843307	0.0789101	0.0859427	0.234248	0	0	0	0.0444826	0.0622985	0.124398	0.0406527	0	0.128453	0.142531	0.052776	0	0.0900526
AC013442.1	0	0	0	0	0	0	0	0	0	0	0	0	0	0	0	0	0	0	0	0	0	0	0	0	0	0	0	0	0	0	0	0	0
AC013444.1	0.0729848	0	0.176006	0	0	0.148436	0	0	0	0.146185	0.0865854	0.0318291	0	0.0604759	0	0	0	0	0.0262866	0	0	0	0	0	0.152362	0.114021	0.0993648	0	0	0	0.0323231	0	0.0827584
AC013461.1	8.64369	7.47011	9.13658	5.49169	4.10684	3.68735	5.66864	4.77653	5.01394	6.32969	11.2697	7.29047	1.41446	6.58516	6.32407	6.79489	5.73455	9.4713	3.62929	4.4312	6.92551	9.27847	8.84804	8.52379	13.1925	7.72945	12.8102	12.0342	11.6014	11.9652	10.5023	8.36601	10.2462
AC013467.1	0	0	0	0	0	0	0	0	0	0	0	0	0	0	0	0	0	0	0	0	0	0	0	0	0	0	0	0	0	0	0	0	0
AC013470.6	0	0	0	0	0	0	0	0	0	0	0	0	0.0751918	0	0	0	0.0883422	0	0	0	0	0	0	0	0	0	0	0	0	0	0	0	0
AC013470.8	0	0.236682	0	0	0	0	0	0	0.269194	0.181024	0	0	0	0.188353	0.222752	0	0	0	0	0.444988	0.232405	0	0	0	0	0.241504	0.157827	0	0	0.357989	0	0.200208	0
AC013474.4	0.206465	0	0.370064	0	0.150235	0.170958	0	0.183388	0.239663	0.492627	0.162301	0.268486	0	0.259523	0.218861	0.239628	0	0.068186	0.0740841	0.201209	0.104243	0.235736	0.241861	0.153169	0.322516	0.65721	0.210689	0.604623	0.684668	0.244376	0.181649	0	0.0774415
AC015688.3	0	0	0	0.17709	0	0	0	0	0	0	0	0	0	0	0	0	0.433072	0	0	0.271375	0	0	0	0	0	0	0	0	0	0	0	0	0
AC015691.13	0.562679	0	0.588268	1.00851	0.627003	1.16658	1.03833	0.672016	0.39013	0.377384	0.634829	1.24988	0.139304	0.237203	0.279139	1.44469	0.973108	0.29895	0.724099	0.71042	0	0.174597	0.543282	0.628322	0.627279	1.6628	0.114396	0	1.12416	0.608137	0.166597	0.936236	0.269375
AC015818.6	0	0	0	0	0	0	0	0	0	0	0	0	0	0	0	0	0	0	0	0	0	0	0	0	0	0	0	0	0	0	0	0	0
AC015849.14	0	0	0.524082	0.222106	0	0	0	0	0	0.351436	0	0	0	0	0	0	0	0.147197	0.158804	0.427472	0	0.165977	0	0	0	0	0	0	0	0	0	0	0.165176
AC015922.5	1.29019	1.01383	1.06583	1.98899	0.579303	1.04698	3.01887	1.17897	2.32333	1.54012	0.806058	0.821758	0	0.350208	1.08433	0.64569	1.64926	0.281352	0.234314	0.925544	0.793786	0.796868	0.889124	0.503694	0.724834	1.56076	1.05475	0.826046	0.630268	0.697385	0.394519	1.27402	1.40111
AC015922.7	0	0	0	1.65632	0	0	7.56878	7.29652	1.88006	1.2199	1.24198	1.36556	0	0	4.7166	5.52871	4.63887	6.31321	1.11854	3.04845	0	1.12936	1.23063	0	0	3.40551	0	1.79927	12.4226	3.49165	0	0	0
AC015936.3	0	0	0	0	0	0	0	0	0	0	0	0	0	0	0	0	0	0	0	0	0	0	0	0	0	0	0	0	0	0	0	0	0
AC015977.5	0	0	0	0	0	0	0	0	0	0	0	0	0	0	0	0	0	0	0	0	0	0	0	0	0	0	0	0	0	0	0	0	0
AC016292.3	0.902405	0	0	0.291405	0	0.234475	0	0	0	0	0.893008	0	0	0.235125	0	0	0.394312	0	0.212035	0	0.29498	0	0	0	0.308128	1.2411	0	1.02128	0.626912	0.691667	0.249483	0.767422	0
AC016561.1	0	0	0	0	0	0	0	0	0	0	0	0	0	0	0	0	0	0	0	0	0	0	0	0	0	0	0	0	0	0	0	0	0
AC016577.1	5.32491	10.3459	2.80745	6.31948	7.03398	7.28685	5.58769	2.97201	7.49756	16.1011	2.85445	7.92265	2.33047	5.44496	6.81518	13.5945	13.3353	3.97435	7.25086	4.90343	6.94318	5.30142	1.98107	1.72393	8.4708	12.822	4.34831	4.05341	3.79702	4.49301	3.9266	4.29804	7.06554
AC016582.2	0.202627	0.413846	0	0.326792	0.266998	0	0	0.176561	0.234825	0.792872	0.315681	0.174192	0	0.164782	0.235549	0.660017	0.67013	0.160887	0.462937	0	0.0415895	0.355344	0.156936	0	0.296155	0.0427024	0.277212	0.428527	0.910911	0.867784	0.217801	0.036251	0.719011
AC016629.7	0	0.124544	0	0	8.74841	5.13888	1.70997	0.96315	3.7365	1.76376	0.186618	0.29935	1.07753	0	0.918018	1.04864	3.73223	3.19393	2.51113	5.42021	3.31568	0	3.1731	0.000354962	0	5.72375	0	2.58912	0	6.02697	1.25555	4.0418	1.63344
AC016691.2	0	0	0	0	0	0	0	0	0	0	0.218555	0	0	0	0	0	0	0	0	0	0	0	0	0	0	0	0	0	0	0	0	0	0
AC016694.2	0	0	0	0	0	0	0	0	0	0	0	0	0	0	0	0	0	0	0	0	0	0	0	0	0	0	0	0	0	0	0	0	0
AC016696.1	0	0	0	0	0	0	0	0	0	0	0	0	0	0	0	0	0	0	0	0	0	0	0	0	0	0	0	0	0	0	0	0	0
AC016700.4	0	0	0	0	0	0	0	0	0	0	0	0	0	0	0	0	0	0	0	0	0	0	0	0	0	0	0	0	0	0	0	0	0
AC016700.6	0	0	0	0	0	0	0	0	0	0	0	0	0	2.08924	0	0	0	0	0	2.41814	0	0	0	0	2.66915	0	0	2.84411	0	0	2.0983	0	0
AC016712.1	0	0	0.3359	0.293774	0.422062	0.50575	0	0.606793	0.556947	0.754696	0.147707	0.254356	0.282774	0.386205	0.288504	0.76052	0.67707	0.375078	0.148404	0.374428	0.474419	0.213758	0.695202	0.495628	0.585436	0.297863	0.32878	0.599843	0.457512	0.598066	0.504107	0.267119	0.429712
AC016712.2	0	0	0	0	0	0	0	0	0	0	0	0	0	0	0	0	0	0	0	0	0.330722	0	0	0	0	0	0	0	0	0	0	0	0
AC016716.1	0	0	0	0	0	0	0	0	0.142541	0	0	0	0	0	0	0	0	0	0	0	0	0	0	0	0	0	0	0	0	0	0	0	0
AC016717.1	0	0	0	0	0	0	0	0	0	0	0	0	0	0	0	0	0	0	0	0	0	0	0	0	1.18135	1.78609	2.74924	0	0	0.858902	4.37733	3.43494	2.95247
AC016724.6	0	0	0	0	0	0	0	0	0	0	0	0	0	0	0	0	0	0	0	0	0	0	0	0	0	0	0	0	0	0	0	0	0
AC016727.3	0	0	0	0	2.30587	0	0	0	0	0	0	0	0	0	0	0	0	0	0	0	0	0	0	0	0	0	0	0	0	0	0	0	0
AC016734.2	0.297467	0.7736	0.527877	0.441643	0.821472	0.855616	0	0.256769	0.171563	0.247857	0.468096	0.384899	0.417105	0.124102	0.724711	0	0.216703	0.584221	0.634168	0.723513	0.592839	1.01845	0.936163	0.652294	0.461305	0.47195	0.502687	0.173638	0.642713	0.355076	0.265485	0.388561	0.554924
AC016739.2	0.396085	0.401482	1.38245	1.57592	1.28158	0.628008	0.909157	2.76776	0.919309	0.608221	0	0.678602	0.906427	2.8693	0.752032	1.82203	1.62668	0.261293	3.34223	3.00454	1.18568	0.579954	0.917735	1.44605	0.408073	2.24703	0.80531	0.905023	0.420448	2.10581	1.02073	0.339201	1.16368
AC016772.4	0	0	0	0	0	0	0	0	0	0	0	0	0	0	0	0	0	0	0	0	0	0	0	0	0	0	0	0	0	0	0	0	0
AC016831.3	0	0	0	0	0	0	0	0	0	0	0	0	0	0	0	0	0	0.327012	0.348624	0	0	0.360625	0.764879	0	0	0	0	0.563148	0	0	0	0	0
AC016831.5	0	0	0	0.376873	0	0	0	0	0	0	0	0	0.217396	0	0	0	0	0	0	0	0	0	0	0	0	0	0	0	0	0	0	0	0
AC016831.6	0.0816292	0.127032	0.0491827	0.123843	0.0454078	0.0331846	0	0	0	0.065362	0	0.106756	0	0.0338028	0	0	0	0.0539169	0.0587858	0.240772	0	0.0942417	0.224297	0.152224	0.212978	0.170028	0.0833469	0	0.0439598	0.130296	0.0722693	0.0721719	0.154186
AC016894.1	0	0	0	0.483385	0	0	0	0	0	0	0	0	0	0	0	0.553207	0	0	0	0	0	0	0.372749	0	0	0	0	0	0	0	0	0	0
AC016907.2	0	0	0	0	0	0	0	0	0.298394	0	0	0	0	0	0	0	0	0	0	0	0	0	0	0	0	0	0	0	0	0	0	0	0
AC016908.1	0	0	0	0	0	0	0	0	0	0	0	0	0	0	0	0	0	0	0	0	0	0	0	0	0.0635125	0	0	0	0	0	0	0	0
AC016909.2	0	0	0	0	0	0	0	0	0	0	0	1.7937	0	0	0	0	0	0	0	0	0	0	0	0	0	0	0	0	0	0	0	0	0
AC017019.1	0	0	0	0	0	0	0	0	0	0	0	0	0	0	0	0	0	0	0	0	0	0	0	0	0	0	0	0	0	0	0	0	0
AC017035.2	0	0	0	0	0	0	0	0	0	0	0	0	0	0	0	0.0787135	0	0.0447722	0	0.0663733	0	0	0	0	0	0	0	0	0	0	0.059836	0	0
AC017078.1	0	0	0.406995	0	0	0	0	0	0	0.268743	0	0	0	0	0	0	0	0	0	0.660611	0	0	0	0	0	0	0	0	0	0	0	0	0.255689
AC017079.3	0.279678	0	0	0	0	0.221658	0	0	0	0.433736	0	0	0	0	0	0.323557	0.382755	0.184316	0.396605	0	0	0	0	0	0.289031	0.871104	0	0	0.888948	0	0	0.24002	0
AC017079.4	0	0	0	0	0	0	0	0	0	0	0	0	1.12254	0	0.411555	0.745051	0.295218	0	0.30551	0	0	0.31953	0	0.157598	0	0	0	0	0.227641	0.165677	0.186085	0	0
AC017080.1	0	0	0	0	0	0	0	0	0	0	0	0	0	0	0	0	0	0	0	0	0	0	0	0	0	0	0	0	0	0	0	0	0
AC017081.2	0	0	0	0	0	0	0	0	0	0	0	0	0	0	0	0	0	0	0	0	0	0	0	0	0	0	0	0	0	0	0	0	0
AC017083.2	0	0	0	0	0	0.343472	0	0	0.499911	0	0	0	0	0	0	0	0	0	0	0	0	0	0	0	0	0	0	0	0.916687	0	0.187341	0	0.478934
AC017104.4	0	0.459624	0	0	0	0	0	0	0	0	0	0	0	0	0	0	0	0.299327	0	0	0	0.330594	0	0.994811	0	0	0	0	0	0	0	0.387393	0
AC018442.1	0	0	0	0.0676515	0	0	0	0	0	0	0	0.0583187	0	0	0	0	0	0	0	0	0	0	0.0262554	0	0.0348897	0	0	0	0	0	0	0.0295825	0
AC018463.4	0.0964898	0	0	0.10114	0	0.158688	0.211879	0.0836002	0.108707	0	0.076808	0	0	0	0.0932767	0	0	0.126328	0.0698699	0	0	0	0.154279	0	0	0	0	0	0	0	0.0856716	0	0
AC018463.5	0	0	0	0	0	0	0	0	0	0	0	0	0	0.17016	0	0	0	0	0	0	0	0	0	0	0	0	0	0	0	0	0	0	0
AC018634.9	0	0	0	0	0	0	0	0	0	0	0	0	0	0	0	0	0	0	0	0	0	0	0	0	0	0	0	0	0	0	0	0	0
AC018638.1	0	0	0	0	0	0	0	0	0	0	0.0144471	0	0	0	0.627951	0	0	0	8.49361e-09	0.173384	0	0	1.323	0	0	0.298806	0.299497	0.0162078	1.34489	0.0763481	0.0959555	0	0
AC018641.7	0.311243	0.107001	0	1.04372	0.343674	0.25099	0.960697	0.272677	0.120428	1.23574	0.163103	0.0899377	0.680425	0.255928	0.505845	0.842876	0.436173	0.411158	1.63794	2.02093	0.83756	0.0789252	0.405096	0.307852	1.40452	0.971893	0.917538	1.82284	1.44434	1.30972	1.0948	0.727063	0.700021
AC018693.5	0	0	0	0	0	0	0	0	0	0	0	0	0	0	0	0	0	0.122751	0	0	0	0	0	0	0	0	0	0	0	0	0	0	0
AC018696.1	8.11657	2.43932	7.04812	16.0293	18.2244	13.2951	32.1702	15.0141	26.9609	27.6406	5.13154	13.6635	0	8.84631	8.61051	21.1164	28.1184	12.123	16.4733	13.3876	6.97123	2.11536	5.83908	11.745	8.14339	13.4952	4.82657	6.71011	16.0337	9.48455	8.92629	3.41565	8.05067
AC018696.4	0	0	0	0	3.37234	0	0	0	2.05254e-07	2.22412	0	0	0	0	0	0	0	0	0	0	0	0	0	0	0	0	0	0	0	0	0	0	0
AC018712.2	0.126715	0.130395	0.150854	0	0	0.203774	0	0.110851	0	0	0	0	0.30055	0.311794	0.123146	0	0	0.0837028	0	0	0	0	0.0987708	0.0938101	0.131861	0	0.430886	0.148144	0.135427	0	0.111164	0	0
AC018717.2	0	0	0	0	0	0	0	0	0	0	0	0	0	0	0	0	0	0	0	0	0	0	0	0	0	0	0	0	0	0	0	0	0
AC018735.1	0	0	0.115018	0.14486	0	0.0775199	0	0	0	0.0382409	0	0	0	0.0394868	0.140778	0	0	0.126066	0.0344029	0.234564	0	0	0	0.106772	0	0.0994846	0	0.224635	0.10272	0.190168	0	0	0
AC018738.2	2.19426	1.22406	0.704343	2.39511	2.60082	0.477852	0	3.54031	1.38013	0	0.458911	0.504204	0	0	1.71117	4.06001	0	2.32577	1.64171	3.3783	0	0	0.903597	2.19323	3.67654	0.621305	3.31608	2.00146	1.94291	5.27638	5.89224	0	2.20053
AC018755.16	0	0	0	1.91614	1.21548	1.11346	2.2274	1.55703	1.58554	0.423471	0.416871	0.344815	1.02314	0.435799	0.599327	1.35292	0.370751	0.28783	2.1747	2.46428	0.568442	0.201159	0.882431	0.59013	0.276571	0.138332	0.1482	0.155323	0.869496	0.322228	1.0152	0.584721	0.262457
AC018755.18	0	0	0	0	0	0	0	0	0	0	0.0300352	0	0	0	0	0	0	0	0	0.163567	0	0.0292486	0.0357427	0.0361966	0	0	0.048062	0.0447401	0	0.0909844	0	0	0
AC018804.6	0	0	0	0.214487	0	0.354217	0	0	0	0	0	0.83292	0	0.543505	0.662036	0.33825	0	0	0	0.649599	0	0.169264	0	0	0	0	0.120598	0	0	0.292386	0.313928	0	0
AC018865.11	0	0	0	0	0	3.25614	0	0	0	0	0	0	0	0	0	0	0	0	0	0	0	2.77206	0	0	0	0	0	4.48627	0	0	0	0	0
AC018865.5	0	0	0	0.0663361	0	0	0	0	0	0	0	0.0581047	0	0	0	0	0	0	0.0468627	0.0638328	0	0	0.0512025	0	0	0	0	0.0990512	0	0.051932	0	0	0
AC018880.1	0	0	0	0	0	0	0	0	0	0	0	0	0	0	0	0	0	0	0	0	0	0	0	0	0	0	0	0	0	0	0	0	0
AC018880.2	0	0	0	0	0	0	0	0	0	0	0	0	0	0	0	0	0	0	0	0	0	0	0	0	0	0	0	0	0	0	0	0	0
AC018892.3	0	1.03074	0.809296	0	0.27578	0.186751	0	0.464568	0	0	0.392881	1.30276	0	0	0	1.33138	1.22367	0.0826946	1.41223	0.268508	0	0.336437	0.683156	0	0.229972	0	0	0	0	0.634737	0.459781	0.655942	0.552986
AC018892.8	0	0	0	0	0	0	0	0.298677	0	0	0	0	0	0	0	0	0	0	0	0	0	0	0	0	0	0	0	0	0	0	0	0	0
AC019050.1	0	0	0.24682	0	0	0	0	0	0	0	0	0	0	0	0	0	0	0	0	0	0	0	0	0	0	0	0	0	0	0	0	0	0
AC019070.1	0	0	0	0	0	0	0	0	0.0873726	0	0	0	0	0	0	0	0.10592	0	0.108133	0	0	0	0	0	0	0	0	0	0	0	0	0	0
AC019080.1	0.307237	0.622677	0	0.305193	0.998774	0.486455	0	0.802447	0.355992	0.474836	0	0	0	0	0.585326	0.354951	0.419412	0	0.434505	0.876301	0.306503	0.226256	0.236525	0	0.633744	0	0	0	0	0	0	0	0
AC019084.7	0.260763	0	0	0.519327	0.567476	0	0	0.226958	0	0	0	0	0.150586	0	0	0	0	0	0.370286	0	0	0	0	0	0	0	0	0.300676	0	0	0	0	0
AC019097.7	0.123483	0	0.441941	0	0	0.0986155	0.571373	0.647102	0.427329	0.0988836	0	0.106917	0	0	0.356223	0	0	0	0.696766	0	0	0.192846	0.097155	0.276145	0.500072	0.131921	0.0830851	0.451716	0.274009	0.483328	0.315749	0.316069	0.73247
AC019109.1	0	0.047055	0.0544128	0.150923	0	0.136105	0	0.0655083	0.045047	0.0962752	0	0.0736525	0.0681098	0	0.0751933	0.086849	0.113951	0	0.0602322	0	0	0	0.0308707	0.0284904	0.0786337	0	0.0793821	0	0.0419342	0.0605468	0.0345936	0	0
AC019129.1	0	0	0	0	0	0	0	0	0	0	0	0	0	0	0	0	0	0	0	0	0	0	0	0	0	0	0	0	0	0	0	0	0
AC019172.2	0	0	0	0	0	0	0	0	0	0.0946502	0	0	0	0	0	0	0	0	0	0.116061	0	0	0.186307	0	1.11885	0	0.731092	0.558879	0	0.939762	0.104859	0.417569	0.0893756
AC019178.2	0	0	0	0	0	0	0	0	0	0	0	0	0	0	0	0	0	0	0	0	0	0	0	0	0	0	0	0	0	0	0	0	0
AC019178.3	0	0	0	0	0.219293	0	0	0	0	0	0	0	0	0	0	0	0	0	0	0	0	0	0	0	0	0	0	0	0	0	0	0	0
AC019181.3	0	0	0	0	0	0	2.24377	0.425576	0	1.11888	0.375718	0	0	0	0	0	0	0	0	0	0	0.353613	0	0.356484	0	1.00733	0.995821	0	0.518972	0	0	0.414454	2.13688
AC019185.2	0	0	0	0	0	0	0	0	0	0	0	0	0	0	0	0	0	0	0	0	0	0	0	0	0	0	0	0	0	0	0	0	0
AC019185.3	0	0	0	0	0	0	0	0	0	0	0	0	0	0	0	0	0	0	0	0	0	0	0	0	0	0	0	0	0	0	0	0	0
AC020550.7	0	0	0	0	0	0	0	0	0	0	0	0	0	1.79206	0	0	0	1.4144	0	0	0	0	0	0	0	0	0	0	0	0	0	0	0
AC020915.2	0	0	0	0	0	0.196751	0	0.213412	0	0	0	0	0	0.200557	0.0793442	0.188292	0.228138	0.0535623	0.349587	0.15849	0	0	0.190334	0	0.0845089	0.422098	0	0	0	0.385498	0.21444	0	0.12193
AC020983.5	0	0	0	0	0	0	0	0	0	0	0	0	0	0	0	0	0	0	0	0	0	0	0	0	0	0	0	0	0	0	0.31238	0	0
AC021016.7	0	0	0	0	0	0	0	0	0.237853	0.160776	0	0	0	0	0	0	0	0.135587	0	0	0	0	0	0	0	0	0	0.238367	0	0	0	0	0
AC021021.1	0	0	0.205395	0	0	0	0	0	0	0	0	0	0	0	0	0	0	0	0	0	0	0	0	0	0	0	0.11672	0	0	0	0	0	0
AC021876.4	0.36548	0.738427	1.28024	0.362833	0.78868	0.289432	0	0.953449	0.847336	1.69149	0.844374	0.624186	0	0	1.04093	0.841423	0.497698	0.240594	0.771441	0	1.09241	0.802242	0.842933	0.534576	1.12896	0.377571	0.49558	1.24837	0.386978	0.554516	0.313066	1.55959	0
AC022153.1	0	0	0	0	0	0	0	0.140217	0.0837425	0	0	0	0	0	0	0.558694	0	0	0.396417	0.930946	0	0	0.249667	0	0	0	0	0	0.342343	0.308023	0	0.0634455	0.119615
AC022182.2	0.0316862	0	0.114679	0.0320126	0.035224	0.0516513	0.0738822	0.0557652	0.0736357	0.20381	0	0.110668	0	0.0263323	0.062402	0.147461	0	0.0839053	0	0.062407	0.0321734	0.0978111	0.0499196	0	0.0331739	0.165115	0	0.0748299	0.0685059	0.0253689	0	0	0.0239468
AC022210.2	0.104364	0.322764	0	0.209946	0.345745	0	0.241511	0	0.121119	0.165774	0	0	0.248744	0	0	0	0	0.0689233	0	0.101688	0	0.079439	0	0.119335	0.108708	0	0.167909	0	0	0.0823329	0	0	0.1564
AC023128.2	0	0	0	0	0	0	0	0	0	0	0	0	0	0	0	0	0	0	0	0	0	0	0	0	0	0	0	0	0	0	0	0	0
AC023271.1	0	0.07209	0.0836155	0.210894	0.0772484	0	0.484862	0	0.0809401	0.111153	0	0	0	0.172551	0	0.242728	0.0982023	0.138068	0.100191	0	0	0.106679	0.054567	0.207365	0.0726428	0.14509	0	0.163701	0	0.110639	0.122989	0	0.209828
AC023274.4	0	0	0	0	0	0	0	0	0	0	0	1.32846e-08	0	0	0	0	0	0	0	0	0	0	0	0	0	0	0	0	0	0	0	0	0
AC023274.6	0	0	0	0	0	0	0	0	0	0	0	0	0	0	0	0	0	0	0	0	0	0	0	0	0	0	0	0	0	0	0	0	0
AC023283.1	0	0	0	0	5.30468e-05	5.76973	0	9.39142	15.6032	0.140902	0	0	0.822012	3.80279	8.60783	6.98006	4.24649	2.27612	3.41066	2.76828	0	0	0.00835937	5.07451	0	0	0	0.135037	0	0	0	0	0
AC023347.2	0.116181	0	0	0	0.126669	0	0	0	0	0.181024	0	0.0996211	0	0.0941767	0.111376	0.134545	0.319343	0	0	0	0.116203	0.0863919	0	0.0852838	0	0.362256	0.0789134	0	0	0	0	0	0
AC023449.2	0	0	0	0	0	0	0	0	0	0	0	0	0	0	0	0	0	0	0	0	0	0	0	0	0	0	0	0	0	0	0	0	0
AC023491.1	0	0	0	0	0	0	0	0	0	0	0	0	0	0	0	0	0	0	0	0	0	0	0	0	0	0	0	0	0.157424	0	0	0	0
AC023491.2	0.226512	0.139358	0	0	0.456377	0.210417	0.791518	0.541042	0	0.471554	0	0	0.0519212	0.16438	0	0.288329	0.312984	0	0.226342	0.107036	0	0	0.173433	0.216715	0.0608052	0.0931129	0	0.239639	0	0.119257	0	0	0
AC023908.1	0	1.87297	0.00132124	0.0594118	0	0.377498	0	0.68366	0	0	0	0	0	0.899109	0	0.392122	0	0	0	0	0	0	0	0.447096	0	0	0.754344	0	0	0	0	0	0
AC024060.1	0	0	0	0	0	0	0	0	0	0	0	0	0	0	0	0	0	0	0	0	0	0	0	0	0	0	0	0	0	0	0	0	0
AC024067.1	0	0	1.18737	0	0	0.807743	0	0	0	0	0	0	0	0	0	0	0	0	0	0	0	0.712272	0	0	0	0	0	0	0	0	0	0	0
AC024082.3	0	0	0	0	0	0	0	0	0	0	0	0	0	0	0	0	0	0	0	0	0	0	0	0	0	0	0	0	0	0	0	0	0
AC024082.4	0	0	0	0	0	0	0	0	0	0	0	0	0	0	0	0	0	0	0	0	0	0	0	0	0	0	0	0	0	0	0	0	0
AC024162.2	0.782289	1.0594	0.918139	0.259664	0.283738	0.206794	0	0.226958	0.604157	1.41749	0.606173	0.892808	0	0	0	0.905469	0.714416	0.343656	0	0	0	0.964936	1.60857	0.573285	0	0.541631	0.177097	0	0.27619	0	0	0.895778	0.384168
AC024560.3	22.1292	25.2327	29.8308	29.367	26.3397	35.3716	34.7683	33.2652	35.644	40.0675	15.2487	27.1045	3.33475	21.558	38.9472	42.3378	51.1401	21.1666	43.4777	50.6782	34.1852	28.7305	38.7056	28.9562	23.4257	33.3382	27.3226	24.166	31.5979	25.3683	21.7862	12.7734	20.8225
AC024592.12	2.91906	2.80433	3.67086	2.38279	2.18392	0.840174	2.54623	2.06402	0.656738	0.704559	2.49994	1.16894	2.15117	2.70758	1.89156	0.772603	0.165441	1.74048	2.80682	1.2793	3.32738	3.31972	1.00907	1.57778	2.1171	1.43944	1.5712	2.53722	2.43976	3.56957	3.20348	3.9845	2.5641
AC024937.2	0.793533	0.400681	0	0	0	0.314178	0	0.345374	0	1.82849	0.305546	0.676351	0	0	0.375951	0.455841	0	0.521706	0	0.37524	1.18606	0.289679	0.305123	0	0.81697	0	0.269176	0	0	0.299581	0.339332	0	0
AC024937.4	0	0	0.153249	0.0749494	0.0759914	0.0688322	0	0.0707414	0.182428	0.439224	0	0	0	0.12065	0.628689	0.0871792	0.112017	0	0.461452	0.42901	0.13647	0.12559	0.389241	0.105775	0.2465	0.162986	0	0	0.331222	0	0.0715638	0.0723476	0.115757
AC024937.6	0.291018	0.0661372	0.412605	0.593172	0.903269	1.58337	4.59171	3.8522	5.15552	1.75427	0.503064	0.926263	0.457668	0.480191	2.07785	5.2442	3.30197	0.64032	5.74163	4.57184	2.35019	0.962055	2.42938	1.34825	1.36936	2.75108	1.87009	2.03925	2.89565	2.65854	1.62234	1.1565	2.15855
AC025016.1	0	0	0	0	0	0	0	0	0	0.129785	0	0	0	0	0	0	0	0	0	0	0	0	0	0	0	0	0	0	0	0	0	0	0
AC025263.3	0	0	0	0	0	0	0	0.161092	0	0	0	0	0	0	0	0	0	0	0	0	0	0	0	0	0	0	0	0.273274	0	0	0.12874	0	0
AC025335.1	2.77807	2.42854	3.24978	1.95727	2.38731	3.07389	3.57237	5.33774	5.59819	3.63455	3.00088	2.41717	0.807	1.90326	3.1581	3.22273	3.82943	2.46094	1.77331	1.21719	1.79045	1.42102	1.93694	1.86287	1.17663	2.31611	1.90436	1.94618	1.99377	2.20228	2.67376	2.6568	2.52566
AC025750.5	0	0	0	0	0	0	0	0	0	0	0	0	0	0	0	0	0	0	0	0	0	0	0	0	0	0	0	0.280703	0	0	0	0	0
AC025750.7	0.329724	0	0	0	0	0	0	0	0	0	0	0	0	0	0	0	0	0	0	0	0	0	0	0	0.339714	0	0	0	0	0	0	0	0
AC026150.6	0.0648907	0	0	0	0	0	0	0	0	0	0	0	0.0781174	0	0	0	0	0.0857246	0.0466684	0	0.131383	0	0	0	0	0	0	0	0	0	0	0	0.0488836
AC026185.1	0	0	0	0	0	0	0	0	0	0	0	0	0	0	0	0	0	0	0	0	0	0	0	0	0	0	0	0	0	0	0	0	0
AC026271.5	0.0667586	0	0	0.0673803	0	0.0536735	0	0	0	0	0.0520953	0	0	0	0.0647412	0.0776689	0	0	0	0	0.0677858	0	0.0522779	0.101716	0	0	0.0909113	0	0.0722773	0	0	0	0.102843
AC026348.1	2.03747	1.68872	2.32192	1.86898	1.6901	2.45109	8.6262	9.01491	9.40706	4.4621	1.53548	3.11509	0.0757586	2.35633	7.20554	6.00854	5.64703	1.36506	2.94316	2.04907	0.959844	0.942624	2.15934	1.76881	2.28017	3.61446	2.27531	2.76683	3.4546	2.76365	2.28373	2.34799	2.00839
AC026369.1	0.024564	0	0	0.0248792	0	0.0600435	0.0571315	0	0.114248	0	0	0	0	0	0.0242433	0.0285451	0.0348864	0	0.0354121	0.0968418	0	0.0189637	0	0	0.0256502	0	0	0	0.0264956	0	0	0.0217703	0
AC026954.6	0	0.0588355	0.0682844	0.286832	0.315332	0.184327	0.395536	0.299392	0.263984	0.0907617	0.0448362	0	0	0.0939066	0	0.197901	0.0802238	0.0750297	0.612976	0.779899	0.0575344	0	0.0445287	0.0846124	0.0592412	0.177426	0.0773096	0.333972	0.183253	0.135594	0	0.100194	0.0856553
AC027124.2	0	0	0	0	0	0	0	0	0	0	0	0	0	0	0	0	0	0	0	0	0	0	0	0	0	0	0	0	0	0.176551	0	0	0
AC027124.3	0	0	0	0	0	0	0	0	0	0	0	0	0	0	0	0	0	0	0	0	0	0	0	0	0	0	0	0	0	0	0	0	0
AC027612.1	0	0	0	0.0747657	0	0	0	0	0	0	0.117369	0.0646632	0	0.0612097	0.0730601	0	0	0.0979387	0	0.0729379	0	0	0.115689	0.055813	0.0777305	0.0777159	0	0	0	0	0.065925	0	0.0556084
AC027612.3	0.973654	0.693397	0.954708	1.5992	1.36028	1.81653	2.39259	2.41732	1.66668	1.71175	0.438249	0.452702	0.175003	0.686016	0.983318	2.09215	3.10943	0.274083	1.65775	1.45836	0.209753	0.217612	1.00031	0.71628	0.59568	1.10819	0.563749	0.830738	0.496169	0.464815	0.836176	0.41003	0.227512
AC027612.4	0.0923303	0.204757	0.0674416	1.30861	1.09247	1.04232	0.20418	0	0	0	0	0	0	0.0688664	0	0	0	0.0563921	0.0623127	0.171736	0.0471626	0.192845	0.709032	0.447965	0.0882599	0	0	0.263006	0.149811	0	1.41626	0.315013	0.464063
AC027612.6	44.8382	45.7526	56.1297	45.0461	42.5431	42.078	60.5017	59.1343	61.0942	29.1832	29.6759	39.477	53.4531	35.4756	48.219	45.67	34.8661	30.6083	67.8008	61.3715	66.8731	114.203	110.501	100.975	92.7105	111.059	114.231	164.173	196.043	155.423	124.438	96.0669	107.135
AC027682.1	0	0	0	1.03665e-06	0	5.36085e-07	6.19779e-06	0	0	0	0	0.378251	0	0	0	0	0	0	0	0	0	0	0.311819	0	0	0	0	0	0	0	0	0	0
AC034198.7	0	0	0	0	0	0	0	0	0	0	0	0	0	0	1.6315	0	0	0	0	0	0	0	0	0	0.372575	0	0	0.279463	0	0	0	0	0
AC037459.4	0.461103	0.956945	0	0.68279	0.205256	0.151434	0	0.196374	0.637902	0.267271	0	0	0	1.50822	0	0	0	0.398282	0.399802	0	0.450724	0.646862	0.413601	0	0.51497	0.558556	0.314182	0.23089	1.07514	0.135861	0.195111	0	0
AC037482.2	0	0	0	0	0	0	0	0	0	0	0.178976	0	0	0	0	0	0	0	0	0	0	0	0	0	0	0	0	0	0	0	0	0.151617	0
AC053503.2	0	0	0	0	0	0	0	0	0	0	0	0	0	0	0	0	0	0	0	0	0	0	0	0	0	0	0	0	0	0	0	0	0
AC055876.1	0	0	0	0	0	0	0	0	0	0	0	0	0	0	0	0	0	0	0	0	0	0	0	0	0	0	0	0	0	0	0	0	0
AC060834.2	0.0678999	0	0	0	0.0156042	0.0828843	0	0.0298683	0	0.0816276	0	0	0.0205902	0	0	0	0	0	0	0	0	0	0	0	0	0.0353598	0	0.0400053	0	0	0	0	0
AC062016.1	0	0	0	0	0	0	0	0	0	0	0	0	0	0	0	0	0	0	0	0	0	0	0	0	0	0	0	0	0	0	0	0	0
AC062016.3	0	0	0	0	0	0	0	0	0	0	0	0	0	0	0	0	0	0	0	0	0	0	0	0	0	0	0	0	0	0	0	0	0
AC062022.1	0	0	0	0	0	0	0	0	0	0	0	0	0	0	0	0	0	0	0	0	0	0	0	0	0	0	0	0	0	0	0	0	0
AC063976.1	0	0	0	0	0	0	0	0	0	0	0	0	0	0	0	0	0	0	0	0	0	0	0	0	0	0	0	0	0	0	0	0	0
AC063976.2	0	0	0	0	0	0	0	0	0	0	0	0	0	0	0	0	0	0	0	0	0	0	0	0	0	0	0	0	0	0	0	0	0
AC063976.7	0.224887	0.157128	0.316012	0.56694	0.537781	0.396572	0.304387	0.571393	0.435335	0.690598	0.339915	0.472093	0.0353919	0.262892	0.36174	0.325919	0.346505	0.273074	0.353872	0.391224	0.113246	0.176182	0.132058	0.168385	0.149101	0.372345	0.0896598	0.330371	0.323266	0.223868	0.264901	0.149266	0.169246
AC063979.1	0	0	0	0	0	0	0	0	0	0	0	0	0	0	0	0	0	0	0	0	0	0	0	0	0	0	0	0	0	0	0	0	0
AC064836.3	0.24497	0	0	0.123034	0	0.0985396	0.566511	0.643114	0.85278	0.0970277	0.192244	0.212017	0.072703	0	0.119111	0.284248	0	0.323632	0	0.237941	0	0	0	0.0907119	0.254955	0.254955	0	0.14325	0.130955	0.192632	0	0	0
AC064850.4	0.259196	0.0537261	0.436586	0.157147	0.115194	0.294613	0.361124	0.273346	0.361644	0.621717	0.327581	0.496945	0.125209	0.47194	0.458746	1.80644	0.512989	0.308224	0.67182	0.610959	0.525349	0.75653	0.691216	0.270548	0.86529	1.2956	0.56453	0.609914	0.39045	0.412905	0.412566	0.411829	0.469367
AC064853.3	0	0	0	0	0	0	0	0	0	0	0	0	0	0	0	0	0	0	0	0	0	0	0	0	0	0	0	0	0	0	0	0	0
AC066692.3	0	0	0	0	0	0	0	0	0	0	0	0	0	0	0	0	0	0	0	0	0	0	0.182783	0	0	0	0	0	0	0	0	0	0
AC067940.1	0.523568	0	0	0	0	0	0	0	0	0	0	0	0	0	0	0.593788	0	0	0	0	0	0	0	0	0	0.537589	0	0	0	0.390763	0	0.443791	0
AC067945.3	0	0	0	0	0	0	0	0	0	0	0	0	0	0	0	0	0	0	0	0	0	0	0	0	0	0	0.400791	0.171995	0.157214	0	0	0	0
AC068042.1	0	0	0.0785751	0	0	0	0	0	0	0	0	0	0	0	0	0	0	0	0.0470587	0	0	0	0	0	0	0	0	0	0	0	0	0	0
AC068044.1	0.034978	0	0	0	0.0389417	0.0569304	0	0	0	0	0	0.0942145	0	0.0289881	0	0	0	0	0.151188	0.0344205	0	0	0	0	0	0	0.0238876	0	0	0	0	0	0.0264463
AC068134.10	2.92081	2.64995	6.07745	3.31882	3.52899	4.36027	9.56424	7.36642	5.98182	5.85217	2.38506	3.56884	0.465487	5.39984	9.433	9.05584	7.59947	2.97714	6.46084	6.71817	3.57719	3.13328	6.31124	5.56758	4.95619	7.11423	4.09042	6.11994	8.15045	9.9666	2.48849	3.15332	2.11371
AC068135.1	0	0	0	0	0	0	0	0	0	0.608958	0	0	0	0	1.53927	0	0	0	0	0	0	0	0	0	0	0	0	0	0	0	0	0	0
AC068137.13	0	0	0	0	0	0	0	0	0	0	0	0	0	0	0	0	0	0.105829	0	0	0	0	0	0	0	0	0	0	0	0	0	0	0
AC068279.3	3.86907	3.15928	2.9071	4.35005	6.07055	6.10594	6.4625	5.83818	4.49275	7.5874	3.61166	4.76458	1.50725	3.8536	8.61663	17.0258	18.8316	2.8529	7.23747	8.69379	3.63608	3.9116	5.76852	2.73999	3.46858	6.65041	2.63247	5.17041	5.98163	5.12423	4.67525	2.44839	3.58152
AC068287.1	0	0	0	0	0	0	0	0	0	0	0	0	0	0	0	0	0	0	0	0	0	0	0	0	0	0	0	0	0	0	0	0	0
AC068491.3	0.236343	0.240058	0	0	0	0.0483543	0	0	0	0	0	0	0	0	0.0585268	0	0	0	0	0	0	0	0.186923	0	0	0	0	0	0	0	0	0	0
AC068522.4	0.395205	0.7984	0.921807	0.393411	0.42659	0	0	0.344158	0	0.611042	0	0.33709	0.452379	0.317516	0	0.457176	0	0	0	0	0.393571	0	0	0.288466	0.406705	0	0.267707	0	0	0	0	0	0
AC068533.7	3.93933	4.50438	0.901193	0.63111	3.02041	3.94514	4.20603	3.70205	3.1867	6.54658	1.19441	2.89965	3.25698	3.24565	3.10696	3.87766	2.37544	1.61724	1.35967	2.77826	5.12484	1.70362	2.11381	1.5464	1.11991	1.741	2.47561	2.91011	3.87763	1.81611	3.77823	0.585589	2.67823
AC068538.2	0	0	0	0	0	0	0	0	0	0	0	0	0	0	0	0	0	0	0	0	0	0	0	0	0	0	0	0	0	0	0	0	0
AC068657.2	0	0	0.589571	0	2.16034	0	2.39054	0.87292	0	0.382773	0	0.855517	0	0	0.481284	2.28467	0	0	0.712919	0.941841	1.50912	0.366522	0.385016	0.36578	0	2.06279	0.341191	0	0.533093	0.375424	0.424734	0.425943	1.09773
AC068724.1	0	0	0	0	0	0	0	0	0	0	0	3.79914	3.31345	0	0	0	0	0	0	4.40805	0	0	6.89497	0	0	0	0	0	0	0	0	0	0
AC068831.11	0	0	0	0	0	4.36405	0	0	5.81247	0	0	0	0	0	0	0	0	0	3.55648	0	0	3.7747	0	7.8627	0	0	0	6.2063	0	0	0	0	0
AC068831.12	0	0	0	0	0	0	0	0	0	0	0	0	0	0	0	0	0	0	0	0	0	0	0	0	0	0	0	0	0	0	0	0	0
AC068831.17	0	0	0	0	0	0	0	0.622696	0	0	0	0	0	0	0	0	0	0	0	0	0	0.262092	0	0	0	0	0	0	0	0.543383	0	0	0
AC068831.3	0	0	0	0	0	0	0	0	0	0	0	0	0	0	0	0	0	0	0	0	0	0	0	0	0	0	0	0	0	0	0	0	1.68726
AC069154.4	0.17949	0.367427	0	0.897623	0.196496	1.00381	1.24124	0.469552	1.0403	0.141021	0.140127	0.309106	0	0.438908	1.03844	0.62415	0.745384	0.474164	0.512669	0	0	0.269294	0	0	0	0	0.36586	0.417738	0	0	0	0	0
AC069157.1	0	0	0	0	0	0	0	0	0	0	0	0	0	0	0	0	0	0	0	0	0	0	0	0	0	0	0	0	0	0	0	0	0
AC069213.4	0	0	0	0	0	0	0	0	0	0.270078	0	0	0	0	0	0.404223	0	0	0	0	0	0	0	0	0	0.36266	0	0	0	0	0.300643	0	0
AC069257.6	0	0	0	0	0	20.5838	17.9667	18.4689	11.8806	15.1939	7.87756	2.14938	0	0	4.95312	20.0556	3.65164	6.4752	12.1301	14.287	2.6747	3.55902	5.74217	9.3381	2.61589	8.14617	3.46756	2.81364	2.80241	10.7544	2.05503	8.72934	3.77958
AC069282.6	13.732	8.84867	7.77568	12.7859	8.84827	11.8586	22.0988	30.6609	24.6326	14.4642	9.97646	14.8915	0.110014	16.8522	23.7363	27.465	18.4582	12.1747	21.2112	21.9081	10.7481	8.87673	16.0429	8.31305	15.4289	24.0644	11.3728	14.8742	15.8033	18.989	10.3238	10.2577	12.146
AC069368.3	0	0.488211	0	0.27773	0.114935	0.551848	1.09079	1.15428	0.419182	0.246754	0.212281	0.585653	0.0871643	0.564591	0.237769	1.30455	0	0.28256	0.488808	0.865886	0.300879	0.236146	0	0	0	0	0	0.559584	0.604743	0.421773	0.901825	0.191614	0.344339
AC069513.1	0	0	0	0	0	0	0	0	0	0	0	0	0	0	0	0	0	0	0.00550125	0	0	0	0	0	0	0	0.00264928	0	0	0	0	0	0
AC069542.1	0	0.957121	0	0	0	0	0	0	0	0	0	0	0	0	0	0	0	0	0	0	0	0	0	0	0.350065	6.43991	0	0.590611	0	0	0	0	0
AC072052.7	0	0	0	0.500139	0.540085	0	0	0	0.583483	0	0	0	0.860941	0.402381	0	0	0	0	0	0	0	0.36266	0	0	0	0	0.682382	0.566392	0	0.375424	0	0	0.731822
AC072061.2	0	0	0	0	0	0	0	0	0	0	0	0	0	0	0	0	0	0	0	0.111227	0	0	0	0	0	0	0	0	0	0	0	0.189527	0
AC073052.1	0.360378	0.123691	0	0	0.132392	0	0.833516	0.420545	0.836397	1.33264	0.188582	0.623933	0	0.2958	0.467432	0.557568	0.839412	0.238049	0.0861313	0.23344	0.121068	0.18223	0.187372	0.355933	0.125033	0.375075	0.163403	0.281037	0.256921	0.472537	0	0.10498	0
AC073055.2	0	0.0453601	0.0526783	0.0884448	0.0486383	0.0355444	0.101602	0.230718	0.101663	0.140019	0	0	0.0529206	0.0362083	0.0860733	0.101612	0	0	0.283409	0.0859596	0.13305	0.0672845	0.102977	0	0.228187	0.0455458	0.119074	0.154472	0.188365	0.104656	0.11612	0.11595	0.132123
AC073063.10	1.21025	0.311767	1.61558	1.67288	2.66604	1.69761	2.74282	1.19106	1.40617	0.8356	0.476762	1.40039	0.624755	0.867477	2.36207	0.880113	1.6828	0.56418	2.92891	3.35828	0.610357	0.456371	0.235319	0.22488	0.157899	0.702666	0.515472	1.06251	0.810649	0.497666	0.5322	0.132772	1.13103
AC073065.3	0.0956839	0.251306	0.147619	0.13737	0	0.173204	0.330651	0.213743	0.381722	0.475201	0.134434	0.133177	0.0480339	0.14569	0.294369	0.344731	0.2793	0.192723	0.311707	0.17443	0.0599394	0.123362	0.24318	0.15617	0.0992291	0.161499	0.240531	0	0.245069	0.191112	0.177601	0.101181	0.119954
AC073069.2	0	0	0	0	0	0	0	0	0	0	0	0.215473	0	0	0.72196	0.291278	0	0.498071	0	0.48086	0	0	0	0	0	0	0	0	0	0	0.434806	0	0
AC073072.7	0	0	0	0	0	0	0	0	0	0	0	0	0	0	0	0	0	0	0	0	0	0.283691	0.596897	0	0	0	0.263504	0	0	0	0	0	0
AC073091.2	1.02526	1.05846	1.00333	1.68931	0.515233	0.376325	1.29542	2.0427	1.29867	2.44579	1.02669	0.970632	0.167152	1.15106	2.18481	2.38026	1.57018	0.307836	1.07081	0.636452	0.564824	1.06565	1.31132	1.03809	0.679677	2.03751	0.63414	2.51327	2.99726	1.25255	1.06671	0.981289	1.67933
AC073109.2	0	0	0	0	0	0	0	0	0	0	0	0.0691957	0	0	0	0	0	0	0	0.0778452	0	0	0	0.059203	0.0830024	0	0	0	0	0	0	0	0
AC073135.2	0	0	0	0	0	0	0	0	0	0	0	0	0	0	0	0	0	0	0	0	0	0	0	0	0	0	0	0	0	0	0	0	0
AC073135.3	0	0	0	0	0	0	0	0	0	0	0	0	0	0	0	0	0	0	0	0.239993	0.168837	0	0	0	0	0	0	0	0	0	0	0	0
AC073135.4	0	0	0	0	0	0	0	0	0	0	0	0	0	0.0844762	0	0	0	0	0	0	0	0	0	0	0	0	0	0	0	0	0	0	0
AC073135.7	0	0	0	0.811625	0	0	0	0	0	0	0	0	0	0	0	0	0	0	0	0	0	0.00146016	0	0	0	0	0	0	0	0	0	0	0
AC073135.8	0.0274393	0.0187602	0.0361382	0	0.0620491	0	0	0.0667885	0.0463769	0	0.0111103	0	0	0	0.0238604	0	0	0	0.0295885	0.0527927	0	0	0	0.030319	0	0	0.0486355	0.0343772	0	0.0166942	0	0	0.0280315
AC073143.1	0	0	0	0	0	0	0	0	0	0	0	0	0	0	0	0	0	0	0	0	0	0	0	0	0	0	0	0	0	0	0	0	0
AC073150.6	0	0	0	0.141539	0.155531	0.113628	0	0	0.0814855	0.167844	0	0	0	0	0.0687504	0	0.197714	0	0.100865	0.068663	0	0	0	0.156567	0.146264	0	0.0477688	0	0.0753514	0.111376	0	0	0
AC073264.10	0	0	0	0	0	0	0	0	0	0	0	0	0	0	0	0	0	0.0917767	0	0	0	0	0	0	0	0	0	0	0	0	0	0	0.102468
AC073264.6	0	0	0	0	0	0	0	0	0	0	0	0	0	0	0	0	0	0	0	0	0	0	0	0	0	0	0	0	0	0	0	0	0
AC073310.4	0	0	0	0	0	0	0	0	0	0	0	0.0646853	0	0	0	0.0864049	0	0	0	0	0	0	0	0	0.23271	0.077475	0	0	0	0	0	0	0
AC073325.2	0	0	0	0	0	0	0	0	0	0	0	0	0	0	0	0	0	0	0	0	0	0	0	0	0	0	0	0	0	0	0	0	0
AC073387.2	0	0	0	0	0	0	0	0	0	0	0	0	0	0	0	0	0	0	0	0	0	0.0919813	0.0945879	0.0898392	0	0	0.0824947	0.141871	0	0	0.106469	0.105982	0
AC073410.1	0	0.324451	0	0.158446	0.173558	0.506723	0	0.276227	0.550227	0.498558	0.12372	0.272993	0	0.12924	0.305937	0	0	0.104487	0	0.152852	0	0.119122	0.122959	0.116788	0	0.164586	0.215078	0.368927	1.01162	0.12356	0.138311	0	0.117829
AC073415.2	13.3804	2.72951	3.12282	8.15925	2.8518	0	18.5418	14.3219	6.12067	3.91581	0	13.3428	0	0	0	11.7856	0	3.34069	1.79275	2.46458	0	7.37315	3.95109	3.87546	5.42451	8.3842	3.5891	5.82363	5.78436	5.55295	6.39198	6.78704	1.94611
AC073464.11	0	0	0	0	0	0.293384	1.26977	0.481853	0	0	0	0	0	0	0	0.425875	0	0	0.131319	0.17774	0	0	0	0	0	0	0	0.214413	0	0	0.320266	0	0
AC073464.4	0	0	0	0	0	0	0	0	0	0	0	0	0	0	0	0	0	0	0	0	0	0	0	0	0	0	0	0	0	0	0	0	0
AC073464.6	0	0	0	0	0	0	0	0	0	0	0	0	0	0	0	0	0	0	0	0	0	0	0	0	0	0	0	0	0	0	0	0	0
AC073464.7	1.19737	0	0	0.396414	0	1.26358	0	0.347405	0.463275	0.612963	0	0.34026	0	0	0	0.458431	0	0	0.280046	0	0	0	0	0	0	0.823772	0.270671	0	0.847141	0.309325	0	0	0
AC073465.1	0	0	0	0	0	0	0	0	0	0	0	0	0	0	0	0	0	0	0	0	0	0	0	0	0	0	0	0	0	0	0.199987	0	0.17047
AC073465.2	0	0	0	0	0	0	0	0	0	0	0	0	0	0	0	0	0	0.192651	0	0	0	0	0	0	0	0	0	0	0	0	0	0	0
AC073465.3	0	0	0	0.205003	0.224229	0	0	0	0	0	0	0	0	0	0	0	0	0	0	0	0	0	0	0	0	0	0	0	0	0	0	0	0
AC073476.1	0	0	0	0	0	0	0	0	0	0	0	0.294936	0	0	0	0	0	0	0	0	0	0	0	0	0	0	0	0	0	0	0	0	0
AC073551.1	0.10124	0.147822	0.233282	0	0	0.157679	0	0	0	0.369335	0	0	0	0	0	0	0.139782	0	0	0	0	0.0743176	0	0	0	0.103792	0.0663877	0	0.209405	0.0786572	0	0	0
AC073610.5	0	0	0	0	0	0	0	0	0	0	0	0	0	0	0	0	0	0	0.334938	0	0	0	0	0	0	0	0	0	0	0	0	0.43657	0
AC073621.2	0	0	0	0	0	0	0	0	0	0	0	0	0	0	0	0.349367	0	0	0.0540663	0	0	0	0	0	0	0	0	0	0	0	0	0	0
AC073850.6	0	0	0	6.67305	9.57825	9.40675	0	0	1.72682	0	0	0	0	0	0	0	0	0	0	0	0	0	0	0	0	0	0	0	0	0	0	0	0
AC073869.2	0	0	0	0	0	0.182218	0	0	0	0	0	0	0	0	0	0.0871317	0	0	0	0	0.0759025	0	0	0	0	0	0.102126	0.23848	0.161148	0.119371	0	0	0.0564591
AC073900.4	0	0	0	0	0	0	0	0	0	0	0	0	0.0639301	0.0882094	0	0	0	0	0	0	0	0	0	0	0	0	0.0730063	0	0	0	0	0	0
AC073987.2	0	0	0	0	0	0	0	0	0	0	0	0	0	0	0	0	0	0	0	0	0	0	0	0	0	0	0	0	0	0	0	0	0
AC074019.2	0.0528587	0.196279	0.23466	0.173556	0.299361	0.110409	0.163032	0	0.694881	0.266615	0.114601	0	0.110589	0.118667	0.237671	0.603082	0.469368	0	0	0.0414662	0.208655	0.144934	0.0693384	0.115245	0.165329	0.232912	0.383219	0.112475	0.253159	0.118029	0.067013	0	0
AC074117.13	0	0	0	0	0.657153	0	0	0.263859	1.75598	0.468544	0.234133	0.259075	0.174317	0.487906	0	0	0	0	0.214307	0	0	0.223357	0	0	0	0	0.616419	0	0.641683	0.694565	0	0	0
AC074121.4	0	0	0	0	0	0	0	0	0	0	0	0	0	0	0	0	0	0	0	0	0	0	0	0	0	0	0	0	0	0	0	0	0
AC074141.1	0	0.642811	1.28814e-08	0.308689	0	3.22222e-07	1.28824	0	0.426716	0.258363	0.158197	0	0	3.19771e-07	0	0	1.06414	0.882073	0	0.803632	1.15372	0.645811	1.60932	0.0738685	8.0843e-10	0	0.950208	1.28683	0.886101	0.420155	0.164092	0.926934	1.1269
AC074141.3	0.336147	0.46373	0.304116	0.544579	0.523259	0.694716	1.71589	1.20107	1.47896	1.00221	0.300378	0.585898	0.149386	0.851245	1.56922	1.50403	1.45698	0.221302	1.39814	1.4911	0.385397	0.636956	0.806895	0.549646	0.653044	1.24986	0.831808	0.83983	1.06061	1.05341	0.684103	0.465221	0.70978
AC074290.1	3.60248	15.0788	0	3.61833	0	0	0	0	4.16295	2.73773	0	6.02946	0	0	3.53496	0	0	0	0	0	0	0	5.42593	0	3.68875	0	0	0	0	2.49993	2.88506	0	0
AC074338.4	0	2.01875	0	0	0	1.59266	0	1.7734	0	1.47322	0	0	1.18074	0	0	4.46719	2.82014	0	0	0	0	0	1.48501	0	0	6.221	0	0	2.16045	2.79985	0	0	0
AC074338.5	0	0	0	0	0	0	0	0	0	0	0	0	0	0	0	0	0	0	0	0	0	0	0	0	0	0	0	0	0	0	0	0	1.85842
AC074367.1	0	0.138789	0	0	0	0	0.155563	0.0588743	0.0778988	0	0.0528843	0.0583258	0	0.166107	0.263004	0	0.189098	0	0.0482179	0	0.0678686	0	0.105051	0	0.209747	0.209451	0.0912637	0	0.0720502	0	0.118395	0	0
AC074375.1	1.49277	0	0	1.48134	0	1.18218	0	0	0	0	0	0	0	0	0	0	0	0	1.00322	0	0	0	0	0	0	0	0	0	0	0	0	0	0
AC078899.1	0.126639	0	0	0.0639102	0	0.0512198	0	0.0555816	0.0735743	0	0.0999979	0.165274	0	0.157201	0.062245	0	0	0.0835449	0.0908914	0	0.064175	0.193964	0.247745	0.093945	0.0658954	0.066117	0	0.0742866	0	0.150823	0.0558435	0	0
AC078899.3	0	0	0	0	0	0	0	0	0	0	0.0535712	0	0	0	0.0666015	0	0	0	0	0	0	0.0520205	0	0	0	0.0707289	0	0	0	0	0	0	0
AC078899.4	0	0	0	0	0	0	0	0	0	0	0	0	0	0	0	0	0	0	0	0	0	0	0	0	0	0	0	0	0	0	0	0	0
AC078974.2	0	0	0	0	0	0	0	0	0	0	0	0	0	0	0	0	0	0	0	0	0	0	0	0	0	0	0	0	0	0	0	0	0
AC079112.1	0	0	0	0	0	0	0	0	0	0	0	0	0	0	0	0	0	0	0	0	0	0	0	0	0	0.0872535	0	0	0	0	0	0	0
AC079150.2	0	0	0	0	0	0	0	0	0	0	0	0	0	0	0	0	0	0	0	0	0	0	0	0	0	0	0	0	0	0	0	0	0
AC079199.2	0	0	0	0	0	0	0	0	0	0	0	0	0	0	0	0	0	0	0	0	0	0	0	0	0	0	0	0	0	0	0	0	0
AC079248.1	0	0	0	0	0	0.0375054	0	0	0	0.0369358	0	0.0804551	0	0	0	0	0	0	0.0332333	0	0	0	0	0	0.096333	0.192291	0	0.706385	0.0496944	0.0368055	0	0	0
AC079250.1	0	0	0.234592	0.39469	0.216314	0.156977	0.452069	0	0.228492	0.316778	0.153901	0	1.67273	0.162113	0.191463	0.460986	0	0.25985	0	0.572652	0.196061	0.30216	0.153667	0.145771	0.409551	0	0.400131	0.231638	0.42311	0.312869	0	0	0.440247
AC079305.5	0	0	0	0	0	0	0	0	0	0	0	0	0	0	0	0	0	0	0	0	0	0	0	0	0	0	0	0	0	0	0	0	0
AC079325.5	0	0	0	0	0	0	0	0	0	0	0	0	0	0	0	0	0	0	0	0	0	0	0	0	0	0	0	0	0	0	0	0	0
AC079354.6	0	0	0	0	0	0	0	0	0	0	0	0	0	0	0	0	0	0	0	0	0	0	0	0	0	0	0	0	0	0	0	0	0
AC079395.1	0	0	0	0	0	0	0	0	0	0	0	0	0	0	0	0	0	0	0	0	0	0	0	0	0	0	0	0	0	0	0	0	0
AC079448.1	0	0	0	0	0	0	0	0	0	0	0	0	0	0	0	0	0	0	0	0	0	0	0	0	0	0	0	0	0	0	0	0	0
AC079741.2	0	0	2.68095	0	0	0	0	2.02544	1.32603	2.57568	0	0	2.01084	0	0	1.288	0	0	0	1.07051	2.34868	0	0.866917	0.84129	1.16535	0	1.58731	0	0	0.831174	0	2.91945	0.833497
AC079753.4	1.61427	2.22831	1.17548	2.78065	1.85872	2.72131	4.03007	2.98702	2.3371	6.67118	1.7106	3.97803	0.189217	1.35327	1.44552	4.95604	2.71522	1.56597	2.38131	1.37572	0.404517	1.84625	2.12369	1.42846	2.0875	2.29301	1.25509	2.43934	1.37299	1.5583	1.1767	2.15599	0.974289
AC079767.3	0	0	0	0	0	0	0	0	0	0	0	0	0	0	0	0	0	0	0	0	0	0	0	0	0	0	0	0	0	0	0	0	0
AC079776.2	4.57169	0	0	13.7764	16.8854	8.0816	35.7369	28.7909	16.0731	4.78045	0	0.255545	3.86053	3.54249	3.50087	3.3625	3.44955	0.854744	13.1583	7.73609	3.00657	1.72098	7.12145	1.12322	8.3349	4.48931	1.87347	4.22381	12.059	11.9782	8.68438	6.41348	5.20792
AC079776.4	0	0	0	0	0	0	0	0	0	0	0	0	0	0	0	0	0	0	0	0	0	0	0	0	0	0	0	0	0	0	0	0	0
AC079776.6	0	0	0	0	0	0	0	0	0	0	0	0	0	0	0	0.233228	0.277722	0	0	0	0	0	0	0	0	0	0	0	0	0.312001	0	0	0
AC079780.3	0	0	0	0	0	0	0	0	0	0	1.86692	0	0	0.978416	0	2.73732	0	0	0.828247	0	0	0	0	0	0	0	0	0	0	0	0	1.07703	0
AC079781.5	0	0	5.26275	0	0	0	0	0	0	0	0	0	0	0	0	0	0	0	0	4.07265	0	0	0	0	0	0	5.91494	0	0	0	0	0	0
AC079781.7	0	0	0	0	0	0	0	0	0	0	0	0	0	0	0	0	0	0	0	0	0	0	0	0	0	0	0	0	0	0	0	0	0
AC079781.8	0	0	0	0	0	0	0	0	0	0	0	0	0	0	0	0	0	0	0	0	0	0	0	0	0	0	0	0	0	0	0	0	0
AC079807.1	0	0	0	0	0	0	0	0	0	0	0	0	0	0	0	0	0	0	0	0	0	0	0	0	0	0	0.147609	0	0	0	0	0	0
AC079809.2	0	0	0	0	0	0	0	0	0	0	0	0	0	0	0	0	0	0	0	0	0	0	0	0	0	0	0	0	0	0	0	0	0
AC079834.1	0	0	0	0.271599	0	0	0	0	0	0	0	0	0	0	0	0	0	0	0	0	0	0	0	0	0	0	0	0.313979	0	0	0	0	0
AC079922.2	0	0.739314	0.427591	0.363903	0	0	0	0	0	0.564735	0.845137	0.311897	0.839089	0	0.347606	0.421372	1.49546	0	0.257626	0	0	0	0.281246	0.267933	0	0	0	0.417062	0	0	0	0	0
AC079987.2	0	0	0	0	0	0	0	3.98057	0	0	0	0	0	0	0	0	0	0	0	0	0	0	0	0	0	0	0	0	0	0	6.93789	0	0
AC080002.1	0	0	0	0	0	0	0	0	0	0	0	0	0	0	0	0	0	0	0	0	0	0	0	0	0	0	0	0	0	0	0	0	0
AC080125.1	0.513695	0.26237	0.151762	1.53611	0.863506	0.415595	0.299031	0.340521	0	1.11861	0	0.112136	0.160725	0.847642	0.495548	0.739614	1.08142	0.421081	0	0.123742	0.12978	0	0.201705	0	0.536612	1.5922	0.34682	1.34138	1.10213	0.710463	0.348034	0.225002	0.672646
AC083760.1	0	0	0	0	0	0	0	0	0	0	0	0	0	0	0	0	0	0	0	0	0	0	0	0	0	0	0	0	0	0	0	0	0
AC083822.2	0	0	4.56331	0	1.42029	0	0	0	0	0	1.00091	0	0.767709	0	0	1.47666	0	0	0	0	0	0.912326	0	0	0	1.36166	0	0	1.40912	0.941721	0	0	0
AC083855.5	0	0	0	0	0	0	0	0	0	0	0	0	0	0	0	0	0	0	0	0	0	0	0	0	0	0	0	0	0	0	0	0	0
AC083862.6	0.0595616	0	0	0	0	0.0483085	0	0	0	0	0	0	0	0	0	0	0	0	0.0428486	0	0	0	0	0	0	0	0	0	0	0	0	0	0
AC083863.5	0	0	0	0	0	0	0	0	0	0	0	0	0	0	0	0	0	0	0	0	0	0	0.706423	0	0	0	0	0	0	0	0	0	0
AC083873.4	0.280871	0.144799	0.168033	0.139819	0.155371	0.113006	0	0.184039	0.16213	0	0.221111	0	0	0.173309	0.273918	0	0.0985005	0.0462112	0.100374	0	0.0708083	0.268865	0.491825	0	0.0727795	0.0726364	0.0474051	0.575111	0.0749079	0.166742	0.123494	0.245613	0.368331
AC083875.2	0	0	0	0	0	0	0	0	0	0	0	0	0	0	0	0	0	0	0.206954	0	0	0	0	0	0	0.303231	0	0	0	0	0.251792	0	0.214768
AC083899.1	0.270275	0.229984	0.0702818	0.32328	0.0897265	0.139488	0.28101	0.499103	0.344276	0.315672	0.224863	0.440172	0.0672361	0.246712	0.38483	0.32841	0.0787156	0.14542	0.278238	0.0580846	0.414917	0.356289	0.582436	0.168681	0.500052	0.686048	0.432937	0.316823	0.301456	0.21144	0.257401	1.0253	0.288501
AC083899.3	1.6313	2.2231	1.95104	0.844957	1.09548	0.889731	1.30981	1.23573	1.33195	2.03435	1.38986	1.32923	0.161736	2.27489	1.71156	1.7564	2.05136	1.42807	1.83512	1.0911	2.01423	2.11442	2.46743	1.8957	1.73584	2.16135	1.79792	1.39905	2.2746	2.45824	1.78416	1.52184	1.5241
AC083939.1	4.19542	0	0	0	0	0	0	0	0	0	0	0	0	0	0	0	0	0	0	0	0	0	3.13572	0	0	0	0	0	0	0	0	0	0
AC084121.14	0	0	0	0	0	0	0	0	0	0	0	0	0.197049	0	0	0	0	0	0	0	0	0	0	0	0	0	0	0	0	0	0	0	0
AC084121.17	0	0	0	0.0980665	0	0.235894	0	0	0	0	0	0	0	0	0	0.113087	0	0	0	0	0	0	0	0	0	0	0.0662841	0	0	0.153917	0.171466	0.341702	0.073104
AC084219.2	2.13227	1.49979	1.35277	1.40976	1.42842	2.84452	3.23899	3.05509	2.45362	2.12484	1.37034	0.900497	0.0192678	2.52093	3.00092	2.15074	4.46766	2.47467	2.65418	1.60016	1.64535	1.87463	1.55273	2.6259	2.48094	2.59231	2.3649	2.58215	1.28939	1.41848	2.5959	1.40534	2.1563
AC084290.2	0	0	0	0	0	0	0	0	0	0	0	0	0	0	0	0.780717	0	0.222982	0	0	0	0	0	0	0	0	0	0	0	0	0	0	0
AC087163.2	1.04239	2.05416	1.8131	1.04947	1.15224	0.994597	2.63389	2.40891	1.65042	1.65743	1.56555	2.05566	0.226509	1.17009	1.20293	1.97998	2.26101	1.06414	0.748421	0.739357	0.191397	0.505469	0.962764	0.281413	0.789713	0.887799	0.709202	0.555421	1.01564	0.823788	0.250237	0.415609	0.569022
AC087163.3	0	0	0	0	0	0.258467	0	0	0	0	0	0.278925	0	0	0	0	0	0	0.230718	0	0	0	0.251442	0	0	0	0	0	0	0	0	0	0
AC087499.4	0	0	0	0	0	0	4.12168	0	0	0	0	0	0	0	0	0	0	0	0	0	0	0	0	0	0	0	0	0	1.94049	1.26545	0	0	1.30231
AC087499.5	8.4273	6.7039	8.1738	4.45553	4.95199	6.23872	7.44769	7.88276	7.65542	9.97877	5.70977	8.47501	4.33093	7.64322	12.0722	16.2931	19.0818	8.49884	2.62137	3.14748	5.90754	4.42458	5.0763	6.03566	8.39391	15.1734	8.32603	6.33152	9.22213	8.57071	5.43138	6.92407	6.0744
AC087499.7	0.422004	0.402169	0.684898	0.333441	0.430641	0.328994	0	0.426938	0.678643	0.379134	0	0.0845183	0.0581819	0.400878	0.33598	0.565435	0.410036	0.450496	0.139882	0.0949804	0.0983678	0.519426	0.0836668	0.329173	0.242402	0.975766	0.20418	0.142001	0.104395	0.153917	0.526701	0.197204	0.146208
AC087499.8	0	0	0	4.9268	0	0	0	0	5.81247	0	0	0	0	0	0	0	0	0	0	0	0	0	0	0	0	0	0	0	0	0	0	0	0
AC087499.9	0	0	3.33203	2.89767	3.10596	11.4033	26.5495	12.822	29.8282	19.07	2.18507	11.7741	13.5894	9.13341	60.6392	47.2664	20.2417	5.42238	3.85581	0	5.92661	5.92876	12.6529	0	5.75346	14.9887	9.55206	21.9239	21.7868	25.7051	4.57376	12.1489	6.3083
AC087650.1	0	0	0	0	0	0	0	0	0	0	0	0	0	0	0	0	0	0	0	0.217882	0	0	0	0.166988	0	0	0	0	0	0.175329	0	0	0
AC090018.1	0	0	0	0	0	0	0	0.306476	0	0	0	0	0	0	0	0	0	0	0	0	0	0	0	0	0	0	0	0	0	0	0	0	0
AC090094.1	16.6825	15.5088	13.5285	14.4819	5.37119	15.9088	19.2336	10.9053	17.1799	30.748	6.65583	9.01475	0	4.88899	0	16.5072	8.56076	6.00656	0	0	6.63616	0	0	2.40404	8.88087	10.3531	9.94364	0	0	0	7.99268	1.50667	5.77502
AC090283.3	0	0	0	0	0	0	0	0	0	0	0	0	0	0	0	0	0	0	0	0	0	0	0	0	0	0	0	0	0	0	0	0	0
AC090286.2	0.159106	0.32608	0.376887	0.955315	0.523277	0.25461	0.370247	0.138801	0.553023	0.251212	0	0.275103	0	0	0.770959	0.924132	0.220766	0.315225	0	0.921675	0	0.119712	0.247306	0.117493	0	0	0.108086	0.370783	0.338902	0.124163	0.278009	0	0.118418
AC090453.1	0	0	0	0	0	0	0	0	0	0	0	0	0	0	0	0	0	0	0	0	0.256332	0	0	0	0	0	0.17426	0.591831	0.271834	0	0	0.22043	0
AC090498.1	0	0	0	0	0	0	0	0	0	0	0	0	0	0	0	0	0	0	0	0	0	0	0	0	0	0	0	0	0	0	0	0	0
AC090505.5	0.532711	0.829228	0.366963	0.0384948	0.211735	0.0618974	0.088429	0	0	0.518146	0.78234	0.630491	0.484136	0.567426	0.187384	0.26525	0.377421	0.125664	0.164441	0.112281	0.23163	0.263716	0.388436	0.312292	0.595725	0.317036	0.492131	0.26893	0.204966	0.546899	0.842444	0.370217	0.632691
AC090602.2	0	0	0	0	0	0	0	0	1.77535	0	0	0	0	0.608449	0	0	0	0	1.05251	0	0	0	0.58031	0	0	0	0	0.855503	0.809554	1.12211	1.90544	0	0
AC090625.1	0	0	0	0	0	0	0	0	0	0	0	0	0	0	0	0	0	0	0	0	0	0	0	0	0	0	0	0	0	0	0	0	0
AC090774.2	4.87169	5.69731	7.50571	8.04638	1.73089	5.74958	5.52343	1.41719	4.67514	10.3523	8.07303	8.20456	4.65221	5.14086	4.61781	14.4874	11.0905	6.81714	0.555089	6.77093	2.45755	2.28736	4.28129	0.591563	1.63642	1.67119	0	6.30412	5.12695	3.5477	2.00553	0	0.590831
AC090804.1	0	0.215012	0.745491	0	0	0	0	0.183698	0	0.164856	0.327969	0.362187	0.245473	0.171338	0.405094	0	0.871249	0.139159	0.150257	0.404708	0	0.157269	0.32622	0.310117	0.655988	0.87635	0.143206	0	0	0.489244	0.366291	0	0.156093
AC090945.1	1.87559	2.23649	1.52427	4.1713	3.33624	5.40933	6.77503	5.15254	3.81477	4.88156	1.48199	2.90106	0.793745	3.37626	8.07107	9.85909	8.8236	2.50869	6.27872	4.55992	2.37804	4.00144	5.48218	3.77546	3.32695	3.2717	3.12776	3.69784	4.64375	3.92507	5.14428	2.77515	4.17731
AC090954.5	0	0	0	0	0	0	0	0.628912	0	0	0	0	0.41446	0	0	0.832814	0	0	0.254565	0	0	0	0.277946	0	0	0	0	0.412389	0	0	0	0	0
AC090955.5	0	0	0	0	0	0	0	0	0	0	0	0	0	0	0	0	0	0	0	0	0	0	0	0	0	0	0	0	0	0	0	0	0
AC090958.1	0	0	0	0	0.625262	0	0	0	0.103603	0	0	0	0	0	0	1.02217	2.63545	0	0	0	0	0	0	0	0	0	0.000122435	0	0	0	0	0	0
AC090958.5	1.52727	0.770698	0.445446	6.06186	6.58734	8.15166	7.0007	6.9701	9.28254	3.2261	0.587482	3.2549	0.655676	1.83862	4.34346	4.82876	9.87534	5.2723	7.23996	7.22306	3.04094	4.18636	5.57772	4.4616	1.96427	2.75806	3.36754	8.68584	4.4496	5.48692	8.48982	1.95269	8.38302
AC090960.1	0	0.506866	0	0	0	0	0	0	0	0	0	0.427758	0	0	0	0	0	0	0	0.47092	0	0	0	0	0	0	0	0	0	0	0	0	0
AC091069.1	0	0	0	0	0	0	0	0	0	0.637234	0	0	0	0	0	0	0	0	0	0	0	0	0	0	0	0	0	0	0	0	0	0	0
AC091304.1	0	0	0	0	0	0	0	0	0	0	0	0	0	0	0	0	0	0	0	0	0	0	0	0	0	0	0	0	0	0	0	0	0
AC091492.2	0	0	0.749885	0.660434	0	0	0	0	0.748009	0.488	0.495711	0	0	0	0	0.727684	0.912467	0	0.895268	0	0	0.463361	0	0	1.31298	0	0	0	0	0	0	0	0.947997
AC091493.1	0.0498342	0.025633	0.0297423	0.0250221	0	0.0404715	0	0.0434347	0	0.0395965	0	0.0433837	0.0149622	0.0205635	0.048731	0	0	0.0489637	0.017816	0.0243343	0	0.0190132	0.0194463	0	0.0257996	0.0257472	0.016814	0	0	0.0591441	0	0.0436333	0
AC091633.2	0	0	0	0	0	0	0	0	0	0	0.173051	0	0	0	0	0	0	0	0	0	0	0	0	0	0	0	0	0	0	0	0	0.191936	0
AC091654.7	0	0	0	0	0	0	0	0	0	0	0	0	0	0	0	0	0	0	0	0	0	0	0	0.301136	0	0	0	0	0	0	0	0	0
AC091813.2	0	0	0	0	0.0922745	0	0	0	0	0	0	0	0	0.0687112	0	0	0	0	0	0	0	0	0.0652128	0	0	0	0	0.0978173	0	0	0	0	0
AC092013.1	0	0	0	0	0	0.337455	0	0	0.49393	0	0	0	0	0.341401	0	0	0	0	0	0	0	0	0	0	0	0	0	0	0	0	0	0	0
AC092066.6	0	0	0	0	0	0	0	0	0	0	0	0	0	0	0	0	0	0	0	0	0	0	0	0	0	0	0	0	0	0	0	0	0
AC092106.1	0	0	0	0.212543	0	0	0	0	0	0	0	0	0	0	0	0	0	0	0	0	0	0	0	0	0	0	0	0	0	0	0	0	0
AC092106.2	0	0	0	0	0	0	0	0	0	0.262217	0	0	0	0	0	0	0	0	0	0	0	0	0.261454	0	0	0	0	0	0	0	0	0	0
AC092155.1	0	0	0	0	0.244643	0	0	0.586044	0	0	0.174412	0	0	0	0.214884	0	0	0	0	0	0	0	0.173409	0	0.462682	0	0.152049	0	0	0	0.194019	0	0
AC092162.2	0	0	0	0	0.281564	0	0	0.225164	0	0	0	0	0	0	0	0.299354	0	0	0.183752	0.246859	0	0	0	0	0	0	0	0	0	0	0	0	0
AC092170.1	0	0	0	0	0	0	0	0	0	0	0	0	0	0	0	0	0	0	0	0	0	0	0	0	0	0	0	0	0	0	0	0	0
AC092421.1	0	0	0	0.275077	0	0	0	0	0	0	0	0	0	0	0	0	0	0	0	0	0	0	0	0	0	0	0	0	0	0	0	0	0
AC092566.1	0	0	0	0	0	0	0	0	0	0	0	0	0	0	0	0	0	0	0	0	0	0	0	0	0.641502	0	0.427475	0.706727	0	0.465905	0	0	0
AC092568.1	0	0	0	0	0	0	0	0	0	0	0	0	0	0	0	0	0	0	0	0	0	0	0	0	0	0	0	0	0	0	0	0	0
AC092569.2	0	0	0	0	0	0	0	0	0	0	0	0	0	0.577235	0	0	0	0	0	0	0	0	0	0	0	0	0	0	0	0	0	0	0
AC092570.1	0	0	0	0	0	0.180115	0	0	0	0	0	0	0	0	0	0	0	0	0	0	0	0	0	0	0	0	0	0	0	0	0	0	0
AC092570.3	0	0	0	0	0	0.10068	0	0	0	0	0	0	0	0	0	0	0	0	0	0	0	0	0	0	0	0	0	0	0	0	0	0	0
AC092570.4	0	0	0	0	0	0	0	0	0	0	0	0	0	0	0	0	0	0	0	0	0	0	0	0	0	0	0	0	0	0	0	0	0
AC092573.2	0	0	1.93006	0	0.447489	0	0	0	0	0.318593	0	0	0	0	0.393565	0	0	0	0	0	0	0.302753	0	0.60622	0	0.428212	0.281796	0	0	0.312778	0	0	0
AC092578.1	0	0	0	0	0	0	0	0	0	0	0	0	0	0	0	0	0	0	0	0	0	0	0	0	0	0	0	0	0	0	0	0	0
AC092580.1	0	0	0	0	0	0	0	0	0	0	0	0	0	0	0	0	0	0	0	0	0	0	0	0	0	0	0	0	0	0	0	0	0
AC092580.2	0	0	0	0	0	0	0	0	0	0	0	0	0	0	0	0	0	0	0	0	0	0	0	0	0	0	0	0	0	0	0	0	0
AC092601.1	0	0	0	0	0	0	0	0	0	0	0	0	0	0	0	0	0	0	0	0	0	0	0	0	0	0	0	0	0	0	0	0	0
AC092610.12	0	0	0	0	0	0	0	0	0	0	0	0	0	0	0	0	0	0	0	0	0	0	0	0	0	0	0	0	0	0	0	0	0
AC092628.3	0	0	0	0	0	0	0	0	0	0	0	0	0	0	0	0	0	0	0	0	0	0	0	0	0	0	0	0	0	0	0	0	0
AC092638.1	0	0	0	0	0	0	0	0	0	0	0	0	0	0	0	0	0	0	0	0	0	0	0	0	0	0	0	0	0	0	0	0	0
AC092638.2	0	0	0	0	0	0	0	0	0	0	0	0	0	0	0	0	0	0	0	0	0	0	0	0	0	0	0	0	0	0	0	0	0
AC092641.2	0.108061	0.11199	0	0	0	0.348374	0	0.0951558	0.752545	0.0857597	0	0.188582	0	0	0	0	0.302654	0	0.15556	0	0.10901	0	0	0.0801267	0.112515	0	0	0.126529	0.116938	0.0858698	0	0	0.0809716
AC092642.1	0	0	0	0	0	0	0	0	0	0	0	0	0	0	0	0	0	0	0	0	0	0	0	0	0	0	0	0.309089	0	0	0	0	0
AC092646.1	0	0	0	0	0	0	0	0	0	0	0	0	0	0	0	0	0	0	0	0	0	0	0	0	0	0	0	0	0	0	0	0	0
AC092646.2	0.088322	0	0	0	0	0	0	0	0	0	0	0	0	0	0.0863279	0	0	0	0.0634366	0	0	0	0	0	0	0	0	0	0	0	0	0	0
AC092651.1	0	0	0	0	0	0	5.11511	0	0	0	0	0	40.9027	0	0	0	0	0	3.38751	0	0	3.68396	3.94182	0	0	0	0	6.91355	2.82968	0	0	0.00644854	1.50292
AC092664.1	0	0	0.0804138	0.0675956	0	0	0	0	0	0.0535077	0	0.0582635	0	0	0.262724	0.0777847	0	0	0	0	0	0	0.0524694	0	0	0.0697421	0	0.0787045	0	0.106413	0	0.058993	0.0504456
AC092798.2	0.861653	0	0.67355	0.571753	0.934943	1.59232	1.31727	0.999841	0.333152	2.44666	0.22233	0.736242	0	0.463174	0.821215	0.331834	0.392595	0.378465	0.813769	1.36799	0.573486	0	1.10679	1.05188	0.593109	0.894054	0.389965	0.65995	0	0.439551	0.742574	0.246128	0.633232
AC092835.2	1.98597	2.33776	2.04432	3.1368	1.61214	2.03523	2.12627	3.82378	5.91406	2.66058	1.35494	1.33055	0.128894	1.2553	2.2095	2.37835	3.76859	2.20051	0.903126	1.53774	0.649961	0.758234	1.51381	1.04031	1.37661	1.7008	1.4625	1.34204	0.852564	0.882029	1.37686	0.588646	0.951415
AC092933.3	0	0	0	0	0	0	0	0	0	0	0	1.65768	1.18074	0	0	0	0	0	0	0	0	0	0	0	0	0	0	0	0	4.19978	0	0	0
AC092933.4	0	0	0	0	0.100453	0.069682	0	0.096596	0	0.160609	0	0	0	0	0	0.101883	0	0	0.0730256	0	0	0	0	0	0	0.103908	0	0.401672	0.0942621	0.071424	0.0808623	0	0
AC093063.2	0	0	0	0	0	0	0	0	0	0	0	0	0	0	0	0	0	0	0	0	0	0	0	0	0	0	0.242584	0	0	0	0	0	0
AC093084.1	0	0	0.150854	0	0	0	0	0	0	0.10031	0	0	0	0	0	0	0	0	0	0	0	0	0	0	0	0	0	0	0.135427	0	0	0	0
AC093106.4	0	0	0	0.753745	0	1.50187	0	0	0	0.29172	0	0	0.434812	0	0	0	0	0	0	0.359109	0	0.277648	0.875856	0.554791	0.781645	1.1751	1.03047	0	0.402156	0.287216	1.62422	2.91329	0.833726
AC093106.6	0	0	0	0	0	0	0	0	0	0	0	0	0	0	0	0	0	0	0	0	0	0	0	0	0	0	0	0	0	0	0	0	0
AC093107.7	0	0	0.178661	0	0	0	0.695092	0	0	0.237613	0	0.129995	0	0	0	0.349173	0.20936	0.0994574	0.431009	0.145636	0.30274	0	0.117099	0.111224	0	0	0	0.175684	0.160584	0	0.131741	0.786008	0.224488
AC093142.2	0	0	0	0	0	0	0	0	0	0	0	0.329015	0.220907	0	0	0	0	0	0	0	0	0	0	0.281969	0	0	0	0	0	0	0	0	0
AC093162.3	0	0	0	0	0	0	0	0	0	0	0	0	0	0	0	0	0	0	0	0	0	0	0	0	0	0	0	0	0	0	0	0	0
AC093162.5	2.08224	1.00874	1.31314	2.70674	1.48774	2.05784	6.23163	5.46647	5.96946	4.99034	1.46418	2.86223	0.145406	1.66062	3.11418	5.29953	2.79179	1.05181	3.33683	3.09323	2.2216	2.06726	2.38768	2.53993	2.2946	4.33423	3.58206	1.62711	2.22624	3.08932	2.47252	1.28405	2.88075
AC093166.1	0	0	0	0	0	0	0	0	0	0	0	0	0	0	0	0	0	0	0	0	0	0	0	0	0	0.956764	0	0	0	0.695407	0	0	0
AC093166.2	0	0	0	0	0	0	0	0.374717	0	0	0	0	0	0	0	0	0	0	0	0	0	0	0	0	0.442413	0	0	0	0	0	0	0	0
AC093166.3	0	0	0	0	0	0	0	0	0	0	0	0	0	0	0	0	0	0	0	0	0	0	0	0	0.0790756	0	0	0.178141	0	0	0.0669099	0	0
AC093166.4	0	0	0	0	0	0	0	0	0	0	0	0	0	0	0	0	0	0	0	0	0	0	0	0	0	0	0	0	0	0	0	0	0
AC093323.3	15.8355	18.5236	15.177	10.5606	13.5881	12.3381	10.9284	10.1196	11.2356	9.4288	15.7578	11.0764	17.1694	12.5747	11.4388	10.9523	12.1066	14.3726	13.5279	11.0491	16.9321	16.837	14.5138	14.5813	13.765	12.3443	15.0481	9.91856	11.0254	10.3955	10.1765	13.8432	10.7523
AC093616.4	4.57311	3.80839	2.72305	0.877343	0.561344	1.13728	1.57831	1.78498	1.43376	1.90008	1.38165	0.795686	0.975265	2.27236	1.96908	1.96253	2.19191	1.42737	1.69187	1.23149	3.01808	3.29308	5.17793	2.35753	1.76285	1.23442	0.908717	2.26087	3.33517	3.21036	1.22681	0.964668	1.17341
AC093642.5	4.41406	3.09462	3.07711	4.66308	4.08048	5.07915	4.50816	3.94605	7.02436	5.36981	2.86509	2.98234	0.701163	4.14689	4.00308	5.09932	5.07811	5.31307	2.73746	1.99019	4.52449	1.98025	2.5194	2.76087	5.26002	4.47755	4.77806	2.96056	2.21753	2.57151	3.91465	3.12575	2.92576
AC093698.1	0	0	0	0.248843	0.181652	0.265226	0	0.578487	0.096069	0	0	0.0714502	0.0973899	0	0.0800458	0	0	0	0.177667	0	0.0832265	0	0	0.122284	0	0.258671	0.0563234	0	0	0.0646188	0.144789	0	0.0616715
AC093698.4	0	0	0	0	0	0	0	0	0	0	0	0	0	0	0	0	0	0	0	0	0	0	0	0	0	0	0	0	0	0	0	0	0
AC093716.1	0	0	0	0	0	0	0	0	0	0	0	0	0	0	0	0	0	0	0	0	0	0	0	0	0	0	0	0	0	0.253431	0	0	0
AC093724.2	2.4098	3.44014	3.4969	2.28748	2.4405	2.03712	3.27218	4.50976	4.36374	2.07018	2.33634	1.98636	0.688672	2.5187	3.7276	2.9269	2.5152	2.77718	0.895136	1.77242	2.3621	1.84255	2.89174	2.9056	2.83122	2.8761	2.10862	2.1883	2.74828	3.21764	3.14066	2.06646	2.3575
AC093787.1	0	0	0	0	0	0	0	1.07633	1.40713	0.910084	0.93346	0	0	1.92887	1.15781	1.36866	0	0	0	0	0	1.69958	0	0	0	0	0	0	0	0	0	0	0
AC093826.1	0	0	0	0	0	0	0	4.66803	11.1457	0	0	0	0	4.54608	10.1255	0	9.31216	0	0	4.54425	5.43245	0	0	4.02499	0	0	3.62294	0	0	0	0	0	2.65567
AC093838.4	10.3234	11.0517	11.5211	6.59097	6.48092	9.00638	11.3228	10.0096	11.0825	24.5725	8.20262	16.4787	6.302	8.12823	13.1581	14.9502	19.2309	8.80462	5.54356	6.8134	6.32475	6.10877	9.36005	7.08097	8.67147	16.1899	8.05212	10.0463	14.5903	12.8645	6.01707	7.44881	5.65553
AC093850.1	0	0	0	0	0	0	0	0	0	0	0	0	0	0	0	0	0	0	0	0	0	0	0	0	0	0	0	0	0	0	0	0	0
AC093899.3	0	0	0	0	0	0	0	0	0.77689	0	0	0	0	0	0.318531	0.386441	0	0.220664	0	0.317548	0	0	0	0	0	0.34708	0	0	0	0	0	0	0
AC094019.4	1.56913	0.913777	1.58322	1.34195	0	1.42609	3.60822	2.53812	0.77901	4.19843	0.696785	1.92383	0	0.54575	1.29026	3.89458	6.47677	0.592018	0.958182	0.859524	1.34613	0.500593	1.21309	0.823228	1.86033	1.39778	1.06611	0.778739	1.66566	0.17301	0.194496	0.193273	0.331476
AC096553.5	0	0.101485	0	0.0989866	0	0	0	0	0	0	0	0	0	0	0.191966	0	0.275901	0	0	0	0	0	0	0	0	0	0.0669106	0	0	0	0	0	0.0737873
AC096579.13	0	0	0	0	0	0	0	0	0	0	0	0	0	0	0	0	0	0	0	0	0	0	0	0	0	0	0	0.104029	0	0	0	0	0
AC096582.8	0	0	0	0	0	0	0	0	0	0	0	0	0	0	0	0	0	0	0.542133	0	0	0	0	0	0.406781	0	0	0	0	0	0	0	0
AC096582.9	0.193916	0.198233	0.686665	0	0.320657	0.154642	0	0.506967	1.57295	0.759799	0	0.500328	0	0.3157	0.746616	0.398219	0.53554	0.256107	0.415014	1.11893	0.583006	0	0	0.428329	0	0.201684	0.395181	0.225359	0.824574	0.601717	0.675278	0	0.431514
AC096649.1	0	0	0	0	0	0	0	0	0	0	0	0	0	0	0	0	0	0	0	0	0	0	0	0	0	0	0	0	0	0	0	0	0
AC096664.1	0	0	0.341372	0	0	0	0	0	0	0	0	0	0	0	0	0	0	0	0	0	0	0	0	0.213128	0	0	0	0	0	0	0	0	0
AC096664.2	0	0	0	0.215128	0	0	0	0	0	0	0	0	0	0	0	0	0	0	0	0	0	0	0.0834973	0	0	0	0	0	0	0.0843356	0	0.093644	0
AC096775.2	0	0	0	0	0	0	0	0	0	0	0	0	0	0	0	0	0	0	0	0	0	0	0	0	0	0	0	0	0	0.188241	0	0	0
AC096921.2	0.336447	0	0	0	0	0	0	0	0	0.25963	0	0	0	0	0	0	0.458955	0	0	0	0	0	0.258836	0	0	0	0	0	0	0	0	0	0.493661
AC097359.2	0	0	0	0	0	0	0	0.201612	0	0.180374	0	0	0	0	0	0.268095	0	0	1.3191	0	0	0	0	0	0	0	0	0	0.245615	0	0	0	0
AC097374.2	6.01857	7.2358	8.3322	8.69377	10.2011	12.1886	13.7702	15.5516	13.3754	8.17658	5.35819	7.66042	4.10848	7.53863	14.3988	11.1075	11.3384	6.26046	15.2389	13.8979	9.16773	6.50523	10.2993	7.91424	6.34992	8.63057	7.32435	8.38663	10.2092	9.1104	7.33169	6.40123	7.36566
AC097463.1	0	0	0	0	0	0	0	0	0	0	0	0	0	0	0	0	0	0	0	0	0	0	0	0	0	0	0	0	0	0	0	0	0
AC097463.2	0	0	0	0	0	0	0	0	0	0	0	0	0	0	0	0	0	0	0	0	0	0	0	0	0	0	0	0	0	0	0	0	0
AC097499.2	0	0	0	3.63073	0	0	0	2.12714	6.9475	3.58995	0	2.02231	0	0	5.71541	0	0	1.5566	0	0	0	0	0.905299	0	0	2.50144	0.833988	1.33281	0	0	0	3.06021	0
AC097523.1	0	0	0	0	0.155573	0	0.653777	0	0	0	0	0	0	0	0	0	0	0.0934373	0.101337	0	0	0	0.220282	0	0	0	0	0	0	0	0	0	0.105611
AC097523.3	0	0	0	0	0	0	0	0	0	0	0	0	0	0	0	0	0	0	0	0	0	0	0	0	0	0	0	0	0	0	0	0	0
AC097533.1	0	0	0	0	0	0	0	0	0	0	0	0	0	0	0	0	0	0	0	0	0	0	0	0	0	0	0	0	0	0	0	0	0
AC097711.1	0	0.0463543	0	0	0	0	0	0	0	0.0357524	0	0.0778724	0	0	0	0	0	0	0	0	0	0	0.105181	0.0333284	0	0	0	0	0	0.0356344	0	0	0.0337425
AC097713.5	0	0	0	0	0	0	0	0	0	0	0	0	0	0	0	0	0	0	0	0	0	0	0	0	0	0	0	0	0	0	0	0	0
AC097721.1	0.0589425	0	0	0.0595239	0	0	0	0	0.0684876	0.0470828	0	0.0513076	0.0710597	0	0.115738	0.0684581	0	0	0	0	0.0596988	0	0.0462035	0.0438971	0.061476	0.122753	0	0	0	0.0468885	0.0520822	0	0
AC098592.6	0	0	0	0	0	0	0	0	0	0	0	0	0	0	0	0.769496	0	0	0	0	0	0	0	0	0	0	0	0	0	0	0	0	0
AC098592.7	0	0	0	0	0	0	0	0	0	0	0	0	0	0	0	0	0	0	0	0	0	0	0	0	0	0	0	0	0	0	0	0	0
AC098614.1	0	0	0	0	0	0	0	1.95937	0	0	0	0	0	0	0	0	1.01941	0	0	0.696579	0	0	0	0	0	0	0	0	0	0	0	0	0
AC098614.2	20.2252	16.3192	10.8942	11.8877	9.6434	9.62904	9.0432	8.44416	14.235	39.5532	23.2525	27.4534	6.0872	9.00466	17.5727	29.1409	29.7605	24.7739	13.5435	13.5529	10.8954	13.0044	12.0951	20.8985	9.30575	6.04743	11.1675	7.74635	7.24935	7.46369	19.7011	7.31256	16.5337
AC098614.3	0	0	0	0	0	0	0	0	0	0	0	0	0	0	0	0	0	0	0	0	0	0	0	0	0.261441	0	0	0	0	0	0	0	0
AC098784.1	0	0	0	0	0	0	0	0	0	0	0	0	0	0	0	0	0	0	0	0	0	0	0	0	0	0	0	0	0	0	0	0	0
AC098817.5	0	0	0	0	0	0	0	0	0	0	0	0	0	0	0	0	0	0	0	0	0	0	0	0	1.77805	2.13673	1.51206	0	0	0	0.29892	0	0
AC098824.6	0.158872	0.24704	0.382175	0.161215	0.175935	0.322476	0	0.279125	0.185286	0.0638668	0	0.0692931	0.142934	0.0655024	0	0	0.112128	0.157412	0.114305	0.390622	0	0.121494	0	0.0590935	0	0	0.0541267	0	0.170521	0.125918	0.140072	0	0
AC098826.4	0	0	0	0	0	0	0	0	0	0	0	0	0	0	0	0	0	0	0	0	0	0	0	0	0	0	0	0	0	0	0	0	0
AC098826.5	2.25338	2.78067	2.8765	0.844151	0.373799	0.926087	0.342255	0.561397	0.885598	30.4628	15.202	17.4679	0	0.250432	0.146275	10.0971	9.25418	6.92647	0.440453	0.662558	0.412771	0	0.319357	0.303348	3.78085	5.27715	1.63388	0.638792	0	0.47979	1.19076	0.316084	0.748875
AC098828.3	0	0	0	0	0	0	0	0	0	0	0	0	0	0	0	0	0	0	0	0	0	0	0	0	0	0	0	0	0	0	0	0	0
AC098831.4	0	0	0	0	0	0	0	0	0	0	0	0	0	0	0	0	0	0	0	0	0	0	1.39722	0	0	0	0	0	0	0	0	0	0
AC099535.4	0	0	0	0.681387	0	0.5434	2.35993	0.896795	1.5932	0.79457	0.264667	0.292818	0	0.276154	0.979229	1.1887	0.468068	0.452662	1.93578	0.650729	0.342431	0.755464	1.84867	0	0	1.4224	0.232845	0.392353	1.45347	0.260854	0	0.586651	1.00743
AC099799.1	0	0	0	0	0	0	0	0	0	0	0	0	0	0	0	0	0	0	0	0	0	0	0	0	0	0	0	0	0	0	0	0	0
AC103563.2	0	0	0	0	0	0	0	0	0	0	0	0	0	0	0	0	0	0	0	0	0	0	0	0	0	0	0	0	0	0	0	0	0
AC103563.3	0	0	0	0	0	0	0	0	0	0	0	0	0	0	0	0	0	0	0	0	0	0	0	0	0	0	0	0	0	0	0	0	0
AC103563.4	1.06831	0.359859	0	0.353286	1.15288	1.12695	0.815785	1.54887	1.2378	0.274203	0.548515	0.910352	0	0.57225	0.338055	0.820049	0.484946	0.469257	1.25392	1.34862	1.06469	1.3035	0.821087	0.521268	0.366733	0.73616	0.482685	0	0.753502	0.810742	0.305164	1.21606	1.30515
AC103563.5	0	3.23482	0	0	0	0	0	0	0	0	0	5.68384	0	0	0.448897	0	0	0	0	0	0	0	0	2.69973	0	0	0	0	0.557128	0	0	0	0
AC103563.6	0	0	0	0	0	0	0	0	0	0	0	0	0	0	0	0	0	0	0	0	0	0	0	0	0	0	0	0	0	0	0	0	0
AC103563.7	0	0	0	0	0	0	0	0	0	0	0	0	0	0	0	0	0	0	0	0	0	0	0	0	0	0	0	0	0	0	0	0	0
AC103564.6	0	0	0	0	0	0	0	0.0992568	0	0	0.0445938	0	0	0	0	0.131217	0.079792	0	0	0	0	0	0	0	0	0	0	0	0	0	0	0	0
AC104058.1	1.06817	0	0.622172	0.53302	0.574482	0.85057	0	0.464703	0.620501	0.406236	0	0.908532	0	0	2.02865	1.21212	0	0	0.372677	0	0	0	0.816438	0.778677	0	0	0	0.602906	0.56729	0.398015	0.450909	0	0.389661
AC104076.2	0	0	0	0	0	0	0	0	0	0	0	0	0.131531	0	0	0	0	0	0	0	0	0	0	0	0	0	0	0	0	0	0	0	0
AC104131.1	0	0	0	0	0	0	0	0	0	0	0	0	0	0	0	0	0	0	0	0	0	0	0.0978348	0	0	0	0	0	0	0	0	0	0
AC104297.1	0	0.19092	0	0.186046	0	0	0	0	0.107263	0	0	0	0	0	0.090236	0	0.389111	0	0	0	0	0	0	0	0	0	0	0	0	0	0	0.162114	0
AC104304.4	0.0382374	0.05952	0.0460941	0.0580244	0.106384	0.155499	0	0.0672632	0.0666728	0.0306279	0.0604741	0.0666918	0.011583	0	0	0.0666375	0.0812701	0	0.0137705	0.102765	0.0387937	0.0441667	0.0300257	0	0	0.0398238	0.0260286	0	0.0617903	0.0305312	0	0.0175844	0.0577981
AC104306.1	0.686721	0.347398	0	0	0	0	0.790892	0	0	0.264857	0	0	0	0	0	0	0	0.226331	0	0	0.342431	0	0	0	0	0	0.232845	0	0	0	0	0	0
AC104306.4	0	0	0	0	0	0	0	0	0	0	0	0	0	0	0	0	0	0	0	0	0	0	0	0	0	0	0	0	0	0	0	0	0
AC104308.2	0	0	0	0	0	0	0	0	0	0	0	0	0	0	0	0	0	0	0	0	0	0	0	0	0	0	0	0	0	0	0	0	0
AC104389.28	16.8459	18.541	13.0585	22.389	23.7595	13.5612	8.22307	8.02954	4.81026	1.58811	1.12252	1.02811	2.73533	4.28495	4.34763	5.65745	5.51814	5.75959	48.0534	55.1498	49.0216	0.505547	0.372723	0.367126	237.91	224.893	264.651	10.1373	7.89064	8.13359	190.441	222.956	193.894
AC104389.31	0.180217	0.186106	0.323472	0.090756	0	0.145587	0	0.0790077	0	0.0716814	0.0709183	0	0	0.0742136	0.0880501	0	0.253133	0	0.323566	0.527648	0.0910325	0	0	0	2.06537	5.06536	2.39104	0	0.193232	0	0.476129	1.81913	0.947413
AC104389.32	0	0.903228	0	0	0	0	0	0	0	0	0	0	0	0	0	0	1.23777	0.582322	0	0.835785	0	0	0	0	7.26233	2.79033	3.69251	0	0	0	1.47078	3.81325	0
AC104451.2	0	0	0	0	0	0	0	0	0	0	0	0	0	0	0	0	2.06876	0	0	0	0	0	0	0	0	0	0	0	0	0	0	0	0
AC104532.2	0	0	0	0.762774	0	0	0	0	0	0	0	0	0	0	0	0	0	0.487073	0	0	0	0	0	0	0	0	0	0	0	0	0.841559	0	0
AC104534.3	0	0	0	0	0	0	0	0.447932	0	0	0.452034	0	3.03556	0.887808	0.39834	0	0	0.279204	0	0	0	0.430324	0	0.377938	0	0.638096	0	1.05031	0	0	0	0	0
AC104634.3	0	0	0	0	0	0.184609	0	0	0	0.362049	0.18044	0	0	0	0	0.26909	0.319343	0	0.496382	0.222494	0	0.345567	0	0	0.240964	0	0.157827	0	0	0	0	0	0
AC104651.2	0	0	0	0	0	0	0	0	0	0	0	0	0	0	0	0	0	0	0	0	0	0	0	0	0	0	0	0	0	0	0	0	0
AC104651.3	0	0	0	0	0	0	0	0	0	0	0	0	0	0	0	0	0	0	0	0	0	0	0	0	0	0	0	0	0	0	0	0	0
AC104698.2	0	0	0	0	0	0	0	0	0	0	0	0	0	0	0	0	0	0	0	0	0	0	0	0	0	0	0	0	0	0	0	0	0
AC104772.1	0	0	0	0	0	0	0	0	0	0	0	0	0	0	0	0	0	0	0	0	0	0	0	0	0	0	0	0	0	0	0	0	0
AC104843.3	0	0	0	0	0	0	0	0	0	0	0.354639	0	0	0	0	0	0	0	0	0	0	0	0	0	0	0	0	0	0	0	0	0	0
AC104843.4	0	0	0	0	0	0	0	0	0	0	0	0	0	0	0	0	0	0	0	0	0	0	0	0	0	0	0	0	0	0	0	0	0
AC104978.1	0	0	0	0	0	0	0	0	0	0.240785	0.240512	0	0	0	0	0	0	0	0	0	0	0	0	0	0	0	0	0	0	0	0	0	0
AC105339.1	0.467647	0.510238	0.361554	0.279858	0.190926	0.0435987	0.307972	0.0717908	0.0666017	0.74949	0.279877	0.19585	0.103692	0.0442333	0.0784608	0.361163	0.19371	0.0875191	0.157582	0.214362	0.372101	0.0617222	0	0.100812	0.083051	0.0558435	0	0.0313832	0.0287968	0.0427793	0	0	0.0401592
AC105342.1	0	0	0	0.00950754	0	0	0	0	0	0.00753815	0	0	0	0	0	0	0	0	0	0	0	0.00725814	0	0	0	0	0.0127665	0	0	0	0	0	0
AC105399.2	0	0	0.324144	0	0.900109	0.218904	1.90084	0.240471	0	0	0.427762	0.236194	0	0.222846	0	0.638958	1.13416	0.18199	0.391714	0.526656	0	0	0	0.404495	0	1.29888	0	0.317923	0.585334	0.423187	0	0	0
AC105402.2	0	0	0	0	0	0	0.842552	0	0	0	0	0.313103	0	0	0	0	0	0	0	0	0	0	0.282466	0	0	0	0	0.418099	0	0	0	0	0
AC105402.3	0.177953	0	0.210478	0	0	0.14221	0	0	0	0.279685	0.138947	0	0	0.145087	0	0	0	0.117536	0.127098	0.514568	0	0	0.138108	0	0	0.370296	0.12095	0	0	0.553831	0.155296	0.154281	0
AC105443.2	0	0	0	0	0	0	0	0	0	0	0	0	0	0	0	0	0	0	0	0	0	0	0.0940448	0	0	0	0	0.141057	0.128952	0	0	0	0
AC106883.1	0	0	0	0	0	0	0	0	0	0	0	0	0	0	0	0	0	0	0	0	0	0	0	0	0	0	0	0	0	0	0	0	0
AC106901.1	0	0	0	0	0	0	0	0	0	0	0	0	0	0	0	0	0	0	0	0	0	0	0	0	0	0	0	0	0	0	0	0	0
AC107072.2	0	0	0	0	0	0.122129	0	0	0	0	0	0.131561	0.0898734	0	0	0	0	0	0	0	0	0	0	0	0	0	0	0	0.568333	0.496567	0	0	0
AC107083.1	0	0	0	0	0	0	1.39822	1.06435	0	0	0	0	0	0	0	0.690099	0	0.398207	0	0	0	0	0	0	0	0	0	0	0	0	0	0	0
AC107399.1	0	0	0	0	0	0	0	0	0	0	0	0	0	0	0	0	0	0	0	0	0	0	0	0	0	0	0	0	0	0	0	0	0
AC107982.4	0	0	0	0	0	0	0	0	0	0	0	0	0	0	0	0	0	0	0	0	0	0	0	0	0	0	0	0	0	0	0	0	0
AC107983.4	0.220657	1.22406	0.704343	2.39511	2.60082	0.477852	0	0.689304	1.38013	0	0.458911	0.504204	12.6191	2.87508	1.71117	4.06001	0	2.32577	1.64171	3.3783	2.43995	7.62091	0.903597	2.19323	3.67654	0.621305	0	2.00146	1.94291	0	0	8.1238	0.412363
AC108032.1	0	0	0	0	0	0	0	0	0	0	0	0	0	0	0	0	0	0	0	0	0	0	0	0	0	0	0	0	0	0	0	0	0
AC108039.1	0	0	0	0	0	0	0	0	0	0	0	0	0	0	0	0	0	0	0	0	0	0	0	0	0	0	0	0	0	0	0	0	0
AC108039.3	0	0	0	0	0	0	0	0	0	0	0	0	0	0	0	0	0	0	0	0	0	0	0	0	0	0	0	0	0	0	0	0	0
AC108051.3	0	0	0	0	0	0	0	0	0	0	0	0	0	0	0	0	0	0	0	0	0	0	0	0	0	0	0	0	0	0	0	0	0
AC108059.1	0	0	0	0	0	0	0	0	0	0	0	0	0	0	0	0	0	0	0	0	0	0	0	0	0	0	0	0	0	0	0	0	0
AC108059.2	0	0	0	0	0	2.27741	0	0	0	0	0	0	0	2.20417	0	0	0	0	0	0	0	0	0	0	0	0	0	0	0	0	0	0	0
AC108059.4	0	0	0	0.118209	0	0	0	0	0	0	0	0.305563	0	0	0.114477	0	0	0	0.0843561	0	0	0	0	0	0.122449	0	0.160017	0	0	0.0925881	0	0	0.0880464
AC108448.2	0	0.120034	0.138933	0.117116	0	0	0	0.204031	0.135242	0.184773	0	0.403651	0.0692704	0	0.907407	0.54093	0.651846	0.230932	0.752158	0.113291	0.117483	0	0.272738	0	0	0	0	0	0.12466	0.0917412	0	0	0.0872355
AC108463.2	4.68364	8.66651	7.2791	0.775046	1.26273	2.16132	2.68472	7.13365	4.5241	3.59702	2.40227	0.997363	0.223342	2.19183	4.06781	4.03521	2.65761	2.30952	4.93062	2.58348	6.99779	11.6852	6.89931	11.1212	2.00804	7.2459	2.11733	7.09747	4.96722	8.54925	2.33555	1.3308	3.42941
AC108479.2	0	0	0	0	0.295621	0	0	0	0.311361	0	0	0	0	0	0	0	0.370334	0	0	0	0	0.201036	0	0	0	0.276945	0	0	0	0	0	0	0
AC108868.3	0	0	0.221768	0	0	0.150987	0	0	0	0.149893	0	0	0	0	0.54626	0	0.529817	0.125267	0	0	0.387264	0.286814	0	0	0	0	0	0	0	0	0	0.166966	0
AC108938.3	0	0	0	0	0	0	0	0	0	0	0.374176	0	0	1.12523	0	0	0	0	0	0	0	0	0	0	0	0	0	2.79422	0	0	0	0	0
AC108938.5	0	0	0	0	0	0	0	0	0	0	0	0	0	0	0	0	0	0	0	0.0170846	0	0	0	0	0.0332443	0.0494256	0	0	0.0313514	0.059582	0.0222608	0	0
AC109631.1	2.12805	1.53597	1.27636	0.963168	2.11414	2.31592	6.15704	4.38055	5.43413	5.413	1.59145	2.40168	0	0.787195	2.17804	2.34625	2.53377	1.61644	3.13016	1.65746	2.79112	0.970862	1.41226	0.789142	2.10509	3.87621	1.52007	1.61985	1.94078	0.924302	1.5902	1.49076	0.87719
AC109638.1	0	0	0	0	0	0	0	0	0	0	0	0	0	0	0	0	0	0	0	0	0	0	0	0	0	0	0	0	0	0	0	0	0
AC109815.2	0	0	0	0	0	0	0	0	0	0	0	0	0	0	0	0	0	0	0	0	0	0	0	0	0	0	0	0	0	0	0	0	0
AC109829.1	0.146745	0.171936	0.13521	0.45041	0.211915	0.380994	0.447643	0.452784	0.438436	0.459366	0.170971	0.245767	0.0261761	0.0913142	0.236252	0.555975	0.296485	0.122042	0.239541	0.223806	0.0447108	0.0426796	0.166703	0.0823916	0.115024	0.178367	0.124907	0.274589	0.249547	0.204975	0.104485	0.108775	0.102143
AC110299.5	0.516301	0	0.307225	0.259163	0	0.207493	0	0.564499	0	0.102146	0	0.33494	0.152987	0.635034	1.37935	0.299512	0.36024	0	0.0925022	0.125249	0	0.0977348	0.100591	0.0955375	0	0	0.0877801	0.603491	0	0.405483	0.113206	0	0
AC110620.1	0	0	0	0.958521	0	0.76585	0	0	1.11717	0.723712	0	0	0	0	0	0	0	0	0.660272	0	0	0	0	0	0	0	0	0	0	0	0	0	0
AC110754.3	0	0	0	0	0	0	0	0	0	0	0	0	0	0	0	0	0	0	0	0	0	0	0	0	0	0	0	0	0	0	0	0	0
AC110926.4	0.106097	0.0529995	0.12544	0.0767847	0.115833	0.0972474	0.0664802	0.118304	0.0940572	0.202351	0.0210528	0.114698	0.104778	0.0211308	0.0536508	0.174094	0.0752526	0.0675861	0.0629479	0.0559524	0.0579539	0.0203104	0.0425935	0.0827293	0.159767	0.178584	0.0230748	0.0993033	0.0639231	0.0686229	0.136699	0.0902825	0.0611393
AC111155.1	0	0	0	0	0	0	0	0	0	0	0	0	0	0	0	0	0	0	0	0	0.465332	0	0	0	0	0	0	0	0	0	0	0	0
AC111200.2	0.455468	0.282402	0.33057	0.279806	0.36788	0.342818	1.60959	0.722876	0.804115	0.627081	0.322107	0.476209	0	0.236318	1.56094	0.831971	0.794003	0.452629	0.647241	0.553098	0.416135	0.61823	0.650381	0.310793	0.427327	1.71627	1.39749	2.59114	2.24119	1.39951	0.461878	0.237549	0.312978
AC111200.7	0	0	0	0	0	0	0	0	0	0	0	0	0	0	0	0	0	0	0	0	0	0	0.155763	0	0	0	0	0	0	0	0	0	0
AC112198.1	0	0	0.0111013	0.0186016	0.0204836	0.0299498	0.0213492	0	0	0	0	0	0.00559603	0	0.018145	0	0	0	0.0066162	0.00905992	0	0	0	0.0137198	0.00958151	0.0382153	0	0	0	0.00736118	0	0	0.0069559
AC112220.2	0	0	0	0	0	0	0	0	0	0	0	0	0	0	0	0	0	0	0	0	0	0	0	0	0	0	0	0	0	0	0	0	0
AC112229.1	0	0.022087	0.102714	0.344461	0.189576	0.277149	0.0494333	0	0	0.170596	0.21879	0.111358	0.0129281	0.0881918	0.293764	0.296343	0.543541	0.0701772	0.435652	1.06868	0.194302	0.311893	0.518022	0.285809	0.0665766	0.177079	0.0723366	0.927495	0.52734	0.816934	0.301649	0.244952	0.241406
AC112229.6	0.4133	0	0	0	0	0	0	0	0	0	0.159077	0	0	0	0	0	0	0	0	0	0	0	0	0	0	0.425774	0	0	0.877313	0	0	0	0
AC112497.1	14.5849	12.5838	15.2405	8.03336	12.1109	5.37283	13.7077	7.54287	9.11878	15.0436	16.5822	11.8515	4.19047	11.2041	10.1276	10.389	5.96491	12.9102	4.19816	5.70963	8.49044	11.8483	13.1283	10.7067	13.5645	12.5981	10.5382	9.62011	9.79126	10.4128	8.67518	13.7208	7.6857
AC113404.1	0	0	0.392745	0	0	0	0	0	0	0	0	0	0	0.278262	0	0	0	0	0	0.2929	0	0	0	0.27143	0	0	0	0	0.598979	0.480344	0.290674	0.27869	0
AC113618.2	0	0	0	0	0	0	0	0	0	0	0	0	0	0	0	0	0	0	0	0	0	0	0	0	0	0	0	0	0	0	0	0	0
AC114737.3	0	0	0	0	0	0	0	0	0	0	0	3.10992	0	4.35753	0	0	0	0	0	0	0	0	0	0	0	0	1.1737	0	0	0	0	0	0.837004
AC114755.2	0	0	0	0	0	0	0	0	0	0	0	0	0	0	0	0	0	0	0	0	0	0	0	0	0	0	0	0	0	0	0	0	0
AC114755.3	0	0	0	0	0	0	0	0	0	0	0	0	0	0	0	0	0	0	0	0	0	0	0	0	0	0	0	0	0	0	0	0	0
AC114755.4	0	0	0	0	0	0	0	0	0	0	0	0	0	0	0	0	0	0	0	0	0	0	0	0	0	0	0	0	0	0	0	0	0
AC114755.5	0	0	0	0	0	0	0	0	0	0	0	0	0	0	0	0	0	0	0	0	0	0	0	0	0	0	0	0	0	0	0	0	0
AC114755.7	0	0	0	0	0	0	0	0.0890292	0	0	0	0	0	0	0	0	0	0	0	0	0	0.0841502	0.082371	0	0	0	0	0	0	0	0	0	0
AC114760.1	0	0	0	0	0	0	0	0	0	0	0	0	0	0	0	0	0	0	0	0	0	0	0	0	0	0	0	0	0	0	0	0	0
AC114776.1	0.6348	0	0.371734	0	0	0	0	0.276448	0	0.490478	0.73516	0.271041	0	0.51098	0.604677	0	0	0	0	0.301972	0.633558	0	0.244293	0.464953	0.982027	0.328992	0	0.363385	0	0	0	0	0.466148
AC114783.1	0	0	0	0	0	0.303591	0	0	0	0	0	0	0	0	0	0	0	0	0	0	0	0	0	0	0	0	0	0	0	0	0	0	0
AC114812.10	0	0	0.264731	0	0.1224	0.178767	0	0.0971556	0	0	0	0.0961146	0	0	0.133634	0.414768	0.197363	0	0	0	0.111892	0	0.346349	0	0.231012	0	0.0820064	0.129873	0	0	0	0	0
AC114812.5	0	0	0	0	0	0	0	0	0	0	0	0	0	0	0	0	0	0	0	0	0	0	0	0	0	0	0	0	0.134885	0.0688304	0	0	0
AC114812.9	1.04881	1.44041	1.38933	0.819811	0.256978	1.03207	1.61754	0.918138	0.946697	1.20102	0.183004	0.605476	0.346352	0.478455	1.56113	1.4576	1.25954	0.692796	1.00288	2.03924	0.35245	0.530697	1.00004	0.345401	0.970477	1.21291	0.865016	0.545439	2.74253	0.73393	1.22812	0.1019	0.697884
AC114814.2	0	0	0	0	0	0	0	0	0	0	0	0	0	0	0	0	0	0	0	0	0	0	0	0	0	0	0	0	0	0	0	0	0
AC114973.1	0	0	0	0	0	0	0	0	0	0	0	0	0	0	0	0	0	0	0	0	0	0	0	0	0	0	0	0	0	0	0	0	0
AC115115.4	0.7967	0	0	0	0	0.626633	0	0	0	0	0	0	0	0.630649	0	0.8891	0	0	0	0	0	0	0.601557	0	0	0.820609	1.08041	0	0	0	0	0	0
AC115283.1	0	0	0	0	0	0	0	0	0	0	0	0	0	0	0	0	0	0	0	0	0	0	0	0	0	0	0	0	0	0	0	0	0
AC115617.2	0.160279	0.164644	0	0.965474	0.652912	1.61365	0.738498	1.46731	1.20245	0.761286	0	0.138391	0.334349	0.328341	0.781866	0.743752	1.34469	0.10521	0.686732	1.09287	0.161443	0.182565	0.187408	0.177609	0.166005	0.331647	0.541904	0.563691	0.94443	0.762211	1.16035	0.280042	0.74796
AC116050.1	0	0	0	0.133267	0	0	0	0	0	0	0	0	0	0	0	0	0	0	0	0	0	0.0712727	0	0	0	0	0	0	0	0	0	0	0
AC117490.2	0	0	0	0	0	0	0	0	0	0	0	0	0	0	0	0	0	0	9.83658	0	0	0	0	0	0	0	0	0	0	0	0	0	0
AC117947.1	0	0	0	0	0	0	0	0.326731	0	0	0	0	0	0.152898	0	0	0	0	0	0	0	0	0	0	0	0	0	0	0	0	0	0	0
AC119403.1	0	0	0	0.154956	0	0.24782	0.713877	0	0	0.243946	0.120998	0	0	0.379334	0.149634	0	0	0.204342	0.331953	0	0	0	0	0	0	0.160931	0.105143	0.360828	0	0.362638	0.135275	0	0
AC121251.1	0	0.7927	0	0	0	0	0	0	1.82452	0	0	0	0	0	0.749323	0	1.07839	0	0	0	0	1.11323	1.19313	0	0.796085	1.62684	0	0	0	2.30159	0	0.66736	1.14894
AC123900.2	0	0	6.29172	4.9579	0	0	0	0	0	0	0	0	0	0	0	10.8629	0	0	0	0	0	0	0	0	0	0	0	6.61251	0	0	4.23647	0	0
AC124914.3	0.192729	0.19703	1.36506	0.577684	0.842925	0.307438	0.443878	0.335913	0.446648	2.11507	0.600922	0.663052	0	0.627583	0.556637	0.446556	1.59701	0.763696	0.687554	0.926982	0.579458	0.144262	0.746904	0.283817	0.800161	1.80396	0.392745	0.448012	1.02453	0.149532	0	0.333471	0.571879
AC124944.4	0	0	0	0	0	0	0	0	0	0	0	0	0	0	0	0	0	0	0	0	0	0	0	0	0	0	0	0	0	0	0	0	0
AC125232.1	10.729	9.74939	9.59426	14.0583	10.2976	15.0506	17.8676	15.8863	16.2006	17.1791	6.33982	9.72227	1.11978	11.1446	16.1532	22.1921	18.7799	11.6011	10.7739	10.7949	10.1131	9.33871	9.13224	7.95489	10.8769	16.9681	11.1441	13.3507	11.7834	13.2714	9.54891	9.12769	11.1538
AC125238.2	0.0500906	0	0.0603235	0	0	0	0	0	0	0.0802835	0	0.0872735	0	0	0	0	0.0708332	0	0.0721689	0.147774	0	0	0	0	0	0	0.034114	0	0	0	0	0	0.0756361
AC125238.3	0	0	0	0	0	0	0	0	0	0	0	0	0	0	0	0	0	0	0	0	0	0	0	0	0	0	0	0	0	0	0	0	0
AC125634.1	0.319604	0.163891	0.18634	1.252	0.5736	1.09035	6.83305	6.99794	5.27945	1.19945	0.652373	1.43894	0	1.51644	4.82039	7.01402	4.67914	1.15937	0.950679	0.774948	0	0.202568	0.242953	0.346247	0.0538572	0.413551	0.398488	0.425181	0.982427	0.617826	0.644291	0.136712	0.665816
AC126365.1	7.19405	4.22534	5.86675	5.13014	4.7272	5.00969	5.99431	5.30396	5.0341	6.67839	3.84941	4.077	0	3.96502	5.93222	6.06694	7.23752	3.41097	1.86756	2.61664	2.7737	2.29377	5.65351	5.31216	5.26305	4.6827	4.06428	4.31026	4.88507	4.60007	3.54507	3.76734	4.47852
AC126544.4	3.00827	0.741146	1.09003	1.79775	0.435833	1.44088	2.23975	2.48673	0.994895	2.3309	1.00872	0.77915	0	1.06026	1.64758	1.59706	1.41091	0.594044	2.25024	0.905636	1.53207	1.08401	2.39206	0.668433	2.9245	3.81297	1.10584	3.23668	1.8601	1.90732	3.55224	2.04172	1.28379
AC127070.1	2.51464	0.929811	2.57067	5.14215	2.29001	2.80833	3.12524	3.20683	3.76263	2.52011	0.726938	1.28364	0.0353522	2.08679	1.31333	1.90134	1.31095	1.44804	1.36064	1.06192	0.900356	0.239608	0.386784	0.409139	2.09106	1.02508	1.33488	0.678753	0.743561	0.750438	1.66314	0.321354	1.37653
AC127383.1	0	0	0	0	0	0	0	0	0	0	0	0	0	0	0	0	0	0	0	0	0	0	0	0	0	0	0	0	0	0	0	0	0
AC127391.3	0	0	0	0	0	0	0	0	0	0	0	0	0	0	0	0	0	0	0	0	0	0	0	0	0	0	0	0	0	0	0	0	0
AC128677.3	0	0	0	0	0	0	0	0	0	0.194844	0	0	0	0	0	0	0	0	0	0	0	0	0.19332	0	0	0	0	0	0	0	0	0	0
AC129778.2	2.35896	3.33438	4.2051	5.34128	3.37188	7.89909	9.40143	6.17473	5.04629	6.8426	3.98062	6.91258	0.693887	4.07743	7.60015	10.2451	12.0738	2.93272	4.53203	2.45898	1.41458	1.83612	2.81577	4.04357	1.31446	5.76275	2.81181	3.59159	1.74415	3.09979	2.13425	1.97263	1.36395
AC130360.7	0	0	0	0	0	0	0	0	0	0	0	0	0	0	0	0	0	0	0	0	0	0	0	0	0	0	0	0	0	0	0	0	8.95358e-05
AC130360.8	0	0	0	0	0	0	0	0	0	0	0	0.0275162	0	0	0	0	0	0	0	0	0	0	0	0	0	0	0	0	0	0	0	0	0
AC130464.1	0	0	0	0	0	0	0	0	0	0	0	0	0	0	0	0	0	0	0	0	0	0	0	0	0	0	0	0	0	0	0	0	0
AC130709.1	0.183955	0	0.221023	0.247642	0.0680515	0.250097	0.805948	0.650284	0.680939	0.195861	0.0483865	0.106729	0	0.0506663	0.12036	0.142429	0.110577	0.0405024	0.132324	0.120204	0	0	0.0480562	0	0.191846	0.255396	0.0417312	0	0.263687	0.172671	0.186442	0	0.0924251
AC131056.6	0	0	0	0	0	0	0	0	0	0	12.1799	4.06354	0	4.35686	0	0	0	0	0	0	0	0	0	0	0	0	0	6.33862	0	0	0	0	0
AC131097.4	0	0	0	0	0	0	0	0	0	0.491374	0.606305	0.767649	0.232748	0	0.57553	1.20293	0.924582	0.102937	0.334419	0.150613	0.199825	0.117397	0.15448	0.146781	0.748547	0	0.10593	0.413448	0.378072	0.146914	0.173469	0	0.116096
AC132008.1	0	0.584816	0	0.577531	0.622741	1.381	1.32638	2.0202	2.01891	0.438825	0.444482	0	0	0	0.549536	1.96476	1.57439	0	0.403396	0	0.582797	0.415077	1.76371	0	0.590677	0	0	0.651766	0	0.858902	0.972741	0	0.421782
AC132479.4	0	0	0	0	0	0	0	0	0	0	0	0	0	0	0	0	0	0	0	0	0	0	0	0	0	0	0	0	0	0	0	0	0
AC133104.2	0	0	0	0	0	0	0	0	0	0	0	0	0	0	0	0	0	0	0	0	0	0	0	0	0	0	0	0	0	0	0	0	0
AC133141.1	0	0	0	0	0	0	0	0.355278	0	0	0	0	0	0	0.386562	0	0	0	0	0	0	0.29768	0.628639	0	0.419956	0	0	0	0.433716	0.307598	0	0	0
AC133551.1	0.748273	1.04619	0.279847	1.59848	1.29532	1.69317	0	0.793076	0.0379764	0.767838	1.09159	0.97205	0.449353	0.835638	1.38675	2.66007	2.68715	1.19529	1.75971	3.04968	1.19126	0.681332	0.634052	0.482256	0.797552	1.39762	0.853943	1.13548	0.661685	0.880418	0.311788	0.341334	0.465175
AC133644.3	0	0.173668	0	0	0	0	0	0	0.097727	0	0.132355	0.0729896	0	0.0692614	0	0	0	0	0	0	0	0.513316	0	0	0	0	0	0	0	0.066547	0.0740571	0	0
AC133965.1	0	0	0	0	0	0	0	0	0	0	0	0	0	0	0.356318	0	0	0	0	0	0	0	0	0	0	0	0.254775	0	0	0	0	0	0
AC134915.1	0	0	0	0	0	0	0	0	0	0	0	0	0	0	0	0	0	0	0	0	0	0	0	0	0	0	0	0	0	0	0	0	0
AC135999.2	0	0	0	0	0	0	0	0	0	0	0	0	0	0	0	0	0	0	0	0	0	0	0	0	0	0	0	0	0	0	0	0	0
AC136289.1	0.743409	0.780343	0.881199	1.15858	0.440843	2.05868	2.32229	3.57537	2.45149	1.44858	0.864759	1.60401	0.594787	0.776553	2.59501	1.56494	1.52681	1.20863	1.66201	1.06014	0	0.646412	1.40219	0.926139	1.01835	1.674	0.330621	0.573597	1.46643	0.964544	0.749376	0.965883	0.947117
AC136352.1	0	0	0	0	0	0	0	0	0	0	0	0	0	0	0	0	0	0	0	0	0	0	0	0	0	0	0	0	0	0	0	0	0
AC136352.2	0	0	0	0	0	0	0	0	0	0	0	0	0	0	0	0	0	0	0	0	0	0.116008	0	0	0	0	0	0	0	0	0	0	0
AC136352.3	0.991206	0.600943	1.07203	1.10192	1.35151	3.1654	4.80021	2.59067	2.38203	0.498011	0.249578	1.06099	0	0.531054	2.01762	2.49559	2.23033	0.681458	3.74687	3.00394	2.27153	0.395296	1.22734	0.749426	0.547932	2.0839	0.625331	2.91018	2.26872	2.40813	1.6765	0.9152	1.18367
AC136612.1	0.245924	0.437575	0.608948	1.20157	1.55139	2.2604	0.71266	1.0653	0.358566	0.442493	0.456221	0.729396	0.539505	0.329734	0.993195	1.16525	1.37699	1.07992	2.40146	1.56517	0.706023	0	0.583896	0.04144	0.666016	0.225972	0.758942	1.33815	0.846943	0.597909	0.463405	0.473655	0.744786
AC136616.1	5.39205	4.94174	4.06769	5.24308	4.4562	6.10604	26.2431	23.6977	15.8434	30.5754	6.25705	15.901	14.1666	8.15802	21.7709	20.5568	27.2461	4.7565	10.822	8.7924	3.18567	1.05444	2.73957	1.65106	1.53692	3.89986	1.82483	3.98462	6.86966	6.48495	1.42734	1.08396	1.14432
AC136616.2	0	0	0	0	0	0	0	0	0	0	0	0	0	0	0	0	0	0	0	0	0	0	0	0	0	0	0	0	0	0	0	0	0
AC136616.3	0	0	0	0	0	0	0	0	0	0	0	0	0	0	0	0	0	0	0	0	0	0	0	0	0	0	0	0	0	0	0	0	0
AC136896.2	0	0	0	0	0	0	0	0	0	0	0	0	0	0	0	0	0	0	0	0	0	0	0	0	0	0	0	0	0	0	0	0	0
AC137527.2	0	0	0	0	0	0	0	0	0	0	0	0	0	0	0	0	0	0	0	0	0	0	0	0	0	0	0	0	0	0	0	0	0
AC137675.1	0	0	0	0	0	0	0	0	0	0	0	0	0	0	0	0	0	0	0	0	0	0	0	0	0	0	0	0	0	0	0	0	0
AC138035.3	0.399144	0.22534	0.219546	0.0918935	0.0595948	0.316747	0.667695	0.554535	0.229706	0.475613	0.069536	0.442286	0	0.18825	0.461042	0.485432	0.260474	0.268475	0.703953	0.517003	0.309128	0.171822	0.0891861	0.161856	0.315993	0.461483	0.254989	0.291664	0.403242	0.27026	0.459425	0.187772	0.262054
AC138472.4	0	0	0	0	0	0	0	0	0	0	0	0	0	0	0	0	0	0	0	0.660026	0	0	0	0	0	0	0	0	0	0	0	0	0
AC138517.4	0	0	0	0	0.0424162	0	0	0	0	0	0	0	0	0.031657	0	0	0.0536124	0	0	0	0	0	0	0.0558632	0	0.0394519	0	0	0.0403311	0	0.0334946	0	0.0291594
AC138517.5	0	0	0	0	0	0	0	0	0	0	0	0	0	0	0	0	0	0	0	0	0	0	0	0	0	0	0	0	0	0	0	0	0
AC138517.6	0.163221	0.0270093	0.0685642	0.108355	0.144873	0.0847137	0.0628867	0.118192	0.122378	0.208577	0.144067	0.0711784	0.0315958	0.135446	0.179567	0.12445	0.113529	0.0343424	0.168736	0.0814688	0.0547009	0.0406228	0.105684	0.038835	0.0565221	0.192375	0.053096	0.0953778	0.226505	0.0213542	0.0470572	0.0921431	0.139893
AC138623.1	0	0	0	0	0	0	0	0	0	0	0	0	0	0	0	0	0	0	0	0	0	0	0	0	0	0	0	0	0	0	0	0	0
AC138645.1	0	0	0	0	0	0	0	0	0	0	2.2178e-05	0	0	0	0	0	0	0	0	0	0	0	0	0	0	0	0	0	0	0	0	0	0
AC138645.2	0	0	0	0	0	0	0	0	0.380222	0	0	0	0	0	0	0	0	0	0	0	0	0	0	0	0	0	0.0824757	0	0	0	0	0	0
AC138647.1	0	0	0	0	0	0	0	0	0	0	0	0	0	0	0	0	0	0	0	0	0	0	0	0	0	0	0	0	0	0	0	0	0
AC138649.1	0	0	0	0	0	0	0	0	0	0	0	0	0	0	0	0	0	0	0	0	0	0	0	0	0	0	0	0	0	0	0	0	0
AC138744.2	0.672982	0.678553	0.781611	0	0	1.06528	4.6195	0.587773	1.55755	1.52519	1.03166	0	0	0.535295	0	3.78253	4.58537	0	0.92948	0.626512	0	0.959286	0	0.491419	0	0	0.456814	0.754154	1.42739	0	0.560886	0	0
AC138969.4	45.2739	43.6103	44.4483	28.3647	29.7025	34.5368	54	58.613	43.9929	92.2825	46.1612	61.2521	51.6539	67.9923	76.9934	66.5986	85.785	44.1047	48.9995	34.1394	80.7935	34.446	64.587	41.8009	35.1852	77.1081	28.5002	38.6507	76.4842	50.467	28.9247	34.2536	22.8414
AC139085.2	0	0	0	0	0	0	0	0	0	0	0	0	0	0	0	0	0	0	0	0	0	0	0	0	0	0	0	0	0	0	0	0	0
AC139103.1	0	0.154465	0.0895586	0.0753159	0	0.120903	0.17318	0	0.346983	0.119059	0.0588587	0.129832	0	0.0616141	0.14629	0.260145	0	0.0493292	0.107359	0.292211	0.0755412	0	0.0584625	0	0	0.0777531	0.0508188	0	0	0.118481	0.0658768	0	0.112382
AC139143.2	0	0	0	0	0.0683851	0	0	0	0	0	0	0	0	0	0	0	0	0	0	0	0	0	0	0	0.0642639	0	0	0	0	0	0.0544334	0	0
AC139712.1	0	0	0	0	0	0	0	0	0	0	0	0	0	0	0	0	0	0	0	0	0	0	0	0	0	0	0	0	0	0	0	0	0
AC139712.2	0	0	0	0	0	0	0	0	0	0	0	0	0	0	0	0	0	0	0.107742	0	0	0.0286662	0.0293722	0	0.0388593	0	0.0507453	0.0439944	0.120952	0	0	0	0.056557
AC140076.1	0	0	0	0	0	0	0	0	0.419341	0	0	0	0	0	0	0.416407	0	0	0	0	0	0	0	0	0	0	0	0	0	0	0	0	0
AC140725.7	6.14277	17.3227	0	0	8.94022	12.1393	0	2.365	0	0	0	0	0	0	0	0	0	0	0	0	0	0	0	0	0	0	0	0	0	0	0	0	0
AC140725.8	0	0	0	0.275028	0.301999	0	0.210889	0	0	0	0	0	0	0	0	0	0	0	0	0	0	0	0	0	0	0	0	0	0	0	0	0	0
AC141272.1	0	0	0	0	0	0	0	0	0	0	0	0	0	0	0	0	0	0	0	0	0	0	0	0	0	0	0	0	0	0	0	0	0
AC141586.5	8.99333	6.18294	8.69017	8.45896	5.86446	8.62238	9.21177	8.88226	10.9582	12.5544	5.48709	9.97767	1.62968	6.51398	9.45828	10.6042	11.4336	5.46667	5.45409	3.77569	5.0071	7.39502	6.78675	5.46518	6.92241	5.06553	4.94536	5.20105	7.32756	4.12005	4.31712	4.35519	4.5156
AC142525.1	0	0	0	0	0	0	0	0	0	4.66606	0	0	0	0	0	0	0	5.77744	0	0	0	0	0	0	0	0	0	0	0	2.68531	0	0	0
AC144530.1	0.519497	0.177297	0.409985	0.346509	0.189692	0.41537	0	0.151037	0.401496	0.272421	0.270467	0.89556	0.101589	0.141291	0.50119	1.00352	0	0.228767	0.371033	0.667789	1.21658	0.390169	0.941235	0.638541	0.719053	0.54097	0.470466	0.605046	0.184457	0.809259	0.151195	0	0.128751
AC144568.4	0	7.28621	4.12791	6.99019	0	2.84009	0	13.8458	0	5.61506	0	0	2.10634	0	0	3.91609	5.09272	0	0	0	8.33394	0	0	0	3.55487	7.33504	0	3.88618	3.84066	0	0	3.29998	5.1244
AC144838.2	2.07661	0	2.36102	2.08093	0	0	4.74551	5.47935	0	0	0	0	0	1.62788	1.98013	0	8.72145	0	0	0	0	0	3.06153	0	0	0	1.38745	2.25542	0	0	0	5.2081	0
AC144838.3	0	0	0	0.726337	0	0.435069	0.836981	0.158309	0.210475	0	0	0	0.319002	0.443914	0.350068	0	0	0	0.122183	0.699706	0.182116	0	0	0	0	0	0	0.211263	0	0.282332	0.158352	0	0.134861
AC145141.1	0.145913	0	0	0.0352827	0	1.72882e-07	0	0.038832	0.0829874	0.0150961	0	0.0167865	0.0222498	0	0	0.312951	0	0	0.0335664	0	0.0284836	0	0	0.0127846	0	0.0337524	0	0	0	0	0.0173445	0	0.0243304
AC145212.1	6.27593	4.50462	5.89354	6.98626	8.92192	9.16452	8.50131	8.81101	11.0306	4.48192	4.15834	5.13275	4.45824	7.58872	6.42542	7.12008	6.60345	6.696	12.2837	14.0538	10.4952	6.01059	6.85835	6.65769	7.64429	4.58957	7.32192	7.50031	5.81718	7.86633	6.68688	6.61333	6.20754
AC145212.2	4.97854	5.08176	5.24169	6.12546	5.65053	6.10583	17.3795	15.8872	15.3931	10.3148	4.67258	7.38949	1.46501	6.11676	9.89362	12.3279	13.2504	5.42318	14.3544	12.8036	6.55036	5.32701	7.42493	4.72395	3.63693	3.97219	3.7339	6.5084	10.2323	8.42559	3.94528	2.90589	3.73145
AC151960.1	0	0	0	0	0	0	0	0	0	0	0	0	0	0	0	0	0	0	0	0	0	0	0	0	0	0	0	0	0	0	0	0	0
AC152010.1	0	0	0	0	0	0	0	0	0	0	0	0	0	0	0	0	0	0	0	0	0	0	0	0	0	0	0	0	0	0	0	0	0
AC159540.14	0.224579	0.0774167	0.179543	0.226486	0.16589	0	0	0.131395	0.0869538	0.954739	0.294995	0.195213	0	0.123521	0.0733188	0.695383	0.527088	0	0.161423	0.0732261	0.0757215	0.0572538	0.0586019	0.222694	0.234103	0.623517	0.203763	0.263707	0.321527	0.118761	0.132067	0.197566	0.168974
AC171558.1	0	0	0	0	0	0	0	0	0	0	0	0	0	0	0	0	0	0	0	0	0	0	0	0	0	0	0	0	0	0	0	0	0
AC171558.2	0	0	0	0	0	0	0	0	0	0	0	0	0	0	0	0	0	0	0	0	0	0	0	0	0	0	0	0	0	0	0	0	0
AC171558.3	0	0	0	0	0	0	0	0	0	0	0	0	0	0	0	0	0	0	0	0	0	0	0	0	0	0	0	0	0	0	0	0	0
AC213203.1	0	0.202337	0	0.098678	0	0.0791194	0	0	0.113817	0	0.077105	0	0	0.161348	0.191371	0.113797	0	0.0647612	0	0.0955688	0	0	0	0	0	0	0	0	0	0	0	0	0
AC226119.4	0	0	0	0	0.203373	0	0	0	0	0	0	0	0	0	0	0	0	0	0.265349	0	0	0	0	0	0	0.193333	0	0	0	0.144397	0	0	0
AC226150.3	0	0	0	0	0	0	0	0	0	0	0	0	0	0	0	0	0	0	0	0	0	0	0	0	0	0	0	0	0	0	0	0	0
AC231657.1	0	0.750646	3.46129	0	1.59637	0	3.39749	4.57131	0.863412	1.12297	0.571016	0.629931	0	0.591948	1.42032	1.67157	2.03881	1.45339	0.512993	1.39316	1.50558	0.527969	0.56464	0	0	0	0	0.832357	2.36278	0.547354	0.618337	0	0
AC233755.1	1.90909	0.770699	0.89089	5.63817	4.11709	3.90044	3.50035	3.95126	4.77426	1.67457	0.881224	0.780874	0	1.83862	3.25759	4.38978	5.19755	3.74695	4.51981	4.28806	5.44348	1.67455	2.05495	2.50965	0.785708	2.75806	3.2716	1.73717	2.42706	1.44393	3.85791	1.30179	5.52333
AC233755.2	1.09095	0	0	0.544839	0.696672	0.4345	2.50252	1.42584	1.90354	0.415004	0.419027	0.464165	0.312221	1.14399	0.517345	3.09529	2.01263	1.7873	1.14248	2.55456	0	0.392098	0	0	0	0.561249	0.370765	0.6159	0	1.21832	0.460098	0	1.59047
AC236040.1	0	0	0	0	0	0	0	0	0	0	0	0	0	0	0	0	0	0	0	0	0	0	0	0	0	0	0	0	0	0	0	0	0
AC240274.1	19.1145	18.3226	17.5186	22.7879	21.162	22.0535	19.8466	14.9849	11.5264	18.6744	17.7662	16.3501	2.60777	12.5963	13.8891	16.6316	14.8226	11.1654	13.6182	16.9142	15.6079	15.0217	19.2643	15.5957	11.214	12.065	10.919	18.5623	21.8257	18.9156	16.5748	10.4036	17.5981
AC243587.1	0	2.13955	0	1.1526	0	0	0	0	0	0	0.799518	0	0	0	0	0	0	1.88826	0.542726	0	0	1.71367	0	0.610406	0	0	0	0.856033	0.812089	0.585646	0.728623	0	1.30835
AC243734.1	0	0	0.0537601	0	0	0.100274	0	0	0	0	0	0	0	0	0	0	0	0.0799449	0	0	0	0	0	0	0	0	0	0	0	0	0	0	0
AC243756.1	0	0	0	0	0	0	0.309914	0	0	0	0	0	0	0	0	0	0	0	0	0	0	0	0	0	0	0	0	0.156644	0.143214	0.105183	0	0	0
AC243790.1	0	0	0.351801	0	0	0	0	0	0	0	0	0	0	0	0	0.346975	0.410109	0.198004	0	0	0	0	0	0	0.309894	0.622772	0.61085	2.06719	0.954065	1.37771	0	0.257092	0.441223
AC244489.1	0	0	0	0	0	0	0	0	0	0	0	0	0.653556	0	0	0	0	0	0	0	0	0	0	0	0	0	0	0	0	0	0	0	0
AC254560.1	0	0	0	0.383771	0	0	0.208058	0.358686	0.668113	0.647961	0.0893458	0.182274	0.284481	0.0735662	0.596705	0.456437	1.1316	0.198014	0.140281	0	0	0.203101	0.112781	0.284052	0.0937402	0.375586	0.0815076	0	0.305997	0.176545	0.213731	0.0782283	0
AC254788.1	0.170801	0.0961488	0.152554	0	0	0	0	0	0	0	0	0	0.0506623	0	0	0	0	0	0	0	0	0	0	0	0.00313101	0	0	0	0	0.0656306	0.384241	0	0
AC254952.1	0	0.0662079	0	0	0	0	0	0	0	0	0	0	0	0	0	0	0	0	0	0	0	0	0	0	0	0	0	0	0	0	0	0	0
AC255093.1	0	0	0	0	0	0	0	0	0	0	0	0	0	0	0	0	0	0	0.0019035	0	0	0	0	0	0	0	0	0	0	0	0	0	0
AC255093.2	0	0	0	0	0	0	0	0	0	0	0	0	0	0	0	0	0	0	0.0019035	0	0	0	0	0	0	0	0	0	0	0	0	0	0
AC255361.1	0.064059	0.0872834	0.0866758	0.14122	0.0228584	0.136047	0.126116	0.112853	0.156016	3.76675e-09	0.086386	0.0753062	0	0.110463	0.126634	0.243391	0.245904	2.01189e-10	0.17284	0	0.0345869	0.03818	0.042711	0	0.110581	0.122439	0.0558105	0.0514147	0.269365	0.201624	0.0956329	0.103074	0.0793508
ACAA1	54.5577	58.2113	61.494	74.498	76.8459	90.4389	91.1156	94.099	93.9178	62.8903	49.4571	54.7237	51.6758	70.8288	78.0093	70.8189	85.5522	59.7391	77.57	79.2058	49.0559	64.3403	86.2451	73.6884	48.0567	50.0601	59.751	55.0475	70.0541	62.5939	64.4805	57.9063	56.5387
ACAA2	26.7757	28.3824	27.1913	37.62	36.9011	34.1105	17.9922	16.6045	14.503	14.5572	29.1939	21.8876	18.1791	26.3511	23.4008	18.8033	14.3977	31.8334	25.2135	26.8466	32.9576	24.5874	26.3877	28.6844	30.2768	19.7085	30.6768	38.1544	38.7734	39.634	37.8492	22.2761	36.2133
ACACA	49.8101	43.1039	52.854	35.4484	25.9009	31.7075	49.7954	47.7469	45.0755	41.5294	40.3269	44.168	22.6142	48.6294	46.9449	62.3269	53.1233	37.4835	30.6173	32.9481	37.0183	29.1897	32.9766	25.9695	69.2696	77.6061	70.2656	48.1822	46.7272	44.4869	68.8476	52.3461	56.4106
ACACB	8.66964	7.55739	7.97429	13.3891	10.3039	12.8847	13.2878	15.7009	15.1416	15.245	6.95028	10.2865	1.97115	5.9315	9.75538	13.1127	17.3159	6.10832	8.60366	7.18073	3.92353	4.57818	6.35363	4.82606	6.33005	6.81281	7.88698	9.59858	11.4401	6.44878	8.59572	4.06529	5.99559
ACAD10	28.1518	29.0168	28.3837	47.6116	37.5928	55.8721	64.9786	66.5592	68.7508	58.2261	20.7605	39.3107	23.3823	48.0407	70.1978	69.5575	73.8916	32.8321	37.2056	38.0836	25.1274	16.8361	25.4152	23.9763	44.4536	57.1313	45.002	36.2329	41.9925	44.3381	40.6895	29.1329	37.7361
ACAD11	12.1111	11.6036	13.6386	26.6022	23.5644	29.3465	15.3595	14.2468	14.6035	17.9828	9.32016	14.3697	7.00744	21.2101	23.2433	33.3466	36.8813	23.6136	19.4105	24.0852	16.7641	12.9452	16.8928	15.36	23.1119	39.0959	23.7981	25.0607	19.8159	19.0483	23.718	16.1513	21.6446
ACAD8	30.9278	32.8735	32.858	34.1246	33.8685	50.9787	56.9731	51.3567	53.775	67.5384	23.7372	39.0698	11.8858	34.7841	57.7809	79.1083	87.593	46.315	48.3464	45.4156	29.6994	22.064	35.5749	28.9147	30.098	41.8078	33.8995	27.194	41.5551	39.0139	43.8623	37.2087	37.7899
ACAD9	36.565	38.9982	43.6556	37.6146	34.8694	38.7575	43.8031	40.9025	42.4395	47.4801	36.0107	41.9957	25.3725	40.4801	41.9426	42.8359	50.7321	39.3624	40.5748	35.5559	46.2912	35.9102	38.4662	35.8623	42.1304	44.2089	42.822	35.4684	44.6229	40.1043	37.2857	33	35.8884
ACADL	0.832994	0.938002	0.807178	0.77887	0.701579	0.501156	0.910473	0.408815	0.316822	2.23369	0.940297	1.45083	0.10407	0.365468	0.919928	3.36526	2.67205	1.59364	1.04567	1.70786	1.72767	0.736081	1.02926	0.5647	0.520168	1.17429	0.883186	0.739192	1.34793	1.22254	0.708328	0.42855	0.304236
ACADM	44.4922	53.5444	51.3215	72.3396	73.0428	78.5638	41.9635	49.771	52.4419	25.9289	45.3591	37.6028	5.46478	49.255	49.524	41.748	33.9177	43.8178	50.5825	59.4129	42.0138	40.2031	42.9239	39.5177	34.2504	20.7851	40.3321	38.3998	42.9597	45.433	52.1603	38.336	49.6376
ACADS	4.7023	4.61825	3.79826	20.1388	18.2038	22.6308	22.0257	20.5518	21.0769	7.41816	3.94952	6.96508	11.9004	10.1381	9.08029	13.2312	12.7987	7.24599	17.4417	19.7479	8.44918	4.4224	4.41016	5.27153	8.90269	6.14189	9.54629	8.68336	13.0661	10.5386	12.4329	6.56813	11.5135
ACADSB	11.6149	11.1409	12.274	26.4131	23.7689	33.1805	12.3732	14.1708	15.5002	8.23497	10.4853	6.53684	1.90802	17.3147	16.5221	11.8082	12.9986	11.1166	8.3211	12.0701	5.50868	7.24607	11.1236	10.1206	11.986	7.52465	16.7742	8.83779	7.80893	9.02669	17.7365	9.225	17.5464
ACADVL	523.229	572.073	537.918	1006.24	1137.33	1457.67	1894.41	1693.57	1524.76	1264.25	543.001	1060.59	1171.2	717.15	1149.86	1137.55	1588.1	653.137	785.815	951.642	472.272	345.424	681.955	519.553	506.3	989.34	698.344	782.633	1297.65	1247.52	714.589	643.835	701.087
ACAN	2.68596	1.85692	3.30185	10.6673	7.83781	16.6453	2.78675	6.40005	3.51874	124.022	10.1287	32.2089	10.983	4.37411	24.7653	134.333	129.283	11.2278	1.49964	0.648766	0.0259581	0.272724	3.7819	0.326993	0.0917071	0.0751645	0	0.190325	0.100205	0.0400767	0.0291104	0.140805	0.0193607
ACAP1	5.08503	2.78505	2.66097	18.9516	13.7361	21.9386	15.0401	21.5418	23.4901	11.8753	3.97454	7.07057	20.4185	10.9805	7.78127	13.9945	16.7706	7.03697	18.0222	12.0724	9.60281	9.70636	9.59694	6.66033	14.6099	15.0347	14.4778	11.0939	11.1985	16.9501	13.8441	14.4851	14.7161
ACAP2	15.5547	12.5377	15.7621	16.5055	13.4255	18.1742	15.8632	16.6248	21.2123	13.7513	10.1286	12.0842	2.42851	12.6963	18.026	13.4073	13.5104	13.5521	21.1844	17.9155	20.3631	14.495	16.9947	19.3821	13.1417	13.6354	10.7426	14.3078	11.1513	12.2797	12.1456	10.5302	12.6035
ACAP3	42.6288	44.4849	52.4416	56.7207	51.0601	56.4215	135.648	110.74	98.3391	109.931	29.0883	80.3217	25.1704	54.1682	53.5612	60.6489	86.5561	41.0467	41.0762	50.4694	32.2769	38.0434	57.9241	50.3439	22.6902	45.0084	22.5978	45.4567	86.1906	67.191	29.6793	29.7683	26.0414
ACAT1	69.9441	75.8076	76.9425	91.9342	95.9163	104.001	90.1035	86.3747	90.9815	50.2416	65.314	59.6452	143.72	101.71	101.576	82.5037	67.5493	82.5934	89.4079	82.9538	75.8836	101.549	98.482	97.0443	105.625	89.2634	111.876	84.8157	87.44	79.0392	157.538	140.235	152.63
ACAT2	33.347	40.773	45.319	22.6773	27.2121	20.5789	10.2839	14.7477	15.4677	15.7291	32.7576	18.7544	14.0896	25.5697	16.3423	9.69726	8.48204	24.3172	7.8927	8.82801	18.9102	41.2353	28.5368	29.5429	28.4397	16.3384	30.372	23.8567	23.8951	22.505	27.7825	19.6499	27.1564
ACBD3	38.409	39.0858	42.8363	39.5474	38.7599	45.2739	51.3089	60.589	59.2274	26.3261	41.8561	31.8902	5.63148	38.2139	38.0573	22.7738	23.3891	31.0058	30.752	33.552	37.5136	33.7021	37.5738	38.5508	34.8353	25.8157	39.7301	34.4523	39.0624	38.613	40.1132	33.4283	40.2239
ACBD4	6.34714	5.70167	6.40256	25.0804	24.1272	35.6666	25.7002	29.5055	32.5442	17.6209	6.05494	10.8724	15.207	13.4328	19.6954	36.5702	44.4451	12.8439	27.5947	31.0659	7.70639	5.85521	9.23494	7.64577	23.3051	32.9405	25.2759	15.8942	13.8063	13.3009	18.6054	9.4528	19.5087
ACBD5	21.9962	22.0283	22.8694	24.9517	22.0049	24.9224	18.1707	20.5574	20.8086	11.8237	23.0012	16.7978	2.26436	17.1985	17.6758	13.5461	12.0105	21.2186	11.8358	12.8728	16.5094	13.7152	15.7589	18.7945	17.6329	13.5537	18.3256	14.8523	11.9022	13.9032	21.5066	16.7183	19.7566
ACBD6	54.6605	67.3025	64.2483	65.9236	63.4246	69.9586	71.468	79.3694	91.1412	69.7528	58.8758	63.9004	65.8946	74.5511	91.8861	54.9087	68.5495	49.1627	74.9902	77.0091	69.0047	81.7008	88.3141	81.434	48.9748	53.5716	47.5459	73.6187	82.4912	83.3339	68.3742	57.2627	74.3102
ACBD7	3.4914	3.58659	4.24249	3.07735	2.9175	2.09252	2.84122	2.49775	2.56396	3.03081	3.1864	2.93307	0.336235	1.72111	2.62959	1.6582	2.74617	2.46065	1.84926	1.25849	2.29683	3.13096	2.94678	3.20352	8.07293	5.39046	6.89096	5.8237	5.19328	6.92594	2.6387	2.54131	2.80553
ACCS	30.4238	29.8153	29.2964	86.1096	69.9776	100.452	74.9874	84.8678	83.3894	76.8293	18.3027	37.6424	45.8218	41.4263	75.0978	90.1762	113.605	34.0318	79.7451	88.5605	33.2775	25.2011	43.8991	29.8047	30.2658	58.7912	29.7334	51.4747	63.2366	63.5628	33.5076	18.6286	30.0524
ACCSL	0	0	0.0466631	0.0391615	0.0430795	0	0	0	0	0	0	0.100406	0	0	0	0.0899523	0.0548482	0	0	0.0761472	0	0	0	0	0	0	0.0263516	0	0	0.0309076	0	0	0
ACD	42.511	49.7215	47.7678	27.5759	28.0891	29.387	32.125	35.8684	34.8133	49.4183	47.6724	47.3469	46.3882	40.2662	42.4828	37.1946	43.0749	45.6391	25.1415	27.7647	63.6643	46.4149	48.7472	48.1699	34.269	32.8884	33.067	28.0387	41.6891	32.8129	23.664	34.5309	28.4548
ACE	1.59985	0.943537	0.566636	14.2674	9.56527	7.51285	2.17071	1.71781	1.02197	0.515118	0.427493	0.598251	0.463115	2.03135	1.44538	2.66735	3.15632	0.85716	4.09179	6.01001	0.767721	0.499205	0.669593	1.1176	0.489874	0.589946	0.40078	1.66444	1.83305	0.875522	2.27488	0.391028	2.47725
ACE2	0.105502	0.121644	0.0471456	0.948545	1.06589	0.842754	0.181492	0.0686908	0.178888	0.0156604	0.0829177	0.134969	0.0931944	0.372395	0.3041	0	0.0277218	0.0696854	0.182802	0.0961825	0.157064	0.0301409	0.214739	0.227876	0	0	0	0.046019	0.105229	0.193048	0.0927588	0.103785	0.114969
ACE3P	0	0	0.0423027	0	0	0	0	0	0	0	0	0	0	0	0	0	0	0	0	0	0	0	0	0	0	0	0	0	0	0	0	0	0
ACER1	0	0	0	0	0	0.0408796	0	0	0	0	0	0.0435466	0.0301535	0	0	0	0	0	0	0	0	0	0.0391439	0	0.0593305	0.0531627	0	0	0	0	0	0	0
ACER2	3.69377	3.67741	3.09457	2.50315	2.00627	1.29239	1.06463	0.967047	0.603353	3.76947	2.80221	3.17018	0.111179	1.79716	2.43819	2.97959	2.55538	2.15746	1.53979	1.44291	2.60322	2.51889	3.646	3.37316	4.17503	3.97447	3.55365	2.87859	2.79734	3.34399	2.65155	1.8111	2.10151
ACER3	20.1865	16.6382	21.5618	19.133	8.99593	19.6252	13.3247	12.2685	16.9473	15.7572	10.9721	11.0088	6.0086	12.9196	14.3866	15.4824	8.45184	9.2376	8.80667	10.2213	10.8796	8.93204	11.5606	15.7296	14.4511	10.4632	14.5531	10.5018	9.07651	8.5263	17.2558	11.4751	13.8364
ACHE	0.376917	0.47774	0.263703	0.371371	0.108559	0.257742	0.295137	0.246808	0.313039	3.84857	1.10486	2.34522	0.668591	0.436197	0.922056	2.70086	1.89583	0.878634	0.548091	0.626934	0.313231	0.275848	0.324168	0.440008	1.02783	0.809265	0.390636	1.08317	2.01835	1.84687	0.595473	0.451502	0.418405
ACIN1	199.787	211.276	213.6	278.824	242.969	328.908	370.173	343.981	354.489	354.204	173.784	258.803	71.9049	232.225	336.312	336.717	365.816	202.439	225.028	227.222	184.035	168.098	228.895	192.248	185.302	249.372	211.241	268.777	328.559	314.758	197.179	146.866	195.195
ACKR1	0.666085	0.844848	0.519522	2.29681	1.45017	1.52001	0.879564	0.843976	0.524695	0	0	0	0.682055	0.456166	0.576289	0.279778	0.585281	0.482777	1.02586	0.508061	0.418929	0	0.233432	0.0887116	0.0359083	0	0	0.3284	0.186809	0.36907	0	0	0
ACKR2	0.117436	0.0977322	0.25736	0.811858	0.547381	0.433817	0.617468	0.547881	0.605183	0.244784	0.285738	0.0821012	0.102766	0.368923	0.688892	0.588396	0.725539	0.157367	0.868022	1.04777	0.53719	0.555822	0.582158	0.289009	0.253067	0.196035	0.446677	0.423891	0.400294	0.444059	0.282936	0.331817	0.284129
ACKR3	0	0.0322527	0.143414	0.305345	0.265289	0.19371	0.278371	0.0273297	0.144438	0	0	0.104187	0.0188503	0	0.0306232	0	0	0	0.0223797	0	0.1213	0.119745	0.563191	0.347817	2.88128	2.10273	3.27435	2.95653	4.24728	2.08309	66.5408	15.2509	44.0305
ACKR4	0.435362	0.677806	0.612457	0.587344	0.354725	0.796916	0.252969	0.653748	0.61993	1.11176	0.286945	0.438555	0.0439817	0.450942	1.52944	1.25069	1.5854	0.520405	0.697962	0.713897	0.552209	0.245492	0.681482	0.514392	1.05531	1.77594	1.34496	0.555653	0.586378	0.539362	0.380358	0.870026	0.698743
ACLY	167.219	166.122	177.342	137.123	121.075	156.759	136.486	119.514	138.872	116.098	143.115	132.602	25.3769	153.284	128.296	110.906	116.148	139.304	84.8345	91.7325	120.05	85.9925	96.0986	98.0873	158.414	138.598	156.385	126.9	122.826	136.621	158.847	144.933	146.132
ACMSD	0.719985	0.943456	0.817176	1.05436	0.373667	0.382384	0.832598	0.567207	1.06385	0.973738	0.43727	0.663644	0.473598	0.69549	0.49575	0.45596	0.316894	0.244483	0.282466	0.385082	0.568135	0.430412	1.02054	0.751973	1.35268	0.261161	0.419853	0.496703	0.804978	0.580253	0.807324	1.04306	0.51793
ACO1	13.7763	12.7764	14.9425	27.1494	23.8642	28.5373	18.5406	18.2536	18.1026	8.55898	16.4368	12.6573	3.56752	16.8182	11.3581	9.77012	9.01556	13.0024	21.1901	26.3631	17.6407	34.1405	34.1992	37.4771	32.341	20.4697	34.4753	22.7747	28.122	25.0201	40.0444	33.2401	38.1716
ACO2	64.0911	67.0524	72.2986	86.0511	73.6897	89.4432	83.5428	72.6922	78.1384	64.2685	54.871	66.6762	33.1768	72.2765	65.9393	66.7819	76.0051	62.6507	55.2073	60.8875	72.9813	65.0389	67.3299	68.9392	67.9642	57.1354	73.4544	73.4063	85.5575	80.8197	64.1806	52.0403	64.6684
ACOD1	0	0	0	0	0	0	0	0	0	0	0	0	0	0	0	0	0	0	0	0	0	0	0	0	0	0	0	0	0	0	0	0	0
ACOT1	4.27915	3.30447	3.96553	6.46737	7.20625	8.14875	5.92192	7.7944	6.16631	1.43771	2.41124	2.5953	3.69153	4.89465	4.80679	4.5991	4.9761	6.00172	9.73496	10.8856	6.76199	4.73208	3.87952	3.50892	3.82151	3.5873	4.501	4.65835	6.55519	7.37723	4.65244	3.3661	3.94613
ACOT11	3.39222	2.80881	2.55283	3.80033	3.05627	3.44588	3.04147	3.37143	3.74156	7.52884	2.67512	5.57203	1.02544	3.52998	4.42278	5.50598	5.78427	2.04838	3.14533	3.17132	2.17156	1.99571	2.79537	2.39069	2.46532	3.37875	2.40136	2.91282	3.79931	3.25817	2.69312	2.25123	2.12647
ACOT12	0.0329805	0	0	0.129053	0	0.309999	0.153338	0.0290171	0.0766838	0.101732	0	0.05755	0.020007	0.105409	0.0325082	0.268245	0.387287	0.0217838	0.153409	0.124743	0.129453	0	0	0.0492363	0.034429	0	0.0449026	0.252169	0.159445	0	0	0	0.207536
ACOT13	7.83247	8.23669	8.98115	17.4704	14.3845	12.3865	7.23862	11.6948	8.4663	4.33889	8.46274	5.41922	8.62254	8.07378	8.46036	6.00767	3.24142	6.71345	8.72659	9.81402	8.64577	11.7286	11.211	10.852	6.75562	4.80336	10.6408	15.3063	12.9985	13.72	12.241	11.3089	10.5842
ACOT2	9.98471	7.10251	9.24458	14.1629	15.6441	17.9852	11.572	10.9151	15.5712	6.11189	5.34786	5.26042	6.49475	13.4223	10.1759	12.2128	11.1591	11.9655	21.39	22.7499	13.7254	8.55649	8.19991	10.3567	9.352	8.14423	9.31284	13.4123	12.4725	12.4028	10.8263	8.5617	9.77678
ACOT4	0.0288707	0.0299324	0	0	0	0.0704442	0.134218	0.126888	0.201344	0	0	0.0251627	0.0175302	0.0239435	0.0570611	0.133841	0	0.0385142	0.0832243	0.142728	0.0292962	0.0888556	0	0.021606	0.0601348	0.0402746	0	0	0.0933212	0.0460849	0	0.0255237	0.0218223
ACOT6	0	0	0.277214	0.093023	0	0	0	0	0	0	0	0	0	0	0	0	0	0	0	0.0901249	0.0933072	0	0	0.229255	0.0803426	0	0	0	0	0	0.135952	0	0
ACOT7	183.037	178.534	190.854	80.8734	85.3207	76.0001	69.5055	57.1979	63.4431	151	282.98	221.908	109.56	119.879	76.7588	99.7924	105.643	244.599	80.6499	83.4177	118.788	145.335	128.726	154.938	82.6842	52.7742	74.572	89.8716	102.246	90.2234	89.5271	109.229	100.941
ACOT8	36.9408	37.8233	36.0619	61.9812	67.1035	65.8701	56.1725	60.0681	65.0103	35.2875	42.5004	37.7553	52.38	47.4915	47.7876	44.9492	45.1755	47.8742	57.1794	60.3362	39.4108	43.513	40.1677	47.7433	40.082	32.1553	47.9521	41.8864	47.5961	45.3008	53.1355	44.221	51.5792
ACOT9	62.2419	62.8846	60.8867	46.3304	46.5584	44.8809	51.7534	48.2456	47.2953	63.6254	53.341	57.6748	47.6432	51.8932	54.984	51.2924	55.336	49.6346	40.2973	41.7708	53.7231	67.3499	69.8261	70.9391	67.5804	69.1382	58.8603	64.8568	67.0756	69.8898	73.2821	68.1358	73.0659
ACOX1	18.4466	22.2347	22.0966	34.3128	28.9109	34.8963	25.7527	20.1093	21.5919	16.1352	18.9108	16.0267	15.8234	21.1873	23.8154	17.5419	22.2341	21.8041	20.3086	17.7347	19.3321	9.81558	10.9558	12.1808	24.9281	23.527	19.86	24.7183	16.5425	17.0584	27.1518	17.954	25.6833
ACOX2	26.4475	28.0741	24.0703	5.70736	8.44595	5.56126	3.64011	2.43822	1.77843	11.4283	33.6913	21.9123	10.8828	18.9281	10.8524	5.69717	11.5035	28.312	5.6485	10.5388	8.70693	2.99309	4.05086	5.15629	8.76497	6.1744	10.9913	2.01877	5.54056	5.10858	3.53711	3.96822	3.40452
ACOX3	14.0801	17.3465	18.2085	18.1568	13.5201	19.0751	16.2486	15.8908	18.5106	13.5758	16.1627	13.3092	29.467	20.4213	14.0107	17.077	20.1248	19.278	13.9095	15.8826	16.549	13.835	17.17	19.9505	23.5789	17.6499	24.9903	15.9942	17.4166	14.5438	27.0347	19.3215	24.6088
ACOXL	0.425875	0.210273	0.260453	1.55664	0.39531	0.782009	1.86046	1.06596	1.10965	0.47807	0.369249	0.322785	0.352892	0.326304	1.20359	1.08409	0.80644	0.190603	1.13308	0.438026	0.236189	0.187763	0.643212	0.148958	0.518894	1.00989	0.49267	0.922649	0.582364	0.447081	0.302567	0.07378	0.216626
ACP1	82.6213	104.997	102.001	82.2085	82.8538	89.6167	90.9826	104.418	99.2573	64.0571	84.4929	75.8104	82.5863	102.874	86.6931	68.9537	65.7597	89.5697	85.5156	110.01	137.53	112.432	97.3421	112.314	133.824	117.795	150.028	94.8757	103.495	91.2067	89.3851	103.042	101.43
ACP2	54.024	46.052	45.0504	91.1702	70.1725	94.2546	81.7103	80.242	78.8636	63.1095	40.8176	61.3574	49.7519	62.6046	70.8632	83.6498	83.3399	50.9277	61.9042	68.7086	38.5493	31.5357	48.1186	46.4017	47.6188	57.0122	55.575	47.3335	53.8062	59.0214	55.7018	31.8978	45.1454
ACP5	55.3739	35.1217	31.7268	88.5579	51.9739	62.6306	130.753	101.369	120.273	44.394	25.4188	46.4407	31.3432	28.4312	34.3827	49.4791	61.8341	36.5907	65.0789	66.3686	32.5813	35.031	40.3463	32.1835	72.3839	54.361	81.574	76.5907	102.023	109.177	99.8393	41.2401	76.7631
ACP6	56.2691	59.6015	62.9167	76.2542	78.4594	91.3437	70.9435	73.1405	87.1867	69.7468	73.8264	70.0583	97.3749	158.737	219.212	104.166	112.156	92.5767	131.514	124.515	68.4842	44.6513	61.5309	83.7521	32.4244	30.2341	37.4138	40.238	39.8285	31.9072	52.1013	44.0338	56.6995
ACP7	0.207188	0.214213	0.0766561	0.490918	0.168345	0.733962	1.29832	1.47504	1.29847	0.374473	0.0224925	0.533005	0.258666	0.595344	0.647863	0.518447	0.604067	0.183515	0.566567	0.480997	0.262343	0.292619	0.520909	0.338768	0.257811	0.697821	0.0642812	0.262464	0.372639	0.210585	0.216534	0.198559	0.309421
ACPP	2.95701	2.68751	2.2319	3.73197	2.1025	3.79535	0.670612	0.444176	0.652876	27.2186	14.4967	21.9409	1.60675	0.939587	2.14854	13.9087	10.7858	4.66022	4.44988	6.95657	1.32171	0.378063	0.373552	0.359544	0.9081	0.973567	0.661139	2.38598	1.7899	2.37463	0.594347	0.247632	0.405328
ACPT	1.08267	0.673105	1.30218	0.164071	0.12026	0.131812	0.754116	0.285406	0.314532	0.519231	0.683924	0.612845	0.392035	0.268597	0.425494	0.817412	0.382491	0.357565	0.389557	0.21247	0.383949	0.664993	0.594318	0.685658	0.45176	0.73283	0.405285	0.636785	0.407648	0.474104	0.0957158	0.812056	0.32667
ACR	0	0	0	0.050908	0	0	0.281064	0.212712	0	0.301976	0.03979	0	0	0.199474	0.16772	0.241346	0	0	0	0.335032	0	0.0387024	0	0	0	0	0.0826552	0	0	0	0	0	0
ACRBP	0.536125	0.118166	0.464658	2.26956	3.62407	3.24761	3.49456	3.78853	2.73624	3.28863	0.861076	2.30006	3.0911	1.10536	6.79055	9.35554	6.45185	1.5476	4.36378	4.66414	0.399238	0.450292	0.828596	0.400116	2.54142	2.33974	2.7136	1.57801	0.935466	3.40441	1.29033	0.0732679	0.573205
ACRC	0.960986	1.69612	1.44329	3.43422	2.95586	3.01965	3.54532	4.93667	4.64327	2.57345	1.56936	2.99438	2.7704	2.9093	6.21882	5.57863	6.39537	2.64798	3.40873	3.62256	2.60405	3.35716	4.73888	3.12536	2.28075	2.32837	1.35057	3.75093	4.01658	3.54682	2.10651	1.07151	1.76795
ACRV1	3.04359	3.70799	2.53668	3.47255	2.16294	2.47573	2.21594	1.15327	1.21441	4.2274	3.36886	3.45798	1.67025	0.796219	2.39212	3.78536	5.25563	1.65464	2.61103	2.03937	1.66436	1.58528	2.50154	2.10773	1.7906	2.37929	2.11256	3.0871	5.92801	4.38407	2.38088	1.37913	2.33513
ACSBG1	0.713415	1.67144	2.14332	19.1215	12.8174	15.3034	55.5765	59.3143	27.622	2.6977	2.0215	1.4691	1.20788	15.2448	2.80457	2.47559	2.2784	0.83749	9.75867	6.81292	1.41623	0.602743	2.8317	1.74542	0.386599	1.00585	0.785875	1.20598	1.21811	0.556354	1.79158	1.53122	1.07881
ACSBG2	0.15275	0.13145	1.39328	0.422309	0.140672	0.616249	0.832692	0.472587	1.34425	1.40287	0.413447	1.50479	0.0211966	0.654235	0.744815	1.07547	0.738523	0.845933	0.46618	0.397895	0.514664	0.38706	0.926659	0.75656	0.68276	0.594944	0.468288	0.873172	0.866172	0.280428	0.224124	0.605005	0.403604
ACSF2	8.53253	10.6093	9.90543	42.3735	30.6612	41.1578	11.766	11.7312	6.4444	40.1628	9.92494	23.9188	20.4127	8.69391	14.8216	34.6218	33.4362	9.77532	21.2811	21.4099	5.18923	5.04205	5.02346	3.76338	41.4209	43.2754	49.7635	76.534	109.707	107.3	20.4116	6.42924	17.275
ACSF3	28.586	26.0252	32.1648	39.7742	32.2878	36.8011	45.9477	38.7145	45.464	33.1727	27.496	27.9962	59.439	29.4142	33.5023	24.0053	25.5832	22.1344	34.7498	37.7753	34.3785	25.0535	30.4239	23.501	24.5988	26.1869	30.6316	25.2217	35.6383	28.3583	21.2493	21.5739	27.522
ACSL1	18.9669	19.5483	23.3866	40.2663	46.0016	52.2261	31.897	34.5684	34.5508	11.4684	16.6479	10.9038	6.28899	33.1308	30.4919	25.7563	23.4615	20.7325	19.2531	19.7757	17.1893	15.438	19.0608	19.8755	25.0233	28.4652	24.1899	11.5031	18.0857	15.3585	10.8895	10.2586	9.99382
ACSL3	317.617	299.892	347.238	106.119	81.5793	101.791	67.4784	71.2736	80.3401	811.597	322.561	628.356	109.138	125.421	157.599	335.593	245.345	200.356	46.2615	59.1011	61.9553	62.9742	85.0573	68.4326	124.243	149.331	107.668	110.505	82.0769	81.5378	117.714	71.3906	93.5335
ACSL4	31.671	30.2683	38.1789	18.7656	15.1032	19.803	15.3649	15.9629	19.2054	22.8619	32.2739	35.5574	4.55912	20.1171	22.9408	17.1871	16.6419	19.1068	11.229	11.3042	16.758	17.289	19.2074	20.7399	29.7069	25.9539	27.0702	18.721	18.6349	16.9887	38.0844	26.0976	33.0742
ACSL5	1.4273	0.487895	0.811176	4.58472	2.80561	2.03964	4.21814	3.63073	5.07531	2.10699	1.48836	2.62841	1.08326	0.66645	1.60896	0.344282	0.184223	0.343654	0.950296	1.39536	0.661323	2.66939	3.03925	2.8683	3.3845	3.69566	4.92169	4.41117	7.55532	5.028	6.72343	3.88808	5.15204
ACSL6	0.468856	0.218003	0.246598	1.34708	0.306974	0.364769	1.58579	1.66797	1.22154	0.187466	0.214459	0.70699	0.269035	0.281502	0.302888	0.818939	1.3831	0.569745	0.221532	0.450756	0.108487	0.193478	0.229148	0.11919	0.651303	0.379605	0.932695	0.659847	0.609011	0.533699	1.00686	1.05877	1.47057
ACSM1	0	0.104758	0	0	0	0	0	0	0	0	0	0	0	0	0	0	0	0	0	0	0	0	0	0	0.047396	0	0.0837968	0.0446859	0.0897705	0.138954	0	0	0
ACSM2A	3.37399	3.07959	0.797416	4.53913	4.86462	4.86708	3.96041	4.83568	5.21621	6.39019	2.91237	4.47707	1.85664	2.43846	5.64502	7.60221	8.59337	1.7893	4.58419	4.3666	0.78923	2.26024	3.43635	2.90179	4.01787	5.12822	4.96195	5.09129	7.118	3.40975	3.39417	3.63385	2.34542
ACSM2B	3.01776	1.01285	1.44574	1.01201	0.707985	3.75567	2.62975	3.94554	2.88789	2.15352	1.69171	2.24585	0.614468	2.48973	2.85381	4.11364	1.96667	1.74519	2.55418	3.13494	1.64839	0.555116	0.835147	2.0961	0.776098	1.39697	0.552205	4.95921	1.03294	3.6541	1.35847	1.29106	1.36057
ACSM3	4.04059	2.47304	4.173	3.55219	5.22294	5.53427	7.73957	7.42699	9.30375	7.6077	3.30308	6.21908	2.81115	7.47474	9.68474	10.835	9.89755	5.60486	13.2334	8.99837	5.26833	2.60465	5.70927	3.7894	10.9906	11.6225	11.9159	8.09283	8.87302	6.46189	2.88791	4.40425	3.88408
ACSM4	0.0320321	0.03326	0	0.064845	0.39242	0.208591	0.223404	0.253658	0.03724	0.102715	0.0506889	0	0	0.0265555	0.0315779	0.0744383	0	0.161967	0.138477	0.238488	0	0.0493894	0.0503324	0.0478243	0.1672	0.320265	0.327087	0.188758	0.204279	0.0512103	0	0.0567154	0.0969104
ACSM5	0.260934	0.0690259	0.112812	1.10568	0.0739707	0.880913	0	0.175682	0.834404	0.0829996	0	0	0.169129	0.187807	0.36237	0.137366	0.264813	0.0623123	0.343795	0.750897	0.0675077	0.071888	0.0737254	0.0700367	1.21477	0.347164	1.04572	0.859536	0.446656	0.774579	4.54609	2.64883	3.49433
ACSM5P1	0	0	0	0	0	0	0	0	0	0	0	0	0.016889	0	0	0.0323101	0	0	0	0	0	0	0	0	0	0	0	0	0	0	0	0	0
ACSM6	0.169167	0.05663	0.233143	0.400237	0.375816	0.428151	0.634468	0.62923	0.802406	0.449452	0.0951798	0.242574	0.0329802	0.250679	0.865056	0.323008	0.384417	0.298351	0.73439	0.37586	0.259115	0.283045	0.301425	0.281856	0.0931663	0.724182	0.350421	0.381612	0.346616	0.161971	0.202737	0.451455	0.375626
ACSS1	13.4856	13.4222	12.1274	29.7184	27.3466	28.454	15.2528	12.292	13.4098	5.7162	5.39517	5.23858	14.7076	19.2977	18.9287	18.8509	15.7386	11.3444	14.9958	15.8924	12.1701	4.93383	6.0853	5.61905	6.76107	6.07115	6.23882	11.0932	15.0963	14.8656	5.45133	2.58417	5.46362
ACSS2	35.4284	36.0586	27.4271	32.9343	29.2272	35.6626	33.2093	37.0398	35.0951	179.236	44.0764	94.1607	27.7896	24.2317	59.2812	159.064	154.251	82.1772	30.9497	27.5486	15.28	17.1811	17.7239	21.8394	24.8758	37.4549	35.4387	40.1104	46.0975	36.8109	35.5745	22.9372	35.0737
ACSS3	4.60947	3.73739	3.5505	3.59191	2.9189	3.17322	3.29598	2.3223	2.60353	8.27037	7.41694	6.57707	1.71654	3.47197	3.57398	10.0881	9.53093	7.80637	5.31853	7.45266	8.02623	1.77097	2.99418	2.31218	3.89411	4.62237	4.85167	2.93751	3.69208	3.81633	4.23421	2.06482	3.55638
ACTA1	0.0672729	0.139239	0.0807573	0.651072	0.5914	0.273608	0.335309	0.413469	0.503323	0.346437	0.212223	0.419272	0.566545	0.166641	0.461731	0.111796	0.533143	0.286055	0.353717	0.131763	0.146341	0.222749	0.105391	0.200259	0.18295	0.350782	0.0982593	0.339801	0.84936	0.268476	0.296945	0.23698	0.151988
ACTA2	12.2854	8.06979	5.62324	32.3478	31.2605	23.8624	26.2674	24.6207	15.8124	7.32505	13.5026	10.5145	15.0946	30.3264	26.4963	26.9446	20.5417	17.0809	129.671	121.233	49.8738	70.8595	73.6419	58.5781	39.5278	28.8357	49.4248	98.9419	71.9829	89.9871	114.71	53.3818	85.3259
ACTB	857.482	835.301	744.232	476.038	344.35	312.842	488.685	427.515	504.438	382.301	498.789	494.843	1627.75	562.802	264.974	236.97	265.336	590.891	184.41	209.974	766.065	447.258	529.555	599.264	776.731	660.258	723.801	469.132	202.646	401.608	757.765	535.029	747.096
ACTBL2	0.407948	0.498715	0.463786	0.364592	0.133758	0.351971	0.279073	0.168996	0.334837	1.07844	1.53907	2.05346	0.0291789	0.338509	0.876372	0.641388	0.374928	0.316997	0.363255	0.189229	0.243745	0.148223	0.264126	0.681208	7.96864	5.74901	11.5667	0.198109	0.38828	0.749192	5.23584	3.31805	3.88797
ACTBP1	0	0.0702957	0	0	0.0753291	0	0	0	0	0	0	0	0	0	0.0666015	0	0	0	0	0	0	0	0	0	0	0	0	0	0	0.0539506	0	0	0
ACTBP11	0	0	0	0	0	0	0	0	0	0	0	0	0	0	0	0	0	0.0442433	0	0.0656015	0	0	0	0	0.139682	0.139484	0	0.0787045	0	0	0	0	0
ACTBP12	0	0	0	0	0	0	0	0	0	0	0	0	0	0	0	0	0	0	0	0	0	0	0	0	0	0	0	0	0	0	0	0	0
ACTBP13	0.0339896	0.0691281	0.0201121	0.0847076	0.0555703	0.0542248	0.0386629	0.0146125	0.0589011	0.0812725	0.0131459	0.0434847	0	0.0425143	0.0329127	0.077258	0.0236564	0	0.0239354	0.0329031	0.0337887	0.0258027	0.013084	0.0248322	0.0348992	0.0172988	0.0112926	0.0784014	0.0179356	0.0551956	0.0591701	0.0147138	0.0142334
ACTBP14	0	0	0.167416	0.070376	0	0	0	0.0612346	0	0	0.164999	0	0	0.0575807	0	0.0809997	0	0	0	0	0	0	0	0.103798	0.0727238	0	0	0	0	0	0	0	0
ACTBP2	0	0.0695652	0.0806861	0	0	0	0	0	0	0	0	0	0	0	0	0	0	0	0	0	0.0680572	0	0	0	0	0	0	0	0	0.0533988	0	0	0
ACTBP6	0	0	0	0	0	0	0	0	0	0	0	0	0	0	0	0	0	0	0	0	0	0	0	0	0	0	0	0	0	0	0	0	0
ACTBP7	0.402752	0.625219	0.483511	1.96447	2.23334	1.52291	1.86876	1.06087	1.40369	0.321367	0.105882	0.64227	0.121146	2.49438	1.18478	0.779519	1.1358	0.620739	1.7377	1.64342	0.95124	0.0514123	0.157745	0.849276	0.559927	0.419353	0.365448	0.630983	0.144255	0.693155	0.296303	0.413831	0.556086
ACTBP8	4.23469	3.46323	3.4433	5.92756	5.83184	7.63609	11.8836	10.8538	9.83902	7.79222	3.71661	7.48503	16.8418	6.87982	10.7809	12.9285	13.9619	4.87247	10.2644	6.28643	4.49312	3.0858	5.2964	4.11687	10.3261	18.0634	11.016	17.3333	18.4192	21.4257	10.6113	6.25517	9.30913
ACTBP9	0	0	0	0	0	0	0	0	0	0	0	0	0	0	0	0	0	0	0	0	0	0	0	0	0	0	0	0	0	0.0547756	0	0	0
ACTC1	0	0.0663348	0	0.708847	0.155406	0.453736	1.30591	1.23555	0.491834	0	0.11072	0.121617	0.0291441	0.347262	0.13707	0	0	0.010533	1.61949	1.36911	0.0324182	0.23795	0.238376	0.522554	0.544258	0.42371	0.288349	1.11044	1.62952	1.28135	0.866671	1.21393	1.39084
ACTG1	1598.21	1611.63	1600.27	883.557	875.699	593.996	1191.58	1073.12	972.912	830.291	1774.85	1258.1	703.64	1373.85	989.152	697.632	621.876	1305.93	534.446	570.611	1055.59	1579.1	1405.95	1307.69	2400.93	2139.66	2313.68	2068.83	2046.12	2003.96	2047.37	2128.88	1906.47
ACTG1P1	0.667661	0.207298	0.320632	1.81925	1.18489	1.29842	0.9294	0.996595	1.16349	0.266403	0.315955	0.813085	0.0401692	0.220545	1.04756	0.620351	0.75319	0.396924	1.63256	2.22321	0.405504	0.306843	0.889131	0.645966	0.348086	0.486628	0.272625	0.392296	0.573948	0.795565	0.825288	0.176416	0.653721
ACTG1P10	1.05043	0.419691	0.456354	1.85865	0.623535	1.23845	2.20161	0.762519	1.14519	1.06739	0.609764	0.582628	0	0.688161	0.716328	1.14952	1.32133	0.516079	0.141829	0.206448	0.118962	0.196143	0.128668	0.206772	0.780395	1.18036	0.435794	0.345321	0.501234	0.354131	0.403163	0.433219	0.575001
ACTG1P11	0	0	0	0	0	0	0	0	0	0	0	0	0	0	0	0	0	0	0	0	0	0	0	0	0	0	0	0	0	0	0	0	0
ACTG1P12	0	0	0	0	0	0	0	0	0	0	0	0	0	0	0	0	0	0	0	0	0	0	0	0.0478073	0	0	0	0	0	0	0	0	0
ACTG1P13	0	0	0	0	0	0	0	0	0	0	0	0	0	0	0	0	0	0	0	0	0	0	0.057572	0	0	0	0	0	0.157939	0.0583444	0	0	0
ACTG1P14	0.470891	0.0696177	0.242272	0.475232	0	0.218023	0.62433	0.118128	0.234452	0.751459	0.212217	0.17554	0	0.111094	0.395769	0.546839	0.569109	0.0888684	0.193503	0.131755	0	0	0.105395	0.250313	0.210425	0.350214	0.320456	0.31618	0.289128	0.587766	0.23755	0.47396	0.20265
ACTG1P15	0.143687	0	0	0.0724706	0.0796362	0.0581751	0.333251	0.252248	0.417268	0.229154	0.113272	0.187393	0	0.177873	0.422372	0	0.303658	0	0.413179	0.351554	0.0726888	0.164929	0.281275	0	0	0.149599	0.0488884	0.168768	0.154325	0.114038	0.0633922	0.0632286	0
ACTG1P16	0	0.0727357	0.0843619	0.0709279	0.0779391	0.284703	0	0	0.571682	0.0560731	0.055431	0	0.0422608	0.174094	0.0689038	0.0816381	0.0990773	0	0.303274	0.756977	0	0.0538144	0.110112	0	0.0732962	0.0731987	0.0478421	0	0.226561	0	0.12409	0.0618885	0
ACTG1P17	2.01547	1.95626	1.10401	3.76006	3.36838	5.4402	5.99274	3.58082	4.43104	4.03392	2.23615	1.96393	3.35332	1.6413	2.61815	7.6122	5.16483	2.2367	7.85271	8.65849	3.85771	2.19637	2.40227	1.78211	1.36382	4.63594	1.8337	4.83875	3.85444	3.30504	3.36867	2.22988	2.78657
ACTG1P18	0	0	0.236957	0.0663905	0	0	0.152622	0.115522	0.152844	0	0	0.057225	0	0	0.129031	0	0	0	0	0.128865	0.0665871	0	0.0515339	0.0489602	0	0	0	0	0	0	0	0	0
ACTG1P19	0	0	0	0	0	0	0	0	0	0	0	0	0	0	0	0	0	0	0	0	0	0	0	0	0	0	0	0	0	0	0	0	0
ACTG1P2	0	0	0	0	0	0	0	0	0	0	0	0	0	0	0	0	0	0	0	0	0	0	0	0	0	0	0	0	0	0	0	0	0
ACTG1P20	6.82383	7.64508	5.35352	5.44309	3.72009	7.4109	3.65899	4.35645	8.16838	7.62654	4.23912	9.16937	0.131986	4.24231	6.54239	7.63828	8.75561	5.4043	3.40226	4.35765	3.18594	3.72278	7.55831	3.67373	3.7734	5.67245	2.31719	1.8428	3.37975	1.5781	4.53542	3.72371	4.37075
ACTG1P21	0	0	0	0	0	0.125362	0	0	0	0	0	0.0673181	0	0	0	0	0	0.0511673	0	0	0	0	0	0	0	0.080648	0	0	0.0831576	0	0	0	0
ACTG1P22	0	0	0	0.0945513	0	0	0	0	0	0	0.0543954	0	0	0	0	0	0	0	0.049599	0	0	0	0	0	0	0	0	0	0	0	0.0826665	0	0.0704926
ACTG1P23	0	0	0	0	0	0	0	0	0	0	0	0	0	0	0	0	0	0	0	0	0	0	0	0	0	0	0	0	0	0	0	0	0.0534047
ACTG1P24	0.274288	0.849649	0.656304	1.1971	0.909939	2.28928	1.05906	0.801595	1.16781	0.581756	0.215848	0.634857	0	0.602322	0.803906	0.742943	1.7975	0.664333	0.919197	0.98134	0.554141	0.348562	0.21442	0.067898	0.952523	1.04694	0.74648	1.07207	0.686145	0.433791	0.322027	0.0802366	0.82384
ACTG1P3	1.56068	0.631978	0.651627	0.68473	0.601983	0.439808	2.36126	1.07237	0.472978	1.24519	0.588646	0.413137	0.20407	0.728347	0.598768	0.630393	0.287003	0.49303	0.390342	0.265779	0.274705	0.57161	0.584655	0.504957	0.849007	1.41304	1.15444	0.876986	0.874886	0.377248	1.07821	1.0756	0.357701
ACTG1P4	0	0	0	0.272771	0.547327	0.245938	1.18732	0.618485	0.0670049	0	0	0	0	0	0.0687455	0.137943	0	0	0	0	0	0	0	0	0	0	0	0	0.00889581	0	0	0	0
ACTG1P9	0.162834	0.139886	0.394966	0.342905	0.20891	0.201059	0.176675	0.19179	0.166473	0.395859	0.113519	0.153913	0.0181405	0.301937	0.58107	0.398317	0.303631	0.153549	0.133798	0.0841769	0.1217	0.043777	0.0456026	0.277967	0.182139	0.261374	0.164152	0.183532	0.145618	0.0852842	0.119679	0.21297	0.193715
ACTG2	0.324182	0.106135	0.185212	0.781717	1.15741	1.40895	0.758569	0.446663	0	0.929346	0.0404402	0.310866	0.0309217	0.281387	0.215338	0.250121	0.403428	0.318686	0.36654	0.657806	0.531915	0.135401	0.0401613	0.115345	0.731241	0.405963	0.658332	0.660892	0.525543	0.148971	0.696848	0.156456	0.268196
ACTL10	2.21156	1.16562	0.984953	3.37442	2.57611	1.38441	1.18635	0.927933	0.711975	1.79971	1.91101	1.39509	4.02377	1.55103	1.00594	1.62083	1.10962	1.55064	1.29913	1.03808	1.62296	1.70434	1.71051	2.3871	0.852409	0.637865	1.6213	1.12258	1.02671	1.49532	3.01448	4.1555	3.499
ACTL6A	69.1883	71.8366	82.4983	45.62	42.0077	44.9948	45.4467	44.9344	44.1615	57.2064	76.0095	61.7089	20.0935	53.3908	48.578	35.5293	45.1859	58.9297	44.2914	37.9042	86.5203	56.6057	55.9084	55.4962	55.2411	53.3033	55.2267	54.0177	51.5157	55.3417	37.9837	49.5462	40.9691
ACTL6B	0.0829207	0	0	0	0.0917887	0.0571962	0	0.072737	0	0.198079	0	0	0	0	0	0.0820074	0.293662	0	0.0334555	0	0	0	0	0	0	0	0	0	0	0	0	0	0
ACTL7A	0	0	0.0577924	0.0485275	0.106731	0	0	0.0422011	0.0557958	0	0	0	0.058033	0.0397286	0	0.0557688	0	0	0	0.0471508	0	0.0369015	0.075335	0	0.100182	0.149988	0	0	0.0516748	0.0382659	0	0	0
ACTL7B	0	0	0	0	0.0636338	0.0232553	0	0	0.0332015	0	0	0	0	0.0710501	0	0	0.0405291	0	0.144055	0	0	0	0	0.021324	0.0298151	0.0594874	0	0.0336653	0	0.0685234	0	0.0252937	0
ACTL8	3.21335	3.1468	3.15917	0.812418	0.541631	0.548094	0.491176	0.19756	0	0.239902	4.44061	1.4365	0.921258	2.62586	2.17551	0.491197	0.742688	1.60716	0.121786	0.166245	1.32934	1.41268	2.49879	2.80658	0.898662	0.572435	0.690736	0.749662	0.637464	0.358731	1.45965	1.83134	1.15705
ACTL9	0	0	0	0	0	0	0	0	0	0	0	0	0	0	0	0	0	0	0	0	0	0	0	0	0	0.0614344	0	0	0.317204	0.0938647	0	0	0
ACTN1	266.951	225.746	253.343	57.6576	50.5813	63.2002	53.3191	40.5787	42.9251	238.961	208.904	249.662	22.1857	103.38	95.2568	114.392	141.876	180.829	72.4942	77.3921	162.911	101.562	122.547	124.581	154.584	157.049	144.497	87.9118	109.229	97.0888	163.868	152.972	147.738
ACTN2	1.75506	1.4918	1.76557	1.50273	0.261815	0.393748	5.44113	4.94693	4.41297	5.34448	2.32134	4.71218	1.3837	2.74275	6.50842	6.47532	8.346	2.42663	2.46077	0.512146	0.584962	0.866478	1.3145	0.762433	0.703788	1.20238	0.78803	0.794406	0.408211	0.452218	0.269082	0.460723	0.159268
ACTN3	0.0454579	0.420947	0.0549199	0.491423	0.380128	0.259334	0.211477	0.160079	0.0792881	0.182434	0	0.0595464	0.207343	0.320668	0.740473	1.37053	1.06558	0.285235	0.16385	0.580992	0	0	0.125098	0.0679248	0.0237356	0.142051	0.0440928	0.318729	0.147122	0.0864469	0.0806482	0.161196	0.0688431
ACTN4	948.783	774.029	877.654	733.77	588.525	696.526	572.896	487.383	459.801	565.185	772.325	741.641	107.229	482.639	416.464	406.909	413.579	581.82	375.94	439.143	525.43	669.763	699.751	635.698	678.431	568.255	709.264	425.07	448.772	471.316	773.351	472.435	696.373
ACTN4P1	0.0993487	0.0515049	0	0	0	0	0	0	0.0577679	0	0	0	0	0	0	0	0	0	0	0.0975821	0	0	0.0389666	0	0	0.0517666	0	0.116941	0	0	0	0	0
ACTN4P2	0	0	0	0	0.0409062	0	0	0	0	0	0	0	0	0	0	0	0	0	0	0	0	0	0	0	0	0	0	0.0432948	0	0	0	0	0
ACTP1	0	0	0	0	0	0	0	0	0	0	0	0	0	0	0	0	0	0	0	0	0	0	0	0	0	0	0	0	0	0.246558	0	0	0
ACTR10	34.5081	40.3109	47.9067	44.8645	53.3525	52.7726	51.7073	61.1977	58.4793	22.2343	42.6323	27.8982	44.0859	41.2185	39.2901	31.7338	29.2892	42.7722	61.6573	50.1309	37.084	45.4891	46.2314	47.0732	48.2381	34.8237	48.3072	56.87	63.0918	64.7649	65.2612	48.1258	47.4607
ACTR1A	86.486	95.417	105.944	107.956	110.527	113.557	100.244	103.649	110.394	54.7082	85.6027	70.2201	41.3197	77.5001	57.7618	54.7243	52.5541	88.4858	61.6873	64.2952	62.6477	75.3417	73.7674	80.839	90.5955	55.7185	93.7864	85.3567	88.9249	89.7808	82.352	76.0636	80.0743
ACTR1B	31.9089	31.1708	30.3917	33.6529	33.9656	38.5325	43.4359	40.6381	40.714	48.0311	32.2244	34.9024	17.5549	36.6263	38.1444	38.0695	36.3886	32.0544	31.3479	35.6072	31.339	39.6045	41.9868	38.6258	39.5059	39.5733	44.5209	34.8319	53.2356	47.0743	37.1793	31.0196	38.3346
ACTR2	135.311	143.625	162.201	171.855	166.816	175.582	171.595	188.846	199.979	53.458	147.539	90.9963	21.3611	153.319	110.166	77.4041	59.2836	143.874	104.923	103.527	122.366	114.629	132.508	148.636	133.217	86.3375	135.528	136.425	121.445	126.607	157.635	129.499	140.851
ACTR3	100.738	101.343	114.781	95.1877	91.0631	80.105	63.624	59.6788	68.364	33.7833	97.4052	69.4689	6.13831	87.8359	54.3439	46.3852	40.3922	92.5323	53.5824	59.8484	87.9635	84.2142	88.7806	99.4391	108.492	75.1141	103.653	92.0061	84.9358	87.8831	150.435	117.472	131.841
ACTR3B	11.2573	15.6443	14.1023	19.9321	22.2718	22.8715	15.4775	14.7185	12.6328	13.5581	15.1473	13.7484	7.19975	18.2784	22.1199	16.8785	14.879	15.2711	17.9425	21.2811	25.4173	11.5352	17.4718	15.9525	18.5998	15.4837	16.3694	10.8387	14.0268	12.7827	14.1827	19.2054	16.1477
ACTR3BP1	0	0	0	0	0	0	0	0	0	0	0	0	0	0	0	0	0	0	0	0	0	0	0	0	0	0	0	0	0	0	0	0	0
ACTR3BP2	0	0	0	0	0	0	0	0	0	0	0	0	0	0	0	0	0	0	0	0	0	0	0	0	0	0	0	0	0	0	0	0	0
ACTR3BP3	0	0	0	0	0	0	0	0	0	0	0	0	0	0	0	0	0	0	0	0	0	0	0	0	0	0	0	0	0	0	0	0	0
ACTR3BP4	0	0	0	0	0	0	0	0	0	0	0	0	0	0	0	0	0	0	0	0	0	0.0455971	0	0	0	0	0	0	0	0	0	0	0
ACTR3BP5	0	0	0	0	0	0	0	0	0	0	0	0	0	0	0	0	0	0	0	0	0	0	0	0	0	0	0	0	0	0	0	0	0
ACTR3BP6	0	0	0	0	0	0	0	0	0	0	0	0	0	0	0	0	0	0	0	0	0	0	0	0	0	0	0	0	0	0	0	0	0
ACTR3C	0	0.122479	0.0152573	0.632584	0.499267	0.261501	0.265052	0.159851	0.311219	0.509831	0.0300277	0.239977	0.00771558	0.118557	0.105746	0.365285	0.534702	0.0778329	0.712862	1.29809	0.0802278	0.0488238	0.00906084	0.0172267	0.405802	0.305104	0.407763	0.13727	0.0544897	0.209983	1.55923	0.541655	1.08028
ACTR3P2	0	0	0	0	0	0	0	0	0	0	0	0	0	0	0	0	0	0	0	0	0	0	0	0	0	0	0	0	0	0	0	0	0
ACTR3P3	0	0	0	0	0	0	0	0	0	0	0	0	0	0	0.0873037	0	0	0	0	0	0	0	0	0	0	0	0	0	0	0	0	0	0
ACTR5	12.8156	13.15	11.948	6.42246	6.33484	6.70968	8.99622	8.22261	8.59789	15.0951	11.1244	9.92453	9.16222	7.9026	10.1783	10.1524	10.3121	9.33375	4.85547	3.7339	8.0975	10.4186	9.70121	9.78795	10.414	11.4574	9.15464	8.93647	11.1819	10.8655	8.23706	9.67636	7.9671
ACTR6	42.6218	40.23	42.8579	34.3902	36.7928	36.2964	48.8377	52.9401	52.5388	22.649	40.2079	36.0813	13.4439	43.5897	42.6063	38.1695	35.918	50.6205	35.7106	27.3854	33.1765	24.8033	32.0733	27.8077	41.8983	34.0006	43.0577	31.2041	29.3779	32.2359	37.3121	36.684	39.0634
ACTR6P1	0	0	0	0	0	0	0	0	0	0	0	0	0	0	0	0	0	0	0	0	0	0	0	0	0	0	0	0	0	0	0	0	0
ACTR8	30.4548	36.6773	36.3601	41.4133	39.5893	48.0872	31.6118	45.3258	49.7741	32.5744	30.5945	33.5565	30.7712	32.0564	32.618	32.2452	31.9899	32.7108	39.3552	43.641	32.696	25.246	29.5417	29.3667	27.2386	19.729	24.2817	31.1069	32.5979	36.5416	28.692	22.3278	25.956
ACTRT1	0	0	0	0	0	0	0	0	0	0	0	0	0	0	0	0	0	0	0	0	0	0	0	0	0	0	0	0	0	0	0	0	0
ACTRT2	0	0	0	0	0	0	0	0	0	0	0	0	0	0	0	0	0	0	0	0	0	0	0	0	0	0	0	0	0	0	0	0	0
ACTRT3	1.20597	1.28769	1.28832	1.42963	1.41944	1.65426	0.961111	0.697196	1.40197	0.469424	1.47185	0.601173	0.459684	0.970952	0.509328	0.200172	0.244269	0.933101	0.719862	1.22075	1.01409	1.46034	0.86609	1.5687	2.37387	0.86129	2.15792	1.62401	1.22538	1.23889	1.86211	1.2807	2.13638
ACVR1	22.6937	21.0982	21.0483	22.2697	15.8965	24.6849	34.342	30.9504	33.337	15.9201	17.461	19.4817	3.62736	19.4481	20.049	31.6154	23.1826	21.6647	14.3235	14.3992	10.7419	6.9106	11.0297	10.6217	15.6516	16.5473	15.4935	18.8091	14.6408	18.2824	15.0193	9.82813	11.8941
ACVR1B	16.2985	15.2475	19.0962	15.4197	9.73178	13.9071	18.2228	14.5648	17.3564	12.1177	10.5074	11.4978	2.00145	10.7879	13.2799	16.4495	14.9985	11.2917	8.29691	9.88864	10.1569	6.22373	7.29948	6.44568	14.3738	16.6473	15.1392	10.2175	10.7884	10.943	9.35491	8.69374	9.57649
ACVR1C	0.143254	0.0885305	0.0686651	0.0793042	0.0436185	0.0289445	0.273271	0.06895	0.170466	0.451195	0.188638	0.229228	0.0216379	0.0856944	0.227849	0.875897	0.363498	0.421492	0.166945	0.0568884	0.199298	0.211255	0.13643	0.16123	0.18324	0.120813	0.279748	0.092093	0.585205	0.190313	0.422444	0.138662	0.234948
ACVR2A	9.18215	8.11985	7.30379	7.6444	6.9352	7.55805	6.30273	6.20947	7.44013	8.3908	6.22782	8.29339	4.00688	6.87386	10.8053	10.7161	8.61362	6.38279	5.32485	5.00116	3.97288	6.85296	10.3364	9.03873	7.63417	10.6981	7.9088	13.6598	7.49416	9.85955	8.0038	7.09171	6.68589
ACVR2B	3.83022	3.21144	4.03506	4.94513	3.06528	3.72676	3.51948	3.30055	3.84298	7.14179	4.52422	5.65687	2.66858	3.0744	5.19653	6.09013	5.92858	4.3206	2.83284	2.97157	3.22885	4.82882	4.36115	3.22009	4.05504	4.54342	4.38783	3.12886	2.53523	2.73008	2.85214	1.98993	2.59153
ACVRL1	0.24074	0.254494	0.0590452	1.86946	3.51785	1.6401	0.69141	0.842071	1.1794	0.466494	0.233045	0.829708	0.538036	0.7286	0.358525	0.389335	0.0464115	0	1.15989	0.570351	0.0807351	0.529509	0.924488	0.32986	0.18665	0.11187	0.214949	1.26599	1.02898	1.02802	0.564827	0.381456	0.748323
ACY1	91.0115	85.1014	80.1966	110.465	125.342	111.083	107.241	94.7192	114.567	96.191	91.0898	101.175	189.097	133.026	166.364	137.539	168.942	143.843	130.172	143.733	100.827	120.292	123.937	110.268	126.444	142.284	154.424	103.111	97.3186	95.5908	98.2893	110.881	112.278
ACY3	0.169308	0.0584648	0.271422	0.456038	0.841607	0.341537	0	0.446269	0.523517	0.336323	0	0.0982733	0.340397	0.606551	0.578435	0.852142	0.318882	0.223248	1.58373	0.941073	0.170798	0.173244	0.352695	0.126119	0.294334	0.646444	0.883433	0.793062	0.910492	0.494062	0.0997615	0.0742253	0.0634988
ACYP1	20.0773	18.9981	18.5693	12.5714	14.0794	9.71206	13.7294	13.0937	15.7417	28.3423	22.4807	20.7661	17.1922	12.5625	14.2715	16.3132	16.6838	12.9574	15.619	17.242	23.7468	22.2634	24.556	20.9835	15.825	15.9771	16.3764	16.7659	22.8228	17.4846	10.7732	16.1197	11.7977
ACYP2	3.42852	5.4009	4.76353	16.5836	18.4939	19.3963	15.0351	23.1452	21.7673	3.34326	6.4584	5.66602	10.5862	8.27551	11.6755	8.88045	6.56245	6.19455	22.9837	20.6621	9.43152	15.5401	13.5292	11.8473	6.5121	3.50312	7.98558	8.6195	10.9061	9.28483	9.78259	6.88661	9.78846
AD000091.3	0	0	0	0	0	0	0	0	0	0	0	0	0	0	0	0	0	0	0	0	0	0	0	0	0	0	0	0	0	0	0	0	0
AD000671.6	0.408493	0.424524	0.356191	0.500247	0.491137	0.290655	0.435799	0.780301	0.235602	0.597627	0.28342	0.427557	0.176518	1.02193	0.687485	1.12876	1.24302	0.382583	1.19017	0.267643	0.88362	0.305433	0.106356	0.192657	0.431809	0.530758	0.270804	0.821322	0.325433	0.689645	0.402726	0.386912	0.288749
ADA	16.7363	14.8163	16.4939	24.0926	24.2808	22.4952	27.4976	21.1119	22.4501	18.0156	12.6397	16.4538	16.8079	27.1297	28.9899	37.5471	39.3582	30.2563	15.0215	17.5421	13.3596	14.2596	18.3005	21.3644	79.1532	48.2468	103.076	34.3709	36.2497	36.0053	125.344	72.7597	123.45
ADAD1	0	0	0	0	0	0	0	0	0	0	0	0	0	0	0	0	0	0	0	0	0	0	0	0	0	0	0	0	0	0	0	0	0
ADAD1P2	0	0	0	0	0	0	0	0	0	0	0	0	0	0	0	0	0	0	0	0	0	0	0	0	0	0	0	0	0	0	0	0	0
ADAD2	0.0546928	0	0.0963515	0.73685	0	0.0216599	0.12276	0.0469067	0.0617943	0.0426843	0.021039	0.0463961	0	0.176052	0.131185	0.0636657	0	0.0351195	0.0975062	0.157151	0.107943	0	0	0	0.0277465	0.0553573	0	0.214527	0.059772	0.0638126	0	0.0235441	0
ADAL	16.0351	17.7949	17.8917	17.7452	23.871	26.1211	21.7683	26.134	25.1899	18.5949	13.6773	15.4644	4.92099	18.0605	19.0776	24.3622	23.3684	16.9408	31.2923	31.7323	30.7516	10.2565	14.9146	16.0921	12.8236	13.4908	11.8971	20.4511	15.7798	15.4197	11.5693	13.3867	13.9104
ADAM10	182.003	157.093	169.035	201.25	129.259	234.284	275.318	246.954	312.867	120.576	101.975	137.445	12.8179	205.312	192.091	193.138	156.324	127.463	163.203	168.553	150.901	42.3955	84.9718	82.0048	70.0418	80.4413	76.2924	71.9659	49.9065	67.8874	78.2608	49.4507	60.459
ADAM11	3.17819	3.46456	3.35154	4.0212	2.71549	4.11336	6.42842	4.72229	3.71202	5.92605	1.81328	4.04517	2.95975	4.27612	5.45687	11.3238	13.3478	3.49987	4.68386	5.43529	1.80086	1.84806	1.59822	0.822341	4.22324	5.02942	4.44561	3.11117	4.13748	2.73096	2.57457	1.66187	1.98454
ADAM12	3.87043	3.05628	4.4607	7.17992	4.84215	4.65119	35.8116	26.8584	26.4111	1.58743	1.61434	1.74649	0.626456	5.93488	5.54062	3.52415	2.8032	3.39386	5.78039	3.16696	1.52599	0.953476	3.27172	3.09922	18.6542	10.9733	19.0328	22.4537	32.9462	33.8907	26.6902	7.12344	16.1208
ADAM15	156.912	156.524	164.522	111.342	92.6816	116.326	185.313	134.353	127.841	213.137	132.174	178.885	324.334	148.516	173.258	169.697	167.17	126.757	95.0966	85.3416	181.179	240.296	287.313	251.867	85.3041	141.927	92.883	104.393	138.587	117.226	176.368	208.695	158.41
ADAM17	43.9181	38.9382	40.8758	69.9594	47.3288	69.0232	74.0477	58.8584	60.4178	39.7225	34.0798	41.9585	2.12154	36.9914	40.7471	52.6981	35.2811	29.5465	24.0388	27.5557	27.5051	20.2599	30.406	27.6837	47.9356	50.8935	46.416	39.0848	31.711	37.3253	37.2703	22.8959	28.6893
ADAM18	0	0	0	0	0	0	0.270594	0.363099	0	0	0	0	0.0695228	0.0960452	0	0	0.163561	0	0.167769	0	0	0	0.281718	0.0866708	0.188565	0.301693	0.0744631	0.0594538	0.193206	0.0402549	1.50385	0.222911	1.09583
ADAM19	21.9396	17.6584	19.2606	7.15418	5.17431	6.20269	82.578	56.9176	57.871	48.5385	46.8637	40.5429	3.8337	10.5637	6.59358	4.55654	3.67228	7.33103	2.79623	1.96235	2.64285	1.87113	2.62416	4.23895	24.8183	29.8963	23.4319	20.4674	15.132	18.2277	8.1816	4.076	5.56543
ADAM1A	1.31498	0.434042	0.934449	0.619509	0.623644	0.442377	0	2.38417	1.7833	4.9561	0.195134	2.32111	0	0.552401	2.49832	1.32076	2.62301	0.920072	0.487894	0.190871	0	0.279788	0.413958	0.307028	1.25846	2.18239	0.336781	3.36915	2.35176	2.48546	0.628579	0.708253	0.859147
ADAM1B	0.0977682	0.134444	0.214503	0.052856	0.193832	0.253041	0.241168	0.488924	0.725385	0.420946	0.221694	0.227632	0.0271898	0.171817	0.343114	0.423446	0.342918	0.0823984	0.175261	0.238081	0.14026	0.187418	0.244358	0.126602	0.24715	0.363114	0.231201	0.062706	0.148984	0.170151	0.200294	0.162908	0.295335
ADAM2	0	0	0	0	0	0	0	0	0	0	0	0	0	0	0	0	0	0	0	0	0	0	0	0	0	0	0	0	0	0	0	0	0
ADAM20	0.0239877	0.0249262	0.0869265	0.121484	0.0534825	0.0781858	0.111586	0.0844657	0.083677	0.0577515	0.0569807	0.0418914	0.0291678	0.199046	0.165737	0.19513	0.136285	0.0475313	0.103747	0.0709336	0.0974606	0.0926041	0.150871	0.125438	0.100196	0.174903	0.0489925	0.0282904	0.103502	0.0576081	0.0425515	0.0637842	0.0544833
ADAM20P1	0.263698	0.243171	0.176626	1.00743	0.759381	1.00092	0.680499	0.8224	0.587545	1.15004	0.277946	0.561947	0.408714	0.679571	1.50092	1.76838	1.70281	0.212636	1.34619	1.55654	0.623998	0.542982	1.03495	0.480765	0.596492	0.914496	0.568343	1.48352	1.13597	1.05556	0.726404	0.41472	0.664301
ADAM20P2	0	0	0	0	0	0	0	0	0	0	0	0	0	0	0	0	0	0	0	0	0	0	0	0	0	0	0	0	0	0	0	0	0
ADAM20P3	0	0	0	0	0	0.159378	0	0	0	0	0	0	0.0197993	0	0	0.0758398	0	0	0.0705403	0.160633	0	0	0	0.0730838	0.0340692	0	0	0	0	0	0	0	0
ADAM21	0.151931	0.0526184	0.214069	0.923228	0.451585	0.66016	2.88115	2.11685	1.35097	0.264128	0.16038	0.236785	0.246239	0.71429	1.84914	2.38163	0.970871	0.418125	1.53198	1.4962	0.385763	0.390921	0.788911	0.622581	0.608142	0.316506	0.63784	0.537488	0.571812	0.810633	1.72798	0.987338	1.39858
ADAM21P1	0	0.0349229	0.0405771	0	0	0.0273759	0.240614	0.0600058	0.0827259	0.0269609	0	0.0965425	0	0	0.0994608	0.158783	0.0477011	0.0222185	0.0500018	0.0676507	0	0.0259255	0.0625569	0.0272108	0	0	0.0457984	0	0.0385437	0	0.0909033	0	0.0517838
ADAM22	8.55779	7.12807	8.37478	10.4898	6.15733	9.76455	8.49385	7.72263	10.8267	10.2077	6.17099	7.9582	2.99042	10.5283	13.3198	16.389	14.7745	9.50538	3.02448	3.39191	4.39899	3.46784	5.24008	5.81334	8.00536	8.41545	8.95411	6.22139	6.63374	5.44898	9.6709	5.99124	7.68789
ADAM23	38.9717	31.9773	39.1805	46.3699	35.2837	65.6501	55.9038	50.474	54.3771	18.2853	26.7487	24.1763	14.2592	45.8549	44.1951	79.9196	49.0791	37.9534	22.3233	19.102	12.5318	6.11776	15.6477	15.685	6.62011	8.36527	7.98185	6.20911	9.66178	9.56809	6.60314	4.15973	4.19402
ADAM24P	0	0	0	0	0	0	0	0	0	0	0	0	0	0	0	0	0	0	0	0	0	0	0	0	0	0	0	0	0	0	0	0	0
ADAM28	0.217609	0.244928	0.14314	0.128009	0.0934745	0.186427	0.235094	0.386665	0.373425	0.310538	0.0865448	0.249206	0.159381	0.110851	0.135485	0.345976	0.286546	0.0420541	0.151868	0.201741	0.11462	0.0638993	0.1378	0.199754	0.501835	0.542776	0.437868	1.44358	1.17649	0.989626	0.365173	0.0164217	0.0828763
ADAM29	0.16637	0.093643	0.116264	0.137819	0.17222	0.29423	0.139766	0.323708	0.0698888	0.193762	0.0830841	0.1055	0.0547385	0.111335	0.135828	0.104774	0.235357	0.108789	0.254568	0.346914	0.0614289	0.0463601	0.118448	0.0625051	0.118247	0.344802	0.461197	0.104994	0.0568397	0.138492	0.0532816	0.194033	0.269752
ADAM30	0	0	0	0	0	0.0367274	0	0	0	0.0180857	0	0	0	0	0	0	0	0	0	0	0	0	0	0	0	0	0	0	0	0	0	0	0
ADAM32	3.32091	4.12855	4.38842	5.38193	4.1496	5.21074	7.47325	7.75005	6.83486	6.07221	4.43196	4.26269	1.21475	4.45013	7.11562	6.05164	6.97709	3.29271	6.42595	3.97723	3.13719	2.77325	4.61567	3.97027	4.51527	8.56818	3.50216	5.02385	6.83185	5.32028	4.67308	4.02599	3.37384
ADAM33	0.173105	0.181276	0.383688	0.146001	0.22589	0.261071	0.335533	0.482991	0.268915	0.574617	0.2739	0.259425	0.0710442	0.299103	0.228474	0.469521	0.697274	0.289722	0.229174	0.116528	0.147979	0.0991337	0.114008	0.172316	0.182545	0.121085	0.157273	0.239629	0.266131	0.19102	0.0794793	0.12837	0.174921
ADAM3A	0.0682599	0.280444	0	0	0.149562	0.112763	0.340413	0.121464	0	0.213072	0.211673	0.298614	0.394011	0.279674	0.673416	0.158785	0.190043	0.0896773	0	0.205186	0.0702438	0.0529222	0.054531	0.204999	0.222858	0.42708	0.183771	0.328684	0.0767492	0.283456	0.0597968	0.0624464	0.153963
ADAM3B	0	0	0	0	0	0	0	0	0	0	0	0	0	0	0	0	0	0	0	0	0	0	0	0	0	0	0	0	0	0	0	0	0
ADAM5	0	0	0	0	0	0	0	0	0	0	0	0	0	0	0	0	0	0	0	0	0	0	0	0	0	0	0	0	0	0	0	0	0
ADAM5P	0	0	0	0	0	0.144199	0	0	0	0.424633	0	0.0772238	0	0	0	0	0	0	0.0645987	0	0.0898725	0.0546041	0	0	0	0	0.0611513	0	0	0.0706154	0	0	0
ADAM6	0	0	0	0	0	0	0	0	0	0	0	0	0	0	0	0	0	0	0	0	0	0	0	0	0	0	0	0	0	0.0302184	0	0	0
ADAM7	0.0197177	0	0	0	0	0	0	0	0	0	0	0	0	0	0	0	0	0	0	0	0	0	0	0.027782	0.0388626	0.143767	0.101381	0.570201	0.215376	0.178408	0	0	0.0281435
ADAM8	6.99824	6.74472	2.82907	8.26598	10.5018	9.869	14.5897	11.731	11.6387	14.0623	4.70716	10.5209	5.7153	5.22911	17.1107	8.83184	11.3196	3.12322	10.2142	12.9672	5.27588	4.35163	7.53923	4.57538	6.85974	6.52162	7.02701	8.73539	19.3713	14.4403	2.82911	4.25918	3.67015
ADAM9	109.084	98.6844	97.7918	64.4962	41.5321	48.7875	56.7366	46.424	46.706	46.2642	56.9844	71.042	24.39	55.3911	61.6557	55.1584	44.7519	47.4057	27.8109	30.1681	44.3893	59.0303	92.9911	75.5284	88.7674	97.6808	87.8172	67.1214	65.9751	69.269	91.1898	44.6356	66.8409
ADAMDEC1	0	0	0	0.0365395	0	0	0	0	0	0	0	0	0.0218899	0	0	0	0	0	0.0260133	0	0	0	0	0	0	0.0376111	0.0491648	0	0	0	0	0	0
ADAMTS1	9.79312	6.87197	13.5987	7.06028	4.84156	8.18749	24.684	13.7726	24.702	21.9349	8.79313	12.7681	1.42132	2.43175	9.37259	3.50848	4.02074	1.70857	19.945	16.547	16.711	12.877	15.9843	10.5899	21.1942	44.3091	19.4579	16.6534	11.92	16.8206	7.9778	25.1534	8.55836
ADAMTS10	1.03652	0.715076	0.880095	3.05873	1.39927	2.41484	3.19543	2.94171	2.74648	2.82763	0.0218147	0.584181	2.73046	0.393453	1.9512	5.29799	2.94672	0.451809	1.64798	2.5929	0.888748	0.899883	1.43252	0.526064	22.6739	39.3338	24.2252	44.8693	46.0905	52.4073	8.35093	7.39804	9.36331
ADAMTS12	16.6135	12.5559	13.5906	8.47394	3.52456	4.51661	3.22706	2.37632	2.01266	1.70095	0.899667	0.942923	2.75963	3.85383	3.98662	0.571914	1.18075	0.501959	2.54627	3.49251	13.8543	32.4682	39.3138	22.4519	23.404	25.5731	23.868	6.58542	13.8486	7.90602	17.5154	12.7483	10.8251
ADAMTS13	2.06688	2.0399	1.6243	13.4158	11.4394	13.2774	13.7029	10.7418	11.7633	15.7425	2.05105	8.23593	13.5225	6.26198	15.4929	22.506	22.3427	3.98901	15.4572	18.5098	2.16339	3.73485	5.716	3.36403	4.89579	7.33572	6.69786	10.2601	15.0664	14.3342	6.09517	4.00476	5.5399
ADAMTS14	0.0246255	0.0128079	0.0297928	0.374554	0.0824608	0.160762	0.0286548	0.0108458	0.0143189	0.197924	0.0097591	0.0968723	0.0150148	0.0204601	0.0365211	0.12879	0.192746	0.00813233	0.186526	0.230984	0.0375547	0.0190231	0.0773883	0.193338	0.617471	0.858726	0.452358	1.41012	2.80451	2.78289	0.207776	0.14211	0.279593
ADAMTS15	2.89195	2.60593	2.63158	62.5381	41.8474	54.271	94.8494	63.643	34.5759	11.9898	5.04533	8.58939	2.05533	11.2399	6.09149	8.21813	7.8115	4.47442	8.88647	6.99386	4.23709	1.5949	5.52883	6.20736	3.38995	4.93412	2.58924	7.85039	8.87741	8.11211	15.0166	5.35855	11.8364
ADAMTS16	4.91773	4.22333	6.40962	1.25708	1.796	1.36053	1.19083	1.33796	0.680328	1.23913	0.501664	1.16694	0.985711	2.66387	5.41897	5.02703	5.76833	4.62421	1.19227	3.62387	1.50088	1.60029	0.725254	0.853748	4.6336	8.34702	6.37982	8.55436	3.18252	6.54773	2.14203	2.66538	1.40578
ADAMTS17	3.10588	2.65226	2.96313	0.433783	0.974282	0.892746	38.6824	29.5022	44.0261	0.650456	0.503744	1.01473	2.26384	5.03554	2.54037	2.05043	2.84493	2.96645	4.71298	1.15008	4.50516	1.21546	1.36245	1.3595	0.79243	0.400028	1.16597	0.638939	0.684606	0.186181	1.17776	1.82968	1.13515
ADAMTS18	0.0109078	0.0567426	0	0.0442428	0.012179	0.035614	0.0253901	0.0480485	0	0.0175379	0.00864719	0.0381425	0.0133061	0.0181291	0.0107879	0.0253567	0.0155275	0.0360221	0.3989	0.021546	0.0221826	0.016885	0.00858508	0	0.751466	0.695221	0.683051	0.0901515	0.01178	0.0262578	0.0193765	0.0290604	0.0496293
ADAMTS19	0	0	0	0	0	0	0	0	0	0	0	0	0	0	0	0	0	0	0	0.0151315	0	0.0119363	0.213784	0.329029	0	0	0	0	0	0.0809232	0	0	0
ADAMTS2	0.0475359	0.044965	0.0266688	0.230301	0.135046	0.153127	0.234635	0.272425	0.0722332	0.0595375	0.0134481	0.0446481	0.344968	0.637725	0.924184	0.130611	0.073284	0.0230616	0.172686	0.201739	0.164201	1.40981	1.1662	0.549647	0.0810696	0.207088	0.109494	1.0307	1.64968	1.78144	0.833132	0.38383	0.803602
ADAMTS20	1.94245	1.87046	1.90616	2.59589	1.45315	2.28814	1.7306	1.4763	1.90623	3.64486	1.1513	1.75318	0.190684	0.679409	1.57518	4.82567	4.71634	1.66987	1.68542	2.08912	1.3893	0.827394	0.970084	0.816683	2.13761	3.25027	2.42051	1.99456	2.26857	1.85561	1.27233	0.501901	1.10493
ADAMTS3	5.09681	3.72835	4.29612	2.63589	2.16077	3.62261	3.85518	3.70464	3.45348	4.6561	3.39425	3.7354	0.538853	2.10166	2.51182	1.75002	1.94347	1.24045	0.984949	1.34836	1.94331	0.756921	0.948051	1.22369	4.84764	7.79981	4.66605	5.13436	2.90529	3.73929	3.1235	2.02315	2.26158
ADAMTS4	0.780607	0.405977	0.541546	1.54529	0.708318	2.12883	0.894905	0.683461	1.35723	0.74516	0.302156	0.485879	0.662215	2.27819	2.21881	0.496143	1.06304	0.427605	6.26407	2.95985	4.66636	1.66986	2.08669	3.21768	1.07583	1.21377	0.724548	1.95993	1.07984	1.81946	0.292055	0.255907	0.268494
ADAMTS5	0.098544	0.0293038	0.0170463	0.207058	0.11008	0.201195	0.311375	0.173675	0.16375	0	0	0	0.0128921	0.005852	0.0208969	0	0	0	1.72168	1.82942	0.257745	1.57562	1.10837	0.410758	2.26522	0.997281	2.21907	5.5867	3.99991	5.25078	1.86385	1.97644	1.81568
ADAMTS6	1.78222	0.986422	0.685223	5.77274	6.10784	6.5813	2.19569	1.13201	2.13031	6.56509	1.44224	5.80668	0.184007	0.739668	0.929863	6.73969	8.40603	1.88142	1.59878	4.20155	1.31931	1.1425	2.94528	2.51139	19.9893	31.5526	19.0228	1.6205	2.11028	1.40059	9.99441	15.2425	8.31504
ADAMTS7	3.39154	3.10613	2.19153	19.2774	12.544	10.0057	22.2901	14.9577	11.9789	8.50984	1.88318	4.99666	1.97648	4.01042	5.13169	7.14544	6.28847	2.59392	7.16602	6.41078	3.65466	5.67113	9.23923	8.11325	5.75995	8.29872	5.24807	14.2712	22.6541	18.6345	10.0563	7.66571	9.12873
ADAMTS7P1	0	0	0	0.0550925	0.121316	0.0443259	0.0632415	0.119962	0.0792668	0.223352	0	0	0	0	0.0134101	0	0	0	0	0.018243	0	0.031558	0.0217344	0.091627	0.0283398	0	0	0.0779812	0.305588	0.220719	0	0.0173541	0.0142793
ADAMTS7P3	0.036519	0.0425021	1.48869	0.119188	0.158091	1.20272	0.416789	0.087798	0.0897099	0.0659303	0.0175415	0.034121	0.0121978	0.0522412	0.121735	0.073377	1.79393	0.0278036	0.0910294	0.0201763	0	0.0458874	0.0473459	0.0462162	0.0636318	0	0.0143554	0.14501	0.0899459	0.133958	0.034758	0.0523521	0.0818917
ADAMTS7P4	0.829113	0.638288	0.265705	2.44388	2.18774	1.1625	2.89177	1.62847	2.88118	0.55263	0.734785	0.823193	0.577863	0.998673	0.638258	2.01884	1.03322	0.861887	3.05122	5.76187	1.17225	0.375418	1.9189	0.599736	0.841222	0.51964	1.09665	4.27515	3.35722	3.79637	2.24419	1.2296	3.00083
ADAMTS8	0.0910463	0.0315172	0	0.38111	0.338067	0.628454	0.987866	0.59893	0.506786	0.164596	0.129539	0.15891	0.239492	0.312283	0.291635	1.48116	0.488271	0.259152	0.284293	0.328745	0.149545	0.0468087	0.119236	0.412006	0	0	0	0.0357729	0.0176472	0.048534	0	0.0268742	0.0229592
ADAMTS9	3.04478	2.32601	2.29587	1.73923	1.50976	1.65595	10.215	5.92684	7.13539	36.8004	9.09231	21.0039	2.15445	2.05366	3.79065	1.64894	2.43258	0.861393	4.74312	1.64476	3.47176	0.492075	2.06364	1.50757	7.54274	8.1494	11.2854	8.22814	6.1705	10.3461	0.642476	0.275817	0.272079
ADAMTSL1	4.97106	4.38726	3.40688	6.56416	4.09711	5.30542	80.9309	62.463	57.1667	0.399984	0.554773	0.720673	3.18529	4.16703	3.67424	1.74206	0.722303	1.27899	5.09643	5.41973	5.68452	3.48925	10.2476	9.38836	24.5801	34.1782	28.1206	5.50474	6.17392	3.09936	30.6979	29.6542	26.9221
ADAMTSL2	0.06447	0.0168222	0	0.131504	0.0913629	0.0662229	0.112458	0.0852017	0.0943331	0.0520324	0.0518906	0.0140852	0.0661446	0.0668903	0.0801777	0.131467	0.0231558	0.0319287	0.209785	0.0871611	0.131072	0.0498457	0.0511817	0	0.0336853	0.1179	0.0332242	0.0766263	0.14015	0.168755	0	0.0156749	0.0244541
ADAMTSL3	4.60315	4.91591	3.65482	6.89921	5.51893	4.99524	5.60055	4.62656	4.61348	7.89965	3.03031	5.27653	0.631445	3.10358	5.08487	4.62189	5.25315	1.90596	4.50296	4.8081	5.40409	1.93516	3.84533	2.33623	3.34733	4.84736	3.10014	3.37039	3.96152	4.23968	4.39832	2.81101	3.34945
ADAMTSL4	9.09333	6.98599	6.24159	30.5734	25.4099	27.1	15.6334	15.8605	18.0754	34.2072	5.76532	18.8389	12.2794	10.4922	18.5569	28.5516	27.2813	5.72663	20.1993	21.6365	3.66079	36.3173	38.6853	17.2394	16.8033	17.6298	26.4777	25.2776	37.9552	31.2847	31.3633	9.06319	25.9523
ADAMTSL5	2.45616	1.84722	2.53627	11.3988	10.219	7.78612	17.1063	12.3207	11.1814	12.547	4.10085	5.6768	1.46132	6.19439	8.39158	11.7755	16.5898	5.71751	9.14192	11.2924	7.31811	8.90289	11.3019	11.4182	7.3358	11.3219	7.83653	8.19018	12.6131	10.7244	13.7491	11.2635	13.5221
ADAP1	1.3224	2.07654	1.27735	11.897	9.81292	8.93729	1.88329	2.57743	3.72597	2.07162	1.08285	2.49378	3.92325	3.12936	1.93657	1.44665	1.30567	1.01493	17.9094	20.6105	10.2577	3.92517	4.32864	2.72018	5.01267	2.46094	3.15214	8.5289	9.32801	6.41301	3.47338	2.15775	2.69337
ADAP2	0.413439	0.118444	0.0292548	0.116433	0.214328	0.319009	0.848709	0.542945	0.625286	0.240962	0.222877	0.126746	0.115834	0.253953	0.297276	0.323536	0.730741	0.099138	0.407408	0.467028	0.116061	0.0540575	0.244203	0.178398	0.102709	0.0953905	0.314087	0.151493	0.352584	0.598443	0.268435	0.128228	0.125343
ADAR	123.136	123.433	134.677	147.559	117.472	148.63	151.842	139.2	159.931	119.018	107.485	107.19	21.1533	111.034	120.771	100.962	105.214	91.595	86.7449	89.4376	104.668	79.4451	99.8119	100.033	75.122	78.3229	86.5996	106.478	106.08	106.046	108.876	82.9389	106.285
ADARB1	29.2183	22.9074	29.6829	25.5663	29.127	29.0555	65.8465	78.3014	77.1936	16.0292	12.4636	12.1917	10.0499	28.7117	33.3267	14.1646	17.6383	16.3967	31.8656	26.2743	24.7731	7.17897	15.7045	14.1599	14.5157	18.3213	17.3792	6.68287	9.67031	6.35713	4.59415	13.8714	5.84345
ADARB2	0.12865	0.0239921	0.0762591	0.16756	0.124674	0.185698	1.16756	0.357182	0.209142	0.280166	0.0505923	0.0800622	0.00463405	0.00631467	0.0307924	0.026672	0.0109323	0.00510582	0.748091	1.04202	0.294273	0.488512	0.404168	0.462278	0.261068	0.525271	0.551785	0.0270946	0.0612257	0.139606	0.0753363	0.0626784	0.0609598
ADAT1	106.03	106.055	112.22	112.402	92.0491	112.008	186.654	178.129	210.238	134.481	93.5207	94.7061	49.3798	129.803	149.612	151.752	155.023	110.773	148.684	128.844	132.985	84.0065	96.6943	108.142	67.7161	88.7823	73.8442	104.075	117.614	107.742	51.9336	54.4173	49.8827
ADAT2	14.3785	17.0691	13.245	6.10353	6.34807	7.99836	16.2102	9.79457	14.0864	30.2552	11.7152	17.008	9.38817	15.2568	32.7902	32.9915	31.0967	14.3658	9.54986	7.47825	14.7399	13.2154	18.3699	15.217	18.4282	33.1945	16.9012	11.7274	16.0592	14.0173	12.852	17.7755	13.4502
ADAT3	1.99904	1.38156	1.41083	2.03263	1.72424	1.39447	3.26013	0.99651	1.29169	2.27836	1.21531	1.53953	1.88923	1.95968	0.749663	0.708347	1.62541	1.27148	0.855333	0.709262	1.18482	1.62039	1.08837	1.65586	0.885481	0.535247	1.0215	1.09394	2.24017	1.12558	0.879087	0.713616	0.820298
ADCK1	5.01901	5.14815	5.84079	10.2016	8.69959	11.6669	13.4906	13.9337	11.8424	8.55459	4.23621	5.70127	5.43468	7.40698	10.8667	10.9183	9.82836	5.82397	12.1243	11.0256	7.90888	4.30402	5.88785	6.76005	5.6176	7.02798	6.1638	6.61653	7.78974	7.37647	6.63706	6.42152	6.40294
ADCK2	19.6295	16.4763	19.7253	19.519	18.2162	20.0327	27.7729	19.0421	24.8606	14.3689	18.293	15.2968	25.5433	19.5455	18.9082	21.7122	14.6816	20.0503	18.3691	18.4789	25.1398	12.1279	15.4451	14.7439	22.28	15.5042	22.9057	13.7034	17.468	15.7484	22.564	20.8366	22.7335
ADCK5	3.84349	4.12062	4.96197	6.11757	5.5153	5.12721	9.05503	7.37819	8.65451	10.8982	3.50768	8.9667	9.60118	5.55334	5.63657	6.42525	9.1378	3.95454	3.98002	5.30011	3.39712	4.0552	5.76665	5.3063	3.32818	5.29508	3.52942	4.71822	6.06228	4.69061	3.13382	4.25232	3.0462
ADCY1	1.49558	1.65619	1.43784	0.556251	0.411085	0.413577	1.86886	1.14791	1.02877	1.32664	0.756604	0.660429	0.438347	0.658616	1.17574	0.621506	0.851759	0.934365	1.69794	1.11462	2.9782	0.597685	0.718245	0.845077	0.328931	0.313114	0.84918	0.777656	1.26243	0.674611	0.418303	0.54824	0.401521
ADCY10	0.0130728	0.0274777	0.104644	0.0397608	0.194169	0.0987304	0.317595	0.0762658	0.0307531	0.118228	0.0103614	0.0230901	0.104719	0.172592	0.0258496	0.0759714	0.0186026	0.0524092	0.0471456	0.038721	0.0268601	0.109425	0.126555	0.0395086	0	0	0	0.108347	0.216783	0.0316496	0.117264	0.140608	0.0400376
ADCY10P1	3.00576	4.21942	4.48146	4.15178	3.60918	7.24054	14.4893	13.4777	11.8353	5.3075	1.65732	3.6766	6.23511	4.81533	10.6965	11.4718	14.633	3.87327	2.56983	3.12378	1.97109	2.19116	5.04185	2.49281	2.17302	2.95759	1.66402	5.1282	9.34362	7.20128	3.82047	2.56513	3.62245
ADCY2	0.779798	0.58877	0.494283	1.28789	1.10525	1.24345	0.86603	1.40835	1.41445	1.92094	0.465097	1.49625	0.458892	0.6025	1.43315	2.73155	1.53847	0.845427	1.24474	1.00966	0.520984	0.552945	0.889789	0.230286	0.51088	0.918262	0.387932	0.826586	0.95094	0.802283	1.26614	0.427515	0.94375
ADCY3	97.6084	96.151	102.752	41.4607	34.8718	37.9147	66.5784	38.4094	49.1786	107.418	60.178	88.1924	43.8672	62.3604	89.8601	98.0925	83.9927	64.5291	26.2926	21.9536	52.3531	59.4975	78.0244	59.9068	61.5366	81.007	66.273	36.5236	61.6997	49.38	68.6584	51.0469	57.5412
ADCY4	0.210479	0.327387	0.319792	0.440214	0.283722	0.568518	0.721528	0.727469	0.496619	0.480213	0.17546	0.202118	0.0813248	0.423365	0.481154	0.657152	1.06443	0.195431	0.749475	0.492735	0.170627	0.195865	0.413224	0.178405	0.265267	0.334898	0.28652	0.373121	0.370972	0.396588	0.232183	0.137703	0.142612
ADCY5	0.176473	0.590461	0.62669	0.838423	1.45869	1.7941	2.51346	1.77253	2.14478	0.52944	0.0486485	0.103202	0.0481397	0.13114	0.225457	0.650969	1.65711	0.124546	0.756235	1.26491	0.601777	0.251172	0.81779	0.54739	0.197341	0.24814	0.418585	0.205377	1.34147	0.391093	0.155735	0.334807	0.0930765
ADCY6	35.4931	31.9034	34.4525	45.559	34.7498	49.1692	79.8394	75.9318	78.7042	55.8043	24.4887	40.0612	14.6015	35.7398	52.1784	68.7609	69.6073	30.2811	33.6081	31.2438	21.194	16.6523	25.3447	19.6158	43.2979	54.4559	46.1511	36.4319	41.6597	44.5729	35.685	23.2012	29.6192
ADCY7	30.7528	25.725	26.3131	33.1265	22.4207	18.3998	24.1152	20.5697	23.4443	42.0761	20.8351	31.6596	4.38127	23.3698	25.1839	33.8402	39.6924	25.9786	18.7725	22.708	24.354	17.6953	24.2149	18.4012	17.7444	29.2962	20.1539	17.2532	18.1795	14.7183	21.6435	21.2505	20.8667
ADCY8	0.0108603	0.0878912	0.101867	0	0.0941431	0.0160512	0	0.0173351	0	0.0316166	0	0	0.0119819	0	0	0	0	0	0	0.0194181	0	0.0649397	0	0	0.0411225	0.061522	0.0670176	0.209043	0.182523	0.0946336	0	0.14945	0.0639274
ADCY9	12.2861	9.27549	10.5408	12.6352	8.68911	10.1415	18.159	13.7169	13.8166	7.46178	5.09941	5.84612	3.14855	12.6913	11.6308	20.5744	16.5999	10.3819	13.8639	12.9157	8.54142	5.98314	7.70098	6.03623	7.11159	7.66212	8.73	9.31366	11.1651	10.483	8.07931	3.81311	5.2251
ADCYAP1	0.231872	0.286101	0.350381	0.173788	0.404319	0.0161376	0.199864	0.0522856	0.0844482	0.137288	0.135805	0.160101	0.470229	0.137789	0.354726	0.126604	0.0562677	0.135534	0.129696	0.193171	0.516177	1.23478	0.677959	0.373673	4.20261	5.49299	3.25162	15.4692	13.1247	13.2837	4.80212	1.06651	2.58854
ADCYAP1R1	0.0448016	0.0206447	0.107913	0.0452983	0.0498198	0.0405459	0	0.0525297	0.034799	0.888204	0.20953	0.26043	0.0120952	0.0165228	0.0440805	0.0461769	0.0141946	0.0591842	0.028785	0	0.0100929	0.0155591	0.0156329	0.0370808	0.0467502	0.0519813	0.121981	0.0235021	0.0107293	0.0319446	0.0176154	0.0176467	0.015069
ADD1	75.6278	73.0505	82.7496	115.987	109.678	123.972	128.532	130.121	132.667	82.9284	69.3408	75.2788	101.592	80.4547	64.861	84.7005	79.7753	73.5155	80.4886	72.4231	54.5073	67.33	65.0886	68.2999	67.7953	73.549	68.5617	93.5204	125.473	108.956	74.1454	54.3375	63.5931
ADD2	9.46163	9.77493	11.4195	5.97376	4.66654	4.25761	5.81915	3.7125	4.39782	8.5723	6.78372	5.48706	1.57016	5.20268	4.8647	7.17319	5.68756	6.07867	4.20934	6.28506	10.5284	11.5594	7.87769	7.31525	17.0586	13.2763	18.603	16.0174	14.7018	14.0715	18.9857	16.2909	19.4991
ADD3	82.0893	64.2944	72.5133	385.862	330.444	438.826	300.578	313.673	349.777	74.6388	72.1233	62.5181	7.97268	160.838	113.31	175.526	152.057	104.424	199.208	227.529	84.8189	34.1335	56.0493	57.9457	32.3691	38.4145	44.7174	45.178	27.2067	25.605	40.5191	20.0058	38.016
ADGB	0.61704	0.455157	0.691538	0.495472	0.423468	0.364929	0.903531	0.698104	0.74588	0.981357	0.309761	0.541229	0.16615	0.36012	0.727138	0.876389	0.807512	0.448088	0.492831	0.526415	0.343284	0.300718	0.34702	0.297231	0.41281	0.747517	0.293429	0.60726	0.672041	0.367705	0.204814	0.287092	0.162744
ADGRA1	0	0	0	0	0	0	0	0	0	0	0	0	0	0	0	0	0	0	0.0138668	0	0	0	0	0	0	0	0	0	0	0	0	0	0
ADGRA2	3.73641	3.37729	3.33229	11.5717	7.1736	9.97577	12.072	7.23545	7.38262	4.55774	2.71532	3.29647	0.600185	5.83157	4.87508	9.10774	8.36519	4.93839	3.98826	4.50071	2.2304	1.32619	1.71863	1.06426	11.4207	9.84622	13.8633	12.4211	11.8346	15.6066	3.22688	0.816385	2.1193
ADGRA3	47.4853	46.508	49.5714	43.0281	30.6237	43.9602	69.722	58.0708	53.2617	54.9611	47.7541	55.6174	13.1624	45.035	59.5896	54.0138	43.2983	32.3906	22.1808	25.9922	16.9276	24.878	40.3742	38.0686	40.2297	45.8694	40.5035	40.205	32.0732	39.7226	26.0804	23.1602	24.1203
ADGRB1	0.05188	0.0121691	0	0.163598	0.0479975	0.0526269	0.136134	0.170532	0.203791	0.292382	0.00332977	0.109669	0	0.017863	0.126681	0.151318	0.0305808	0.0426439	0.262094	0.397408	0.0356803	0.592393	0.192953	0.0262434	0.112377	0.044835	0.00796447	0.152321	0.208798	0.224067	0.0381864	0.113809	0
ADGRB2	5.41731	7.27222	6.03028	9.56034	7.12261	8.0109	12.7847	7.48364	5.86737	14.1219	5.23647	9.58644	7.71838	4.93257	5.6585	12.5514	11.4186	4.34416	8.2452	9.083	8.56825	4.79534	5.17925	5.77592	3.64169	6.17523	4.68885	10.0797	13.3605	11.5073	11.8106	8.64241	9.20751
ADGRB3	0	0.0148307	0.0172482	0.18475	0.0477441	0.147541	0.132739	0.158706	0.282034	0	0	0.00937671	0	0.0178271	0	0	0	0.00941805	1.90756	1.61637	0.392633	0.286769	0.493668	0.176482	0.481837	0.636894	0.642666	0.506566	0.664952	0.679944	0.190537	0.238137	0.178943
ADGRD1	0.478457	0.426059	0.398108	1.14877	0.530253	1.23307	1.66213	0.541656	1.099	1.13127	0.259144	0.610784	0.571952	1.67935	1.44941	1.3751	1.75039	0.758494	2.15411	2.67515	1.68314	0.264469	0.33948	0.236491	0.924938	1.2132	0.921704	0.402513	0.674121	0.654354	0.301679	1.01736	0.603706
ADGRD2	0.958325	1.13401	1.07485	1.05576	0.905862	1.55211	0.947426	0.951496	1.26104	1.1572	0.713538	0.892296	0.38363	1.08679	1.54442	2.18636	2.12562	0.703813	1.54302	1.04255	0.821642	0.529945	0.74537	0.693921	0.724981	1.43693	0.889067	1.18132	0.959423	0.848486	0.823406	0.373592	0.599998
ADGRE1	19.899	17.214	15.0493	20.2828	14.0907	17.8474	15.2735	11.6514	13.0208	13.2028	7.78803	11.4025	14.3913	15.7299	17.624	16.1733	13.3966	11.9172	11.0165	10.8056	8.57694	5.49372	7.08281	7.9456	17.9743	19.4014	17.113	20.4058	18.1122	17.4251	18.7554	11.8553	14.6795
ADGRE2	4.33906	4.09042	4.70828	2.47001	1.95423	2.37201	1.22272	1.62339	1.57531	8.05885	3.5719	6.70555	1.15681	1.45489	2.08083	7.78142	9.7495	5.54788	2.43251	1.42094	2.71993	1.7931	3.01889	3.33329	8.13608	16.0865	7.89762	1.46043	1.80858	1.29232	5.74596	6.06128	4.4835
ADGRE3	0	0	0	0	0	0.0285726	0	0	0	0	0	0	0	0	0.0322874	0	0	0	0	0.0322441	0	0	0	0	0	0.034116	0.0206201	0	0	0	0	0	0
ADGRE4P	0.17181	0.0508704	0.0596879	0	0.13526	0.0592156	0.17948	0.0644456	0.0565654	0.119529	0.061071	0	0.0884284	0.223931	0.266213	0.0852077	0	0.0804818	0.06997	0.120444	0.0391768	0.0936479	0.135765	0.0899566	1.18298	1.28698	1.0219	0.363884	0.0051079	0.582318	0.389168	0.478366	0.384449
ADGRE5	126.657	111.577	105.437	152.879	113.681	158.466	165.06	127.76	137.44	212.824	93.7456	150.846	92.2797	112.015	133.906	166.027	187.57	87.2975	61.2607	63.2203	62.5227	72.0962	100.099	98.158	95.1776	164.732	94.8613	50.5919	51.8675	43.5314	86.7404	73.1214	79.6331
ADGRF1	30.907	25.5072	27.5342	0.941607	0.892512	1.27447	0.877757	0.567111	0.607641	1.09739	10.4933	3.92225	4.09532	3.6126	5.82075	1.3741	0.960239	1.41648	0.512736	0.566464	1.45704	1.37321	4.67405	7.36405	0.92919	0.941261	0.802396	1.3693	3.35258	3.4592	0.76867	0.780539	0.470462
ADGRF2	0.0133741	0.0138663	0	0.0408335	0	0	0	0.0336398	0.015519	0.0323138	0	0.0116624	0.00840739	0	0.0136873	0.0445419	0.0182222	0.00838146	0.0213003	0.0160022	0	0.0123957	0.010474	0.00951818	0.0150526	0	0.00978349	0	0.0144613	0.0330372	0.0118544	0.0285768	0.0202955
ADGRF3	0.295302	0.115419	1.86055	0.968396	0.570902	0.869171	0.426849	1.73975	0.479523	0.464475	0.241883	0.338201	0.0450445	0.221675	0.685447	1.51924	1.08432	1.48611	0.591708	1.57917	0.47873	0.138508	0.338234	0.464733	0.428072	1.11221	1.09587	0.303186	0.550226	0.776539	0.116037	0.286887	1.70246
ADGRF4	0	0	0	0.0219437	0.0241533	0	0	0	0	0.347809	0.0343088	0.0378398	0.0131766	0.0179782	0.0207576	0.050344	0	0	0	0	0	0.0836556	0.181835	0.453222	0.0904941	0.180498	0.271915	0.0255506	0.0934784	0.0867346	1.85376	1.09484	1.57784
ADGRF5	0	0.0237119	0	0.0115553	0.193229	0.0186029	0.0533581	0.0100712	0	0.127968	0.00903387	0	0	0.0191526	0.170212	0	0	0	0.049323	0	0.0115873	0.00881962	0	0.130111	0.607176	0.403638	1.68384	0.578553	1.57012	2.52211	0	0	0.0172826
ADGRF5P1	2.10299	2.21649	2.96543	5.87892	5.76258	6.08246	6.83521	6.04714	5.41636	5.11931	2.31541	2.39973	0.381158	2.07535	4.86138	4.98484	5.80847	1.98499	4.93765	5.34741	2.41408	1.2472	3.18231	2.63522	2.18256	1.43859	2.30015	2.37803	3.16938	3.10409	2.75555	0.814676	2.32566
ADGRF5P2	0.0883211	0	0	0	0	0.0749061	0	0	0	0	0	0	0	0	0	0	0.310605	0.0293675	0.0947094	0.137868	0	0	0.033438	0.0666774	0	0	0	0	0	0	0	0	0
ADGRG1	160.306	138.859	146.151	246.22	176.679	288.484	228.521	170.907	135.747	148.933	110.512	142.545	48.3967	144.077	121.838	106.586	123.806	94.9417	84.113	90.7696	72.0949	20.0201	52.8924	71.5935	75.895	100.666	74.1956	39.8747	40.241	31.247	53.3034	33.6028	48.241
ADGRG2	0.312251	0.307234	0.273395	0.522663	0.475543	0.60838	0.722611	0.503551	0.881947	0.387324	0.0671236	0.255381	0.0543072	0.238636	0.451639	0.433075	0.330571	0.18468	0.386344	0.355607	0.230892	0.15911	0.185969	0.169147	1.79124	2.11118	1.08257	2.44346	0.501516	0.536441	0.433142	0.330463	0.407242
ADGRG3	0	0	0.0472759	0.134701	0.271411	0.0897003	0	0	0	0.0314135	0.0620277	0.218817	0.017845	0.0204296	0.161526	0.182956	0.086294	0.0518146	0.0439788	0.130717	0	0.142685	0.0461922	0.0219454	0.16401	0.0306124	0.053399	0	0.065729	0.123256	0.162028	0.0872868	0.394003
ADGRG4	0	0.00748222	0	0.049011	0.00825216	0.130676	0.0346476	0.0907669	0.0771652	0.00617059	0	0	0	0.0123236	0.0219186	0.0437343	0.0327133	0	0.0106894	0.00714225	0.00728402	0.0112976	0.0289576	0.0327241	0.0153742	0	0.0355846	0.0438616	0.0316598	0.0754483	0.13287	0	0.0959927
ADGRG5	0.818129	0.646468	0.652481	3.48362	3.43427	3.2835	0.49587	0.520497	0.25888	0.160331	0.259733	0.480776	0.27105	0.742228	0.336053	0.107799	0.131869	0.134782	1.22393	1.35261	0.263921	0.693062	1.26666	1.13346	1.22411	0.785872	1.77543	1.35336	0.603959	0.838873	3.45205	0.594747	3.29198
ADGRG6	26.5074	21.3699	23.3156	52.7496	34.8171	68.5248	105.168	95.5735	104.574	41.0729	26.8093	35.6703	3.22033	34.6841	45.0052	51.6296	40.5738	21.808	25.9079	26.0403	10.7586	25.6143	30.6689	20.9319	32.8152	37.8853	35.9687	30.2722	26.2831	23.692	32.7143	18.4413	25.8443
ADGRG7	0	0	0	0	0	0	0	0	0	0	0	0	0	0	0	0	0	0.0139878	0.146637	0	0	0	0	0	0.0221169	0	0	0	0.0365293	0	0.0187892	0	0
ADGRL1	27.7801	25.8236	24.7786	48.6695	32.9582	51.9277	79.0486	61.528	60.3583	54.5012	20.911	39.6973	15.6068	30.1975	43.1671	61.8612	74.105	37.7428	21.7753	23.4588	12.5975	18.3542	19.9751	20.3043	25.1447	30.1667	24.4686	17.6433	15.6142	16.3296	14.2169	12.6352	14.5719
ADGRL2	15.5702	14.1589	19.5838	17.2096	10.6741	16.7491	22.7315	17.6426	23.0968	19.0629	17.7375	16.7551	9.16688	27.6497	39.1776	0.247746	0.593144	0.277181	11.8949	11.7276	10.0152	25.944	34.0385	24.4321	34.9995	30.8113	35.9511	71.5992	37.8663	41.858	39.8293	25.4209	29.3678
ADGRL3	1.06804	0.959166	0.812371	2.793	1.36161	2.83314	3.36686	2.31116	4.45	1.61466	2.62361	1.92056	0.381031	2.23094	2.76623	1.92136	1.02671	0.90447	4.30971	5.34816	2.38312	0.267693	0.873983	1.79156	0.0884238	0.111608	0.201893	0.719092	0.120633	0.222529	0.524738	0.265657	0.591398
ADGRL4	4.06571	3.58675	4.49757	3.64109	3.7584	2.69783	3.83243	2.53005	2.28146	8.39339	6.69787	9.78597	1.49274	1.34802	2.17973	2.46164	1.22408	0.973058	2.46389	1.82804	2.65325	1.10455	2.7174	1.96942	1.12845	0.467957	1.0948	0.574228	0.646426	0.494955	3.18167	1.02112	1.63442
ADGRV1	13.9677	13.5708	10.7531	21.7557	16.9137	16.3215	7.24542	12.1261	11.2534	12.6922	8.87719	13.3018	10.5997	8.02736	8.47687	13.3597	15.2944	10.4732	16.4727	16.5521	9.21778	7.14704	5.71858	5.56886	12.8992	19.1328	12.8379	15.3036	8.71821	10.5197	10.2381	8.76194	6.97013
ADH1A	0.19571	0	0	0.586606	0.213946	0.19491	0.111079	0.296681	0.39356	0.0382584	0	0.0416711	0	0	0.0940663	0	0	0.129259	0.279177	0.188194	0	0.146387	0.226733	0.43226	0.0498994	0.0498045	0.398861	0.771739	0.675588	0.417929	0.511048	0	0.145161
ADH1B	0.11618	0.138911	0.242651	0.0174372	0.0912329	0.0681292	0.181111	0.255943	0.213308	0.403498	0.18832	0.219915	0.217775	0.0813137	0.229658	0.211525	0.278835	0.134259	0.0946611	0.066858	0.0338911	0.0383233	0.25187	0.123386	0.0517003	0.119244	0.0682363	0.136765	0.0731571	0.0129982	0.0289219	0	0.0904879
ADH1C	0	0	0	0	0	0	0	0	0.154036	0.132876	0	0	0	0.0758798	0	0.21386	0	0	0	0.162943	0	0	0	0	0.0960547	0	0.0626655	0	0.197718	0	0	0	0
ADH4	0.500101	0.58207	0.618186	0.643963	0.333261	1.08277	0.667716	1.30436	1.21363	1.51509	0.735249	1.0549	0.0279133	0.667222	1.17719	1.1089	1.52929	0.313901	0.761897	0.868727	0.821244	0.527202	0.759858	0.534211	0.711733	1.38904	0.759953	0.625475	0.610002	0.813428	0.71585	0.761604	0.480386
ADH5	139.781	138.958	154.122	130.698	148.906	141.708	104.495	106.678	126.8	69.1223	157.035	113.787	68.9484	143.519	121.809	80.5351	71.4271	142.238	102.043	104.685	121.923	147.06	138.22	135.076	139.418	88.3552	140.721	164.569	121.923	140.782	131.984	119.756	135.762
ADH5P2	0	0	0	0	0	0	0	0	0	0	0	0	0	0	0	0	0	0	0	0	0	0	0	0	0	0	0	0	0	0	0	0	0
ADH5P3	0	0	0.0795313	0	0	0.0536706	0	0	0	0	0	0	0	0	0	0	0	0	0.0476313	0	0	0.101423	0.0518848	0	0	0.276517	0.045069	0.155665	0.0711839	0	0.05851	0.058311	0.0498614
ADH5P4	0	0	0	0	0	0	0	0	0	0	0	0	0	0	0	0	0	0	0	0	0	0	0	0	0	0	0	0	0.073449	0	0	0	0
ADH6	0.01985	0.161976	0.232575	0.58764	0.430033	0.309501	0.765462	0.651158	0.997194	0.957997	0.659121	0.370253	0.167397	0.854068	1.38214	0.204983	0.697141	0	0.364905	0.135324	0.558676	0.441441	0.39882	0.689971	0.614894	0.828964	1.09779	1.56191	0.601741	0.570009	0.456405	0.704538	0.373331
ADH7	0	0	0	0	0	0	0	0.205576	0.533494	0.159985	0	0.715397	0	0	0	0	0	0.26125	0	0.382222	0	0.176219	0	0	0	0	0	0.273444	0	0	0.394507	0.220859	0
ADHFE1	1.16227	1.18622	1.90227	11.4586	8.48578	15.0234	16.8364	14.7536	15.8683	4.57044	1.11502	2.03861	2.57454	3.19024	8.01786	14.3295	15.9874	2.28734	12.8009	13.5652	1.6927	3.72782	5.42787	3.71291	2.33127	3.72931	3.37132	4.53707	6.10367	5.61621	5.81534	1.95446	3.14208
ADI1	78.3997	85.1914	81.7546	81.2902	96.1421	83.2359	96.4133	121.786	131.799	19.1165	53.0348	31.9531	52.4933	84.4458	65.536	41.7322	38.6353	72.0825	41.9815	38.871	47.8436	85.0642	82.0068	95.0835	62.2416	38.2533	66.7809	69.7802	67.0117	66.4126	70.3223	87.0056	81.0213
ADI1P1	0	0	0	0	0	0	0	0	0	0	0	0	0	0	0	0	0	0	0	0	0	0	0	0	0	0	0	0	0	0	0	0	0
ADI1P2	0	0	0	0.262839	0	0.209286	0	0.229754	0	0	0	0	0	0	0	0	0	0	0.187381	0	0	0	0	0	0	0	0	0	0	0	0.227765	0	0
ADI1P3	0	0	0	0	0	0	0	0	0	0	0	0	0	0	0	0	0	0	0	0	0	0	0	0	0	0	0	0	0	0	0	0	0
ADIG	0.108436	0	0.129412	0.806997	0.358973	0.699098	0.75283	0.308642	0.205148	0.430256	0.425989	0.845645	0.387471	0.267347	0	0.251678	0.360058	0	0.0777939	0.316604	0.177588	0	0	0	0	0	0	0.303035	0	0.137697	0	0	0
ADIPOQ	0.0603354	0.099112	0.0900501	0.0778053	0.134783	0.146236	0.266636	0.133292	0.12495	0.142153	0.0364974	0.082731	0.0174876	0.0524852	0.163215	0.16196	0.142681	0.0663127	0.0310723	0.165878	0.0436612	0.0339055	0.0613518	0.0343545	0.0959196	0.104906	0.0793305	0.135838	0.125073	0.0719656	0.055643	0.0264091	0.0335268
ADIPOR1	101.081	109.659	111.081	110.227	120.515	129.599	138.386	164.313	152.48	65.8093	122.139	88.0404	24.2369	115.319	92.0763	50.1991	43.6765	81.4884	96.0583	93.4604	99.5128	116.749	112.265	127.168	72.7966	48.2292	85.5235	87.6322	94.6061	101.336	109.337	118.997	116.754
ADIPOR1P1	0	0	0	0	0	0	0	0	0	0	0	0	0	0	0	0	0	0	0	0	0	0	0.0555541	0	0	0	0	0	0	0	0	0	0
ADIPOR1P2	0	0	0	0	0	0	0	0	0	0	0	0	0	0.0820775	0.0973439	0	0.140431	0	0	0	0	0	0	0	0	0	0	0	0	0	0	0	0
ADIPOR2	33.635	28.9384	33.8652	32.9772	27.0304	35.423	27.3826	26.4975	28.061	15.2406	25.6684	20.7661	6.78209	28.1764	24.6508	26.4667	18.9802	23.9402	15.475	14.9514	17.3651	11.6788	14.0453	14.0058	33.7089	28.063	34.4939	18.5829	16.1846	17.9561	25.2665	19.9213	20.1033
ADIRF	8.87855	8.08473	5.65998	33.6216	23.0548	31.1079	25.1204	17.4913	21.2522	30.8526	7.02999	14.4393	1.24545	11.7558	9.36282	28.0887	31.2265	7.43623	29.4867	52.5368	12.3781	8.66865	13.0722	12.5489	4.7073	9.89283	5.60841	13.095	9.81351	6.78818	8.69923	7.01121	8.9373
ADK	32.2406	36.7466	35.8098	28.8929	34.1004	33.1719	31.2729	34.3371	32.8283	15.7704	45.4822	26.8473	13.7238	35.3015	22.9455	14.1865	11.4691	32.0921	25.053	25.8929	38.8033	53.2203	47.9361	50.8333	42.5161	25.2389	46.0741	26.4902	28.9397	26.4441	48.9791	46.6891	45.8501
ADM	21.7539	20.9516	16.5959	4.2891	2.45962	3.38605	5.99578	2.05563	1.21551	6.19042	16.4065	11.1027	9.9416	12.0123	12.3025	8.33774	7.98158	12.6265	6.247	4.44829	19.3677	63.8534	64.6262	29.8624	247.143	273.794	151.296	18.7832	27.7967	21.0057	37.6809	69.208	39.7426
ADM2	1.22605	0.653805	0.590455	1.1899	0.654719	0.307631	0.406256	0.429336	0.154192	3.05237	2.93289	2.70251	0.813321	3.61799	0.862945	0.5038	0.341058	1.29201	0.940581	0.71603	10.7305	3.04755	2.91763	2.3863	1.74951	3.58145	1.17679	2.98471	1.23251	1.53272	3.18087	3.13912	3.48728
ADM5	8.38749	9.60303	9.1882	2.61831	3.49727	2.48629	6.25962	3.52118	2.89564	19.6088	6.69795	15.8931	16.9481	7.78295	11.7042	11.4985	17.2136	7.70669	3.56348	3.46112	5.95052	6.54201	10.9649	6.14162	8.37741	17.7377	6.39871	6.76798	10.7889	8.5281	3.21583	5.68639	4.35898
ADNP	62.282	60.4885	62.9985	63.8511	58.4786	65.5258	76.0606	79.2745	78.5128	43.7581	58.102	47.6786	4.30255	55.2828	54.2392	47.6163	46.5941	54.1029	41.6911	40.3758	44.169	44.403	50.7936	49.1431	46.8652	35.9834	48.3227	55.673	52.536	56.564	44.4239	33.8509	42.1099
ADNP2	10.9509	10.7724	10.3457	20.0295	6.60014	6.73242	8.54601	15.5028	18.7395	11.9992	9.7862	11.2995	1.40479	12.3362	7.58646	16.5723	13.3928	9.58722	6.10191	6.44077	13.977	18.9967	10.0098	9.33312	11.2035	8.64605	9.6975	7.74196	12.5567	8.39616	8.23673	11.8752	10.9337
ADO	11.0309	12.0923	13.4675	8.95025	8.31196	7.80988	12.0929	12.0184	12.0672	10.64	21.8403	14.2729	5.11177	9.97416	8.59956	7.03306	6.48523	13.0232	9.08103	8.92844	10.0648	10.8298	10.6493	13.2567	8.33252	7.17455	9.94767	7.22637	9.47318	9.58249	7.80615	10.0919	8.61907
ADORA1	10.5331	7.12052	7.01983	9.09951	6.15826	3.92537	2.17403	0.935649	0.507462	0.970007	2.27691	1.69763	3.01896	5.65215	3.84693	0.842935	1.44358	3.63035	2.13946	1.93939	4.19928	12.2591	11.7474	9.71918	7.49747	5.67344	8.9971	13.5329	12.3206	10.0009	9.32926	8.52116	8.18
ADORA2A	0.685335	1.51261	1.02541	3.9237	2.35246	3.13919	5.04476	4.79978	3.06519	1.17223	0.335889	1.61831	0.649256	1.8141	3.82189	2.01016	2.73429	0.912423	4.58183	5.06429	0.927526	1.61119	3.11502	1.4001	1.67378	3.49366	1.89973	4.51969	7.52948	6.87828	0.952725	0.970003	0.873112
ADORA2B	35.785	30.8583	33.7294	25.1083	17.6887	23.1475	14.9434	12.3605	14.9338	9.41745	15.1482	15.0209	11.6002	35.3359	31.2478	33.7984	22.1658	25.6634	18.3628	22.1007	30.7084	24.2339	29.5777	30.0683	38.5035	37.3386	33.8008	12.0328	18.8582	14.1727	32.2893	22.3422	25.4743
ADORA2BP1	0	0	0	0	0	0	0	0.0844694	0	0	0	0	0	0	0	0	0	0	0	0	0	0	0	0	0	0	0	0	0	0	0	0	0
ADORA3	0.110155	0.166689	0.0890396	0	0.0410991	0.266284	0.257452	0	0.216067	0	0	0.269723	0	0.102433	0	0.085801	0.154213	0.0243889	0.132986	0.145301	0.112397	0	0	0	0.0385409	0.317276	0	0.0434992	0	0	0.0744547	0.106891	0.0634988
ADPGK	103.346	92.8781	97.8909	93.5368	76.7928	104.062	179.966	134.69	141.796	109.419	78.243	96.5127	43.855	98.5439	107.99	116.486	98.1614	72.8271	113.516	94.9344	117.102	53.758	78.1452	68.4681	83.3168	104.714	76.2122	92.8329	87.4628	93.0877	66.1458	56.6146	54.5561
ADPRH	4.22054	5.19153	3.74127	7.55758	7.97956	7.50998	7.55551	6.8014	7.38908	3.1182	5.90378	3.82075	1.3809	6.70325	4.34449	3.71757	3.85971	5.39166	6.21996	6.43728	5.68565	2.90384	3.12704	3.90036	4.06357	2.28115	3.66705	2.95056	2.86508	3.58089	6.30666	3.56278	6.72841
ADPRHL1	3.85462	2.76685	2.4628	13.921	13.9269	15.2413	6.0433	8.91046	8.8797	2.58713	2.31794	2.80501	1.07517	6.15774	3.99278	3.92924	3.73464	2.96013	18.1744	20.0956	5.88237	5.62545	6.58648	5.94871	3.85183	2.67409	6.39857	7.38714	7.11111	6.62766	6.17145	4.79252	5.887
ADPRHL2	43.1428	40.0539	45.1929	27.4027	31.93	23.3345	35.9044	33.5437	36.3673	29.5219	47.9923	37.0564	23.5493	30.1154	27.0038	22.5765	22.7208	35.4316	18.6584	17.6458	32.5485	47.4002	38.5188	40.5452	36.2747	27.426	33.4878	30.4607	35.4727	34.5577	34.2919	45.8827	36.332
ADPRM	10.2534	10.4934	10.6329	12.5159	14.2355	13.4132	17.2211	20.5311	18.3939	8.01994	9.32295	8.15244	10.0567	12.9422	19.1076	16.6656	11.2434	12.1763	19.6566	21.3712	10.2996	8.08036	7.77588	7.33504	11.381	9.1106	13.974	12.3489	10.627	12.2214	15.5225	15.3369	13.6451
ADRA1A	0.510251	0.24928	0.121907	0.452345	0.112706	0	0.314127	0.387412	0.474572	0.554462	0.192462	0.353919	0.0239601	0.28165	0.830139	0.118444	0	0.067405	0.292962	0	0.0334301	0.242666	0.109734	0.706346	0	0.353819	0.0451016	0.041387	0.145503	0.080543	0.26927	0.178836	0.153047
ADRA1B	2.0205	1.92283	1.21171	2.62421	1.57487	2.08281	5.32304	3.22933	3.01445	0.134949	0.74593	0.440686	0.0244558	2.56793	0.265514	0.0391271	0	0.44485	0.121305	0.132579	3.31524	0.337393	0.899413	1.91026	0.209032	0.208402	0.275087	0.396822	1.0888	0.914956	0.238693	0.447074	0.280116
ADRA1D	0	0.200608	0.231676	0.638299	0.324391	0.100309	0.114533	0.942157	0.171778	0.366897	0.191989	0.0859938	0.0449018	0.122578	1.13896	0.796736	1.68586	0.308121	0.0354959	0.261559	0.0250083	1.45545	1.21341	0.549147	3.21648	0.820698	4.22038	7.11872	8.09411	7.73889	0.341698	0.0872868	0.07456
ADRA2A	0.087844	0.0913361	0.0212414	0.017805	0.0392013	0.0143281	3.80174	1.96493	3.73893	0	0.0417578	0.0153496	0.395836	1.22547	0.902618	0.14293	0.0749441	0.220477	0.190032	0.0866713	0.0892733	0.0271623	0.124379	0.0131319	0.238552	0.146409	0.322962	0.228047	0.170661	0.464658	0	0.0311737	0.0399355
ADRA2B	0.0785502	0	0.0237356	0	0	0	0	0	0	0.11038	0	0.0686154	0.0597595	0	0.0387916	0.0684661	0	0.0259409	0	0.0193693	0	0.379361	0.386114	0.176107	0.0205095	0	0	0	0.0211912	0	0.0348512	0.0870844	0.0297511
ADRA2C	0	0	0	0	0	0.0360725	0	0	0	0.258505	0.0350804	0.140686	0.0537029	0	0	0.0515649	0	0	0	0.0317464	0.0450103	0.0497193	0	0.0481448	0	0.033587	0	0.0760091	0.104277	0.212414	0	0.0784478	0
ADRB1	0.3285	0.170685	0.141727	0.23826	0.366749	0.30594	0.272887	0.330501	0.300489	0.716718	0.16722	0.369081	0.186978	0.175243	0.301105	0.13659	0.466632	0.154981	0.222225	0.277565	0.405187	0.239548	0.280169	0.245887	0.269939	0.293769	0.415339	0.332092	1.11373	1.52162	0.395441	0.353585	0.302022
ADRB2	3.85965	3.23626	2.85494	0.778306	0.42858	0.375765	0.938181	0.321464	0.290292	0.740343	0.5476	0.637661	0.829954	1.13305	1.36564	0.914969	0.818893	0.710245	1.23886	1.00432	5.05363	4.95851	7.41546	6.41481	4.83329	4.2805	4.39302	1.94841	3.85435	2.52316	3.93784	3.83218	2.31301
ADRB3	0.0513795	0.0251011	0.02974	0.0246236	0.0300636	0	0	0.198771	0.128014	0.018967	0.0366566	0.0215985	0.0146458	0.0201029	0.0466807	0	0.137651	0.0172055	0.0177078	0.0229755	0.0250159	0	0.0575948	0	0.0711718	0.0948408	0.0459004	0.0571498	0.0712878	0.0571636	0.159039	0.0446312	0
ADRM1	227.498	242.469	232.758	146.09	144.92	98.9108	164.912	143.345	151.052	126.148	249.656	188.131	170.846	169.761	111.689	98.5417	116.986	216.357	103.085	103.837	205.74	241.127	208.963	253.076	197.427	142.061	159.889	156.193	192.157	169.388	140.717	234.826	165.07
ADSL	139.665	148.156	150.426	78.5121	77.3581	84.6421	90.5014	87.7587	102.558	98.8481	137.669	116.357	104.046	135.157	152.938	121.516	142.044	137.347	80.0902	78.4955	133.282	161.996	149.623	142.709	150.665	145.365	147.377	120.769	113.432	109.393	119.501	154.416	140.244
ADSS	57.2756	57.8924	66.0585	31.4491	32.4833	30.4829	47.1448	48.2655	54.9777	53.0983	80.0735	58.1028	10.6638	54.9662	66.2937	43.4658	32.5468	52.7656	34.5919	31.8934	42.0507	52.9549	56.4962	56.8221	42.6531	34.6599	40.2763	37.1716	38.7551	43.0304	43.8266	51.8352	42.0979
ADSSL1	2.32494	2.23525	2.36002	9.19411	12.4271	11.6982	8.63986	6.1503	7.07388	7.78858	2.93473	4.77209	3.69945	3.39376	9.74009	6.16058	5.21052	1.76421	11.1408	17.0016	4.22363	5.90629	10.4926	6.06232	3.04887	3.4581	4.76647	6.12793	6.78303	8.30147	7.83346	3.54768	5.89052
ADTRP	0.88227	0.827291	0.187793	0.920214	1.95372	1.49494	1.77474	0.78416	1.25194	1.05111	0.440409	0.743651	0.654875	0.514127	0.656201	0.557657	0.565517	0.0760013	0.589134	0.945091	0.763377	0.776628	1.9113	1.56022	1.16716	1.84508	1.72947	0.578154	1.24076	0.822458	1.78063	1.07413	1.46478
AE000658.25	0	0	0	0	0	0	0	0	0	0	0	0	0	0	0	0	0	0	0	0	0	0	0	0	0	0	0	0	0	0	0	0	0
AE000658.30	0	0	0	0	0	0	0	0	0	0	0	0	0	0	0	0	0	0	0	0	0	0	0	0	0	0	0	0	0	0	0	0	0
AE000659.41	0	0	0	0	0	0	0	0	0	0	0	0	0	0	0	0	0	0	0	0	0	0	0	0	0	0	0	0	0	0	0	0	0
AE000660.21	0	0	0	0	0	0	0	0	0	0	0	0	0	0	0	0	0	0	0	0	0	0	0	0	0	0	0	0	0	0	0	0	0
AE000660.4	0	0	0	0	0	0	0	0	0	0	0	0	0	0	0	0	0	0	0	0	0	0	0	0	0	0	0	0	0	0	0	0	0
AE000661.36	0	0	0	0	0	0	0	0	0	0	0	0	0	0	0	0	0	0	0	0	0	0	0	0	0	0	0	0	0	0	0	0	0
AEBP1	45.0923	43.4044	37.5973	41.6615	25.2122	42.3406	114.359	93.0144	98.5529	160.896	50.0791	107.244	150.889	81.9169	131.661	179.543	165.035	50.8575	90.7317	72.3837	56.7244	53.5574	69.5675	51.9168	97.0838	136.852	90.9225	99.8038	174.121	169.004	91.6836	32.3164	69.4745
AEBP2	25.6773	23.8711	26.7153	26.5982	30.1955	34.4441	35.5705	28.0546	39.1491	22.2715	28.7818	24.9734	3.29247	23.9406	28.3996	28.1549	22.3948	29.0211	23.7293	23.487	20.9537	16.3842	17.5563	18.749	25.5638	22.4707	28.0107	20.3675	17.0403	20.9765	22.0193	18.5505	24.287
AEN	75.7597	73.4583	74.1245	18.0352	19.8771	17.1937	26.8558	25.2313	22.8344	64.643	62.6512	60.5224	46.4945	43.0322	54.4996	46.9493	53.7478	64.5232	50.5323	43.4328	93.6665	58.041	60.8899	62.7394	35.4586	41.8329	38.0607	50.3971	44.7222	47.4626	31.0154	50.9692	31.2334
AES	146.904	174.087	155.072	274.998	345.038	286.235	352.787	408.974	367.05	225.356	187.21	186.533	287.852	204.121	176.627	183.961	210.456	194.55	304.267	315.853	206.432	253.064	208.752	208.282	148.763	110.718	180.794	261.065	385.284	330.767	208.306	167.243	213.398
AF001550.9	0	0	0	0	0	0	0	0	0.627729	0	0	0	0.314822	0	0	0	0	0	0	0	0	0	0	0.397174	0	0.564653	0.373602	0	0	0	0	0.460444	0.789248
AF003529.2	0	0	0	1.11419	0.458051	0.334351	0	0	0	0	0	0	0	0	0	0.161029	0	0	0.298309	0.80714	0	0	0	0.205345	0	0	0	0	0.148229	0	0	0	0
AF011889.5	14.3486	15.5738	19.7063	39.195	41.5447	43.1601	51.5427	57.687	53.1712	26.4712	10.7685	18.9458	3.46689	19.6117	33.8978	32.9978	36.4528	14.3632	29.5725	38.0214	15.2252	11.7574	22.2329	13.8838	16.5288	27.6932	21.2436	25.7795	30.4294	33.1142	24.156	21.0597	21.6387
AF013593.1	0	0	0	0	0	0	0	0	0	0	0	0	0	0	0	0	0	0	0	0	0	0	0	0	0	0	0	0	0	0	0	0	0
AF038458.4	0	0	0	0	0	0	0	0.612263	0	0	0	0	0	0	0.666848	0	0	0	0	0	0	0	0	0	0	0	0	0	0	0	0	0	0
AF121897.4	0	0	0	0	0	0	0	0	0	0	0	0	0	0	0	0	0	0	0.011883	0	0	0	0	0	0	0	0	0	0	0	0	0	0
AF131215.1	0	0	0	0.0957128	0.104733	0.0763989	0	0	0.110979	0.225289	0.074662	0	0	0	0.276657	0.110956	0.132292	0	0.0683468	0	0	0	0.148478	0	0.09941	0.0996057	0.0650564	0.333979	0.101834	0	0.166801	0.165739	0
AF146191.1	0.268557	0.603005	0.314974	0.534506	0.645534	0	0.937424	0	1.11527	0.460823	0.458409	0.184243	0.104356	0.392024	0.770272	0.745142	0	0	0.62127	1.96023	0.591063	0.319224	0.415084	0.314699	0.334706	0.444929	0.363998	0.559302	0.114206	0.663152	0.465299	0.277392	0.399499
AF146191.6	0.39489	0.198175	0.456965	0.588056	0.210412	0.310265	0	0.34449	0.45613	0	0.452308	0.997019	1.01691	0.312441	0.374662	0.880793	0.269597	0.638502	0.135032	0.549505	0.199347	0.417462	0	0	0.199021	0.203355	0.40139	0.438773	0.41546	0.431548	0.162881	0.16684	0
AF146191.8	0	0	0	0.180993	0	0	0.564311	0	0	0	0	0	0	0	0	0.104303	0	0	0	0	0	0	0	0	0	0	0.0829782	0.248063	0	0	0	0	0
AF165138.7	0	0	0	0	0	0	0.15135	0	0	0	0	0	0	0	0	0	0	0	0	0.198198	0	0	0	0	0	0.105877	0	0	0	0	0	0	0
AF186192.5	0	0.580526	0	0	0	0	0	0	0.219306	0.274033	0	0	0	0	0	0	0.261504	0	0.270106	0	0	0	0.146715	0	0	0	0	0	0	0.146914	0.274686	0.116681	0.118715
AF196972.10	0	0	0	0	0	0	0	0	0	0	0	0	0	0	0	0	0	0	0	0	0	0	0	0	0	0	0	0	0	0	0	0	0
AF196972.3	0	0	0	0.459068	0	0.365796	1.05787	0	0	0.352002	0	0	0	0	0	0	0	0	0.322392	0.434501	0	0	0	0.335822	0	0	0	0	0	0.190722	0.391392	0	0
AF196972.4	0	0	0	0	0	0	0	0	0	0	0	0	0	0	0	0	0	0	0	0	0	0	0	0	0	0	0	0	0	0	0	0	0
AF213884.1	0	0	0	0.0887209	0	0	0	0	0	0	0	0	0	0	0	0	0	0	0	0	0	0	0	0	0	0	0	0	0	0	0	0	0
AF224669.3	0	0	0.816897	0	0.504844	0.183943	0	0	0	0.90187	0.719224	0	0	0	0	0.804286	0	0	0.164887	0.221746	0	0.172169	0	0.339894	0	0.48122	0	0	0	0.178358	0	0.398977	0
AF228730.13	0	0	0	0	0	0	0	0	0	0	0	0	0	0	0	0	0	0	0	0	0	0	0	0	0	0	0	0	0	0	0	0	0
AF228730.5	0	0	0	0	0	0	0	0	0	0	0	0	0	0	0	0	0	0	0	0	0	0	0	0	0	0	0	0	0	0	0	0	0
AF228730.8	0	0	0	0	0	0	0	0	0	0	0	0	0	0	0	0	0	0	0	0	0	0	0	0	0	0	0	0	0	0	0	0	0
AF238378.7	0	0	0	0	0	0	0	0	0	0	0	0	0	0	0	0	0	0	0	0	0	0	0	0	0	0	0	0	0	0	0	0	0
AF238380.8	0	0	0	0	0	0	0	0	0	0	0	0	0	0	0	0	0	0	0	0	0	0	0	0	0	0	0	0	0	0	0	0	0
AF241726.2	0	0	0	0	0	0	0	0	0	0	0	0	0.0734025	0	0	0	0	0	0	0	0	0	0	0	0	0	0	0	0	0.0972497	0	0	0
AF254982.2	0	0	0	0	0	0	0	0.422686	0	0	0	0	0	0	0	0	0	0	0	0	0	0	0	0	0	0	0	0	0	0	0	0	0.353973
AF277315.13	0	0	0	0	0	0	0	0	0	0	0	0	0	0	0	0	0	0	0	0	0	0	0	0	0	0	0	0	0	0	0	0	0
AF277315.19	0	0	0	4.98822	0	0	10.0942	0	0	0	0	0	0	0	0	0	0	0	7.15702	0	10.0386	0	0	3.99867	5.47814	0	0	0	0	0	0	0	7.31983
AFAP1	42.508	39.5187	47.9065	18.6894	16.2955	20.337	16.6827	18.3017	22.3817	33.2015	26.3526	32.4094	6.84064	28.4338	37.3751	25.0297	28.56	27.6899	26.4972	26.7795	24.2169	24.3253	27.8146	27.6049	26.5665	28.0465	30.5322	27.4771	32.0065	33.6465	25.8069	19.356	27.9643
AFAP1L1	18.8085	16.8966	16.4386	14.798	13.0091	18.0665	27.7311	21.5467	21.4696	17.8655	14.507	14.7518	5.1027	14.1257	14.262	15.1665	14.4663	16.5967	14.3236	10.2768	15.1616	3.3523	5.6576	5.07105	9.39283	5.9413	8.82531	2.61392	3.68922	2.96116	6.78603	5.81422	6.22511
AFAP1L2	16.4251	13.4494	13.4448	26.9755	21.1655	24.6429	45.6768	32.4764	26.2968	24.7779	20.829	24.6956	2.53721	19.8037	13.4998	22.6727	26.4345	25.4746	6.84557	3.03167	2.92148	1.34086	2.0366	4.18293	5.50108	6.18302	6.59976	6.88204	4.807	5.79634	4.01126	3.29413	3.07862
AFDN	12.5547	11.1403	12.7627	13.5321	10.9048	13.1943	16.6313	16.7026	22.4767	27.2535	12.6402	17.3666	1.21293	10.3665	14.5565	23.6932	22.1273	10.748	6.92172	6.91633	6.67808	11.073	16.1125	15.7984	11.9187	15.9009	11.6053	11.8669	15.5338	12.9735	15.9182	8.75552	11.5272
AFF1	6.7257	7.11285	7.91476	13.9533	10.6701	11.98	9.86297	9.71112	12.1405	4.62656	5.06395	5.60494	0.867748	7.53298	9.67625	7.76033	9.13414	5.59383	5.91281	8.04839	4.58471	5.30241	7.1341	7.14999	7.93534	9.04585	9.97235	5.94653	6.63557	7.24577	8.19041	6.94539	8.10002
AFF2	0.413254	0.157455	0.0937663	0.0837764	0.069199	0.15599	0.479407	0.614798	0.445406	0.389931	0.146074	0.419817	0.00357106	0.141628	0.328418	0.10199	0.219277	0.0306791	0.201109	0.163256	0.0997577	0.0359905	0.150371	0.154476	0.0701082	0.0914058	0.105428	0.477022	0.464182	0.402507	0.0147358	0.0183492	0.0352485
AFF3	0.914207	1.22883	0.714479	0.636811	0.400658	0.53891	1.47128	0.584238	1.40149	1.43619	0.931493	0.620245	0.499485	0.872811	1.04388	0.633694	1.16601	0.380068	1.74378	1.10817	0.999778	0.674914	0.251807	0.427844	2.41162	3.07118	2.62491	3.09388	2.71053	3.07416	1.49459	0.686331	1.98516
AFF4	29.0444	29.194	33.0285	31.9001	28.762	32.4792	30.0273	32.4953	41.5109	21.0363	23.9229	21.9913	2.81149	21.0249	26.1374	23.7596	22.918	23.1223	20.759	21.4631	18.8382	13.1348	19.6124	17.889	19.9864	20.2413	22.0057	21.1749	18.3557	20.1678	18.7924	14.8645	19.7572
AFG3L1P	60.1512	57.8993	65.334	36.44	36.0939	43.6697	62.2902	58.2536	59.4834	102.144	44.3546	73.0222	30.1235	43.4686	68.0137	47.924	51.5553	29.8217	41.2545	36.6613	37.3975	27.3109	45.7556	34.4112	29.8312	42.2273	30.9995	33.7195	49.0196	41.5481	16.265	20.264	18.7339
AFG3L2	58.175	58.0219	62.973	44.195	36.4124	41.7028	37.7863	33.2226	43.9561	27.766	44.3729	37.7253	14.2194	55.2076	37.9372	39.85	38.3502	51.355	27.703	25.9884	47.8658	38.3589	43.4066	44.9621	56.3018	51.3405	60.4454	32.0213	29.7855	29.1409	46.6971	42.965	46.5826
AFG3L2P1	0	0	0	0.0402317	0	0	0	0	0	0	0	0	0	0	0	0	0	0.0262847	0	0	0	0	0	0	0	0	0	0	0	0	0	0	0
AFM	0	0	0.0403605	0.0338619	0.0372565	0.0544594	0	0	0	0	0	0	0	0	0	0.0388754	0	0	0.0482103	0.0329325	0.0339583	0	0.0262835	0	0	0	0	0.0394275	0	0.0267383	0	0	0.204935
AFMID	35.9279	35.1459	32.4188	20.667	18.2663	18.3765	39.1124	26.2839	29.5115	47.5142	39.2433	37.492	19.2648	27.6949	36.7507	34.7487	38.4528	31.3653	21.0241	18.3091	30.6617	29.3686	25.8117	23.3609	30.3554	29.5291	34.9478	27.6804	30.0484	24.1334	18.9928	32.2149	24.2292
AFP	0	0.722876	0.418337	0.258426	0.644822	0.376686	0	0.307186	0	0	1.20006	0	0	0.384181	0.212091	0.290512	0	0.0772661	0.335538	0.149404	0.589599	0.773155	1.08524	0.79449	0.652901	0.365237	0.32685	0.68433	2.12515	0.664019	1.76459	3.05023	2.18918
AFTPH	19.2648	19.5137	18.9883	25.4812	24.3956	24.6279	41.772	41.5213	36.2863	17.0038	23.9425	19.4517	13.5771	23.1335	24.5815	23.8249	20.2422	26.7486	24.8265	22.8017	16.0008	18.5635	20.6762	22.0554	20.987	15.0449	20.8006	20.6397	18.0906	18.5968	19.0943	18.6515	19.2518
AGA	47.1498	46.8097	46.6687	76.4998	54.6983	75.412	53.2916	53.9275	41.8886	35.8218	41.0978	46.3756	20.1849	52.3723	48.303	45.6333	35.1919	41.238	24.5251	29.3519	31.6014	22.8191	36.0845	34.0646	33.0526	45.7068	38.1751	25.9782	21.0524	23.3319	23.654	20.5197	21.1212
AGAP1	9.02852	7.58203	7.56255	10.9615	9.42221	11.7665	13.6561	13.9015	15.9578	5.06541	7.10585	5.26759	1.95312	6.88897	5.59242	5.7019	5.55887	8.32976	5.47399	6.04157	6.31234	8.27136	7.37267	9.57206	8.41253	4.64599	10.4926	6.36742	8.63779	6.44401	8.42636	7.51872	9.0672
AGAP10P	0	0.254595	0.112116	0.102142	0.0732689	0.193201	0.219128	0.929242	0.375749	0.621138	0.339803	0.218736	0.491854	0.337785	0.439387	0.524031	0.202967	0.180504	0.401842	0.54745	0.286467	0.201497	0.270102	0.314955	0.238084	0.267223	0.258833	0.405959	0.419025	0.736184	0.0838992	0.367186	0.175844
AGAP12P	0.171713	0.368111	0.256655	0.237635	0.180089	0.228796	0.528421	0.565522	0.0534455	0.241862	0.247627	0.326332	0	0.418802	0.316563	0.570199	0.19198	0.0351604	0.292244	0.323977	0.255557	0.0786135	0.16941	0	0.384925	0.666954	0.520936	0.574168	0.205844	0.711783	0.177698	0.432215	0.263181
AGAP13P	0.814853	0	0	0.346411	0.540138	0	1.12338	1.1416	1.76619	0	0	1.86592	0	0	1.63847	1.78081	6.06176	0	2.89978	3.91352	0	0	0.81564	0.752843	0	0	0	0	4.13805	4.51016	0	0	1.3325
AGAP14	0	0	0	0.0411475	0	0	0	0	0	0.13818	0	0.0356192	0.0217423	0	0.117731	0.141574	0.109759	0	0.0597221	0.0798554	0	0.0318897	0	0.0303868	0	0.0401283	0.0561307	0	0	0.0324501	0	0	0
AGAP2	4.97284	4.57653	4.48457	8.30956	9.13129	6.33251	6.63962	5.00528	6.11809	9.50837	6.2905	6.38345	2.93937	3.66804	2.53797	10.5606	15.6953	7.26931	7.17485	8.32501	6.36568	4.04158	2.75788	3.70317	5.97192	5.31142	6.55009	6.62712	6.44664	6.40817	5.25318	4.87876	5.95573
AGAP3	101.775	88.9161	90.1551	75.0331	66.3598	82.5151	88.899	78.0839	77.9078	226.653	83.8766	151.513	102.9	82.083	112.899	127.536	166.38	90.7507	94.7012	91.9945	88.4618	50.4436	63.2213	66.1688	74.7453	97.6401	70.4354	85.7724	104.096	94.6606	71.3167	74.6791	79.0774
AGAP4	29.8127	20.5742	25.2215	24.6382	21.4676	28.4462	39.0702	42.2676	39.2384	48.5567	16.5733	38.3308	6.93473	21.4883	47.3716	42.1601	54.3741	23.8614	21.3543	18.1365	12.4155	18.0724	24.4684	23.6649	24.9729	43.9465	21.8503	24.9008	30.5393	35.1264	17.8199	18.1801	15.1175
AGAP5	10.2303	8.5848	11.6179	13.3517	10.9728	15.5033	17.9036	19.2797	18.7602	21.2874	7.38878	14.8497	1.67501	10.9584	22.9478	20.7564	18.883	7.35476	11.2007	11.5775	7.15873	7.1746	13.1904	8.24767	10.9457	18.5229	9.96638	12.5044	12.365	14.2446	11.3796	8.48076	9.90599
AGAP6	20.437	20.4348	22.1589	14.0429	12.2943	14.5312	32.151	28.4665	28.0861	35.9533	16.0248	29.0524	10.4579	20.3255	37.7139	34.6373	40.0908	16.0156	14.4115	14.113	13.1088	17.0501	24.4528	19.1845	18.985	30.9733	19.5979	16.5006	26.777	24.1942	15.5661	14.944	15.1492
AGAP7P	1.09711	0.707704	1.69705	1.12281	1.13215	0.573991	1.26179	0.186505	0.805792	1.32217	0.113836	1.26986	0.165181	0.465763	0.738879	1.00315	1.59439	0.281654	0.683088	0.518747	0.179965	0.493056	0.501299	0.684852	0.588671	0.974704	0.683865	0.732649	1.53604	1.18507	0.722713	0.290789	0.74506
AGAP9	9.38112	10.3673	9.31023	9.07065	7.10926	10.9027	12.773	12.3155	13.207	22.8748	7.34958	13.222	2.82769	10.3018	18.9867	18.2178	22.2509	6.84015	9.18862	9.81936	6.9612	7.74219	14.1566	10.2689	11.137	19.3721	11.2983	13.6211	18.0045	15.9022	11.5643	10.1053	9.47771
AGBL1	0.0580444	0.0656472	0.15086	0.116923	0.0522383	0.107897	0.111167	0.118865	0.0434156	0.205682	0.0634277	0.188216	0.0212739	0.102608	0.149133	0.082336	0.103312	0.0413688	0.113957	0.202644	0.033342	0.027941	0.0891687	0.0450113	1.20169	1.99789	1.40419	0.570532	0.191118	0.177265	0.00584425	0.0234789	0.0152288
AGBL2	2.44815	2.23439	2.09119	6.98843	5.74277	9.37681	6.5797	5.5941	7.47478	4.97402	1.09586	2.85078	2.10088	3.1067	7.92601	10.1445	11.9065	4.05566	8.18296	10.1325	3.25126	2.08236	3.61269	3.04961	2.31794	4.94916	4.04505	5.31305	4.92059	4.74214	4.5303	1.95099	4.39504
AGBL3	7.64769	6.47193	11.0597	6.05478	4.91747	9.23606	13.379	9.73561	12.9599	5.97817	4.34739	8.49883	5.02647	7.00109	13.2698	13.9917	10.7895	3.87573	18.0727	14.2279	10.0632	2.25285	4.9653	3.28163	7.98097	13.5102	6.63589	9.08025	6.12494	3.89956	5.50122	3.09196	4.97458
AGBL4	0.161799	0.0906928	0.0850829	0.154408	0.198802	0.284106	0.0527159	0.104929	0.183253	0.15633	0.116104	0.0668361	0	0.0280423	0.0565161	0.236847	0.0954487	0	0.0246722	0.253383	0	0.174231	0.0573215	0.111928	0	0.0350095	0.0229845	0.106587	0.0579352	0.0273974	0.179084	0	0.065978
AGBL5	29.9479	37.0464	31.4085	50.6042	56.0692	51.1151	41.2196	47.9072	37.0802	34.1064	31.5606	28.2124	9.80176	30.5748	32.6775	37.2139	39.627	34.7052	33.5124	38.0852	35.0773	27.2691	29.4716	28.2367	35.9498	32.9399	40.9678	35.9351	31.6756	30.7457	32.5551	23.3078	35.6976
AGER	6.21195	7.22426	7.21624	10.5984	10.56	12.5582	14.6531	8.56224	5.7505	19.0899	7.30315	15.3058	23.3781	9.12951	13.6892	15.5435	28.4672	6.86004	10.8061	11.8485	5.68919	3.93166	8.89151	6.96779	7.68524	17.5255	7.78256	13.5902	16.4546	13.0331	4.4069	5.53735	6.07317
AGFG1	39.2406	44.0295	47.0105	40.5449	40.5805	40.6497	46.3483	50.2153	50.2521	23.8892	46.7243	29.9698	5.04067	45.4965	32.0277	27.482	26.7368	48.1606	29.2165	32.2618	38.6393	33.3381	34.6785	40.32	32.1833	23.7892	37.8438	32.5403	32.1278	28.3298	28.9855	29.0415	35.3457
AGFG2	18.5368	16.5999	21.9336	14.0586	12.116	14.4592	14.3656	14.3505	17.0982	10.256	13.8619	11.1069	6.25844	13.2785	9.59858	8.6824	11.3732	16.563	35.2683	37.9187	23.3041	11.5413	12.7748	13.6004	16.053	11.2892	15.0437	12.8314	17.8819	16.905	15.8839	16.371	19.4378
AGGF1	15.9925	15.912	18.0744	21.7581	23.3111	22.5821	24.7624	29.8027	30.2941	11.7347	17.4945	14.5268	6.79811	18.1658	19.0511	13.8269	13.4255	17.5603	20.5741	21.2864	20.3106	15.0361	17.5073	18.071	15.8624	15.2156	17.587	17.948	17.6043	18.4274	14.9836	15.6335	16.3332
AGGF1P1	0.476833	0.597893	0.385978	1.53069	1.65078	1.56326	2.98827	2.14581	1.74572	1.24729	0.686236	0.735538	0.514025	0.439568	0.815431	2.26068	2.64699	0.546558	4.41762	5.03656	1.58792	0.549672	0.872768	0.893623	0.546545	1.1721	1.20479	1.59428	1.55372	1.15047	1.14268	0.504251	0.827974
AGGF1P10	0.066306	0.194676	0.23085	0.25303	0.208813	0.319593	0.0726436	0.166947	0.222254	0.268246	0.0741723	0.136328	0	0.103624	0.190677	0.611828	0.314995	0.0222527	0.842972	1.16535	0.0673065	0	0.103401	0.0735272	0.26096	0.520706	0.29103	0.264956	0.24029	0.258982	0.0586091	0.115995	0.173641
AGGF1P2	0.800197	1.00497	1.15135	2.65764	2.15738	3.01332	3.36028	3.60319	2.72079	1.75602	0.771522	1.15646	0.306553	0.81247	2.50597	3.08154	2.90161	1.25033	7.82808	8.77192	1.91356	0.812397	1.46997	1.38366	1.64425	1.46545	1.45819	3.23327	2.23217	1.84437	1.89652	0.453752	1.57187
AGGF1P3	0.30629	0.317158	0	0.927752	0.951792	0.901847	0.426501	0.699461	0.782922	0.55312	0.338375	0.373186	0	0.151851	0.420849	0.945869	0.259385	0.202313	2.07105	3.06223	0.558291	0.245756	0.0480093	0.228062	0.191658	0.382718	0.766637	0.576119	0.790288	0.466498	0.35007	0.433161	0.507842
AGGF1P4	0	0	0	0	0	0	0	0	0	0	0	0	0	0	0	0	0	0	0	0	0	0	0	0	0	0	0	0	0	0	0	0	0
AGGF1P5	0	0	0	0	0	0	0	0	0	0	0	0	0	0	0	0	0	0	0	0	0	0	0	0	0	0	0	0	0	0	0	0	0
AGGF1P6	0	0	0	0.160973	0.442069	1.67925	1.48076	1.1208	0.83459	0.190804	0	0.138743	0.23942	0.263339	3.20375	1.20512	2.02213	0.263697	1.37696	0.702379	0.080729	0	0.249906	0	0	0	0	0	0	0	0	0	0
AGGF1P7	0	0	0	0	0	0	0	0	0.100852	0.207349	0	0	0	0	0	0	0	0	0	0	0.0877603	0	0	0	0	0	0	0	0	0	0	0	0
AGGF1P8	0.154925	0.240267	0.557152	0.781035	0.686423	0.877533	0.898015	0.815658	1.34959	0.617249	0.122072	0.0673181	0.139451	0.319448	0.530869	0.359767	0.545178	0	0.445367	0.454458	0	0.118432	0.242506	0.230386	0.242222	0.241944	0.316265	0.0909387	0.33263	0.122834	0.204933	0.136239	0.174795
AGGF1P9	0	0	0	0	0	0	0	0	0	0	0	0	0	0	0	0	0	0	0	0	0	0	0	0	0	0	0	0	0	0	0	0	0
AGK	50.6148	53.4144	57.4168	42.4677	41.1944	41.1342	59.7258	55.0106	64.2156	52.0578	39.9752	48.7434	10.9494	54.4324	66.1815	47.8016	47.2393	46.2393	59.3992	49.4569	72.807	29.4457	36.1795	33.2333	55.6281	47.5534	47.622	43.6194	43.6082	45.7327	41.5303	51.1906	44.398
AGKP1	0	0	0	0	0	0	0	0	0	0	0	0	0	0	0	0	0	0	0	0	0	0	0	0	0	0	0	0	0	0	0	0	0
AGL	11.2274	10.7654	11.8782	16.0223	11.6468	16.2446	12.7372	13.5539	14.5887	8.63846	8.76259	9.35101	2.26469	10.4931	14.406	12.0976	13.5493	8.79789	8.02589	8.31898	5.26056	5.71818	7.77648	7.34921	8.32899	7.90937	7.74495	10.7372	9.13154	10.1509	9.21525	6.82364	7.42499
AGMAT	0.0814705	0.14347	0.288468	0.267742	0.215933	0.188859	0.276897	0.418379	0.392403	0.199808	0.132746	0.203322	0.12425	0.140554	0.155803	0.53195	0.781262	0.163994	0.335146	0.0925361	0.112663	0.0917535	0.0435883	0.0416147	0.12205	0.180342	0.107287	0.226848	0.35083	0.320991	0.275572	0.199097	0.185786
AGMO	51.8616	35.8414	35.9621	31.1336	22.5378	40.6631	23.3447	19.4736	21.9726	26.9504	15.213	25.5501	35.1096	41.7384	80.1447	162.164	116.623	50.8538	72.0414	67.7019	24.9094	6.26672	10.4358	14.3068	0.83032	0.687971	0.928956	3.13062	2.43654	1.96133	3.33283	1.1944	2.69065
AGO1	18.9801	17.0291	20.3977	15.9343	13.1095	15.0988	20.3451	17.2009	22.9292	16.4122	14.7419	15.349	4.95705	14.6908	15.7911	16.4094	19.1142	16.3041	7.99398	7.69451	13.2131	10.2472	11.737	11.9985	11.5809	12.6411	11.7534	12.0251	11.1971	11.2587	12.7793	13.4057	13.1447
AGO2	25.8896	30.6021	24.2595	16.0036	14.0419	16.1367	15.8119	10.7229	14.4361	26.9527	25.5559	23.1456	4.39436	17.8756	15.7843	21.5951	30.2272	24.8314	10.2891	10.0066	13.9243	18.263	17.0159	19.5821	21.9931	17.6191	16.6123	13.0965	15.1601	11.0931	11.5271	15.2577	14.3825
AGO3	19.1499	19.5153	22.9559	20.1201	18.8579	20.8519	14.6579	15.1032	14.9897	15.4553	13.2045	16.1856	3.2294	12.7435	15.3985	16.2626	14.905	15.0929	8.36988	9.66911	15.4751	11.9831	17.2324	19.8706	15.4663	13.2049	12.8293	18.8071	12.3618	15.0596	21.5775	17.0748	20.4705
AGO4	11.855	10.514	10.5691	15.9136	12.4421	15.953	21.3743	19.005	21.3579	26.2308	8.8821	15.2345	1.40913	12.4184	22.2756	32.8531	23.1742	12.0917	13.7355	15.3482	6.18353	6.51228	11.6781	9.58902	10.5103	5.81501	8.98658	12.9312	21.6635	15.7105	18.2016	9.25113	16.8473
AGPAT1	75.4886	78.733	86.0484	98.7735	109.816	142.842	151.98	143.972	138.007	44.088	66.8305	57.1983	51.899	119.789	88.9865	57.7764	57.8408	80.8257	90.3978	95.6889	80.7075	66.7856	90.0372	90.7983	60.0882	46.5337	74.285	63.708	65.6776	66.275	55.0227	57.1055	63.4603
AGPAT2	55.8596	45.2854	44.9166	69.5142	58.4198	48.2492	84.0551	63.3819	69.7586	42.3656	44.9031	44.2966	101.817	37.7986	23.079	41.6584	38.7612	39.1255	47.2958	41.4536	59.825	46.2975	42.0332	49.9781	35.9569	26.9878	31.8539	41.7988	48.8651	42.1279	45.1141	43.0405	42.8596
AGPAT3	34.1896	31.0087	38.2923	39.3071	29.4061	38.3232	36.9363	34.2466	38.5797	25.3502	23.8271	22.337	7.65561	31.8232	27.2005	32.7914	26.8677	29.3276	25.086	25.3542	32.6823	21.6492	23.6167	24.4349	37.2186	34.8072	38.8832	25.3063	26.4474	24.5361	28.8128	24.7327	29.2072
AGPAT4	3.29711	2.35521	2.88609	7.62038	5.2122	6.54523	7.43751	5.28884	5.39205	5.50353	1.59251	2.89766	2.35449	3.27073	4.76477	3.92148	5.03372	1.46919	1.95077	2.82881	1.06723	2.0987	2.58412	2.1838	7.29495	5.06232	5.65997	7.88196	7.60044	6.04242	4.75919	1.48502	3.84297
AGPAT5	23.7272	19.9788	23.4599	11.3598	8.80912	13.1615	11.837	10.1368	9.87513	15.5081	15.9159	16.6811	6.08246	15.4416	18.1201	19.3699	14.6646	16.7424	7.47669	7.02835	16.463	14.0521	16.0793	12.518	18.3365	26.3108	18.2303	11.677	8.1676	10.6278	10.2276	15.3004	11.5905
AGPAT5P1	0	0	0	0	0	0	0	0	0	0	0	0	0	0	0	0	0	0	0	0	0	0	0	0	0	0	0	0	0	0	0	0	0
AGPS	35.1182	33.8965	40.2593	56.7972	51.7509	55.0192	22.9453	23.2976	22.2806	22.7955	38.2488	29.5621	4.17668	30.4456	24.2448	17.7702	16.5716	25.682	18.7682	26.4531	29.0832	18.0954	23.6686	27.06	30.9966	22.8745	28.9159	27.7965	17.7205	20.538	25.7152	21.5597	23.3939
AGR2	0.131248	0	0.203313	0	0.543676	0	0	0	0	0	0.102704	0.142527	0	0.134933	0	0.169048	0.51946	0.157602	0.0283741	0.254633	0	0	0	0	0	0	0	0	0	0	0	0	0
AGR3	0	0	0	0	0	0	0	0	0	0	0	0	0	0	0	0	0	0	0	0	0	0	0	0	0	0	0	0	0	0	0	0	0
AGRN	67.3796	57.6855	51.8046	156.54	110.257	114.879	249.721	159.273	122.655	214.27	48.6643	110.787	65.3134	55.811	64.3641	67.9156	86.0985	31.7952	88.3377	100.581	79.0455	147.491	187.139	130.84	108.071	176.768	102.617	163.601	229.607	197.412	164.04	114.461	127.308
AGRP	0	0.45182	0.653815	0.881482	0.241829	0.794701	0.760769	0.383875	1.39901	0.956423	0.0860906	0.569665	0.130484	0.270138	0.213525	0.763011	0.61366	0.506653	0.94334	0.426538	0.221057	0.333091	0.342129	0.324968	0.228182	0	0.223632	0.384872	0.469151	0.518215	0.48151	0.0959104	0.164189
AGT	0	0	0	0.24099	0.165739	0.21805	3.59758	2.697	1.59135	0	0	0	0	0	0.058687	0	0	0.0393067	0.428834	0.322344	0.0302091	0.0688474	0.116909	0.0444338	5.09474	4.52484	6.58328	11.6098	10.9714	12.3495	3.45509	0.632421	1.59833
AGTPBP1	6.59771	7.08535	9.48489	6.2065	7.44812	7.36037	8.51773	8.85915	8.85534	14.6214	10.2473	10.7122	3.87634	5.7584	8.24501	11.1877	10.9758	9.68361	5.43622	5.24462	4.76691	7.51094	7.91721	8.27873	7.91648	7.30189	8.45527	6.72753	9.63888	9.57277	10.8277	7.62051	8.52074
AGTR1	1.70934	0.989605	1.12301	2.51356	1.40264	4.00635	0.696487	1.5337	1.45746	0.860819	0.903392	0.674862	0.306304	0.872511	2.13627	0.0772538	0.0942898	0	0.0909197	0.163615	0.303676	0.0900322	0.136082	0.0992576	0.104112	0.0481084	0.115198	0.108755	0.0455639	0.221894	0.641111	0.274323	0.276515
AGTR2	0	0	0	0	0	0	0	0	0	0	0	0	0	0	0	0	0	0	0.0334643	0	0	0	0	0	0	0	0	0	0	0	0	0	0
AGTRAP	89.5206	74.615	76.1044	97.9744	81.1461	90.297	74.4912	62.4156	57.0827	54.1199	53.8707	62.7914	67.3503	66.0741	51.1118	67.0293	65.086	62.2777	54.2886	61.3345	72.8399	55.5572	65.2119	59.0677	79.3527	74.5996	86.7172	79.9795	63.0987	64.9262	91.4072	68.1665	81.848
AGXT	0	0.0541576	0.126448	0.328558	0.05996	0.0420124	0.061898	0.0229563	0.125738	0.0854819	0.0416617	0.0913023	0.046656	0.0449886	0.104972	0.0911771	0.112626	0.104425	0.131235	0.103433	0	0.0197713	0.290736	0.0192064	0.104315	0.053472	0.104865	0	0.122728	0.0409572	0.0733794	0.0476436	0.0416662
AGXT2	0	0	0	0	0.101525	0	0	0	0	0	0	0	0	0	0	0	0	0	0	0	0	0	0	0	0.095277	0.12502	0.377548	0	0	0	0	0.0403361	0.0344733
AHCTF1	86.8816	84.2569	96.2781	47.9522	40.5926	39.6071	46.9948	43.6378	45.6586	73.764	82.486	75.3227	10.6769	75.0847	74.643	52.2692	51.5051	54.0167	32.5237	33.6373	57.5672	61.3315	68.0026	65.3726	56.7069	77.2211	44.4347	50.9886	39.1038	43.7597	45.3074	57.1388	43.033
AHCY	189.362	186.695	208.918	155.188	166.243	139.878	147.176	130.095	145.511	115.742	172.969	142.1	86.6148	185.222	149.895	138.244	126.553	192.536	122.169	115.408	170.814	201.123	177.59	183.161	259.705	212.724	252.135	165.058	153.344	156.306	218.496	249.855	225.577
AHCYL1	69.8922	70.7619	82.8471	80.4626	69.7246	82.2045	57.3766	60.0313	64.1539	53.2297	62.5591	56.6208	15.9992	66.0209	59.8445	51.8485	53.8826	61.0724	43.1817	47.6811	55.2482	48.5843	59.8384	51.2245	53.288	48.1687	56.1338	58.7213	59.4125	60.1934	69.9741	42.3628	70.1525
AHCYL2	10.5784	10.538	10.9742	25.5152	20.4199	34.0281	21.2211	24.1896	32.9797	14.8186	10.2971	10.1724	3.18626	16.3413	21.4147	23.3633	24.6337	14.9337	15.0163	20.9592	10.7343	4.46384	8.92313	9.38878	9.61269	10.3103	11.298	10.9124	12.334	13.6471	8.48659	6.18724	9.87216
AHCYP2	0.169308	0	0.135711	0.342029	0.0626696	0.183168	0.131013	0.0991673	0.0655784	0.0450956	0.0891073	0.14741	0	0.279947	0.110858	0.327747	0.637764	0.0745544	0.406071	0.221429	0.0571717	0.129933	0.309736	0.0840791	0.0588667	0	0.11523	0.19912	0.0606994	0.179659	0.0498808	0.0497825	0.0425583
AHCYP3	0	0.0595911	0	0	0.0638751	0	0	0	0.0668471	0	0	0	0	0.0475556	0	0	0	0	0	0	0	0	0.0451009	0	0	0	0.0391537	0	0	0	0	0	0
AHCYP4	0.11136	0	0	0	0	0	0	0	0.0647013	0	0	0	0	0	0	0	0	0	0	0	0	0	0	0	0	0	0	0	0	0	0	0	0
AHCYP5	0	0	0	0	0	0	0	0.0525199	0.0694711	0	0	0	0	0	0	0	0	0	0	0	0.060553	0	0	0	0	0	0	0	0	0	0	0	0
AHCYP7	0	0	0	0	0	0	0	0	0	0	0	0	0	0	0	0	0	0	0.0403162	0	0	0	0	0	0	0	0	0	0	0	0	0	0
AHCYP8	0	0	0	0.32286	0	0	0	3.00003	0	0	0	0	0	0	0	0	0	0	0	0	3.25865	2.20488	0	0	0	0	0	0	0	2.06504	0	0	0
AHDC1	4.92134	3.34154	6.40155	5.75266	4.79349	5.96897	6.44471	6.3914	7.64303	6.00572	6.12741	4.6974	3.10406	4.22973	5.28672	4.62002	5.06072	5.15118	3.01355	4.48874	3.02454	5.3829	7.06727	5.97405	3.9797	2.80738	2.74162	3.09522	3.36223	3.98765	5.23659	5.7486	3.85908
AHI1	16.7918	21.0529	17.6465	17.1746	12.8447	15.7688	23.7404	22.7889	28.3388	24.2932	8.2912	17.4148	14.2174	14.8069	26.435	25.0566	27.674	13.0607	14.9264	12.7803	11.2057	10.6796	15.7771	13.6122	13.4403	18.2639	13.8103	14.2771	15.3637	13.9944	12.595	10.6009	11.2994
AHNAK	185.642	143.567	156.369	263.705	164.994	256.325	398.107	333.335	414.85	114.838	72.7162	99.7782	28.094	159.888	187.172	147.777	158.2	109.568	261.561	234.885	138.612	130.197	190.363	127.629	141.66	145.344	121.386	128.994	96.1306	92.3395	212.17	101.779	153.206
AHNAK2	9.61962	7.38564	5.86332	32.3183	27.2346	23.9385	5.63421	3.99673	2.7814	21.7607	10.2765	17.8328	4.90629	5.44169	7.78914	3.4277	4.57908	2.39495	8.37989	11.5379	4.86995	20.6719	25.4806	17.213	13.5707	17.9588	14.2437	47.2759	25.4693	25.5177	40.0043	22.621	32.5396
AHR	36.6508	35.5364	45.7562	38.636	32.4058	42.4673	56.6108	56.6194	74.9492	19.8495	28.2134	22.803	4.33921	34.8178	38.9923	41.8625	30.0729	41.0097	48.6482	54.1498	29.4708	20.2225	24.5442	25.9329	16.4287	13.3542	17.1878	12.9991	6.67614	7.90797	17.2314	11.6274	15.6944
AHRR	18.5451	21.4959	20.8139	42.2727	40.7267	54.6493	78.6525	68.9236	80.018	27.0651	21.2276	21.9929	6.4095	32.7282	34.1558	33.2427	41.3974	25.6598	49.4904	49.8061	25.6231	17.684	25.1846	25.9382	8.07128	6.39042	10.038	11.5864	24.3491	17.3118	25.3296	10.8113	21.5367
AHSA1	284.307	287.48	330.317	123.376	140.272	118.523	226.182	238.274	254.306	131.155	298.623	184.483	172.378	257.173	226.964	153.153	153.767	274.213	218.135	152.2	321.302	305.091	275.588	280.25	294.265	220.295	289.629	206.029	220.05	195.672	207.113	297.377	249.073
AHSA2	35.2934	42.4259	33.0305	67.8448	77.9623	88.3648	103.226	97.4457	92.7703	190.229	39.3122	82.5757	109.001	59.0266	112.728	153.178	163.047	37.8134	121.416	132.821	38.3686	34.2431	59.3056	49.7471	49.2368	92.5985	63.4586	80.4916	93.7601	87.6151	63.1102	38.6565	60.5145
AHSG	0.13777	0	0.0552984	0.0928556	0	0	0	0	0	0.0463869	0	0	0	0	0	0	0	0	0	0	0.046562	0	0	0	0	0	0.125033	0.0540584	0.0988786	0	0.0406351	0.0405721	0.0346752
AHSP	0	0	0	0	0	0	0	0	0	0	0.240512	0	0	0	0	0	0	0	0	0	0	0	0	0	0	0	0	0	0.329957	0	0	0	0
AICDA	0.0950788	0.282806	0.172295	0.22226	0.108948	0.237994	0.386985	0.318049	0.114013	0.28897	0.211171	0.359025	0.0433761	0.199895	0.405305	0.616436	0.443437	0.234302	0.316658	0.257756	0.0981055	0.110122	0.114529	0.284221	0.223667	0.374061	0.292241	0.227818	0.378112	0.153175	0.232495	0.210676	0.179955
AIDA	32.856	38.6405	37.695	32.0535	33.3599	31.0868	23.019	24.1928	23.6669	31.3862	47.8853	35.4098	11.8198	34.842	29.419	19.3985	16.6175	36.9072	25.1506	27.3006	42.2818	42.4123	36.4997	44.9147	39.7517	26.6625	41.4281	38.8155	41.1697	40.7107	43.814	43.9125	47.3797
AIF1	0	0	0	0	0	0	0	0	0	0	0	0	0	0	0	0	0	0	0	0	0	0	0	0	0	0	0	0	0	0.146914	0	0	0
AIF1L	20.7764	21.8976	19.5964	76.8166	88.4087	97.6524	39.5269	46.596	42.0163	15.3077	24.8506	16.7913	10.0057	30.9352	18.4394	19.9649	15.819	20.0861	29.3675	29.5147	37.857	26.4061	22.504	27.8213	13.7134	7.95042	14.0505	14.3191	13.7536	12.2966	47.263	30.874	39.0722
AIFM1	69.5976	70.0519	78.858	81.9077	83.7565	102.151	110.3	97.1544	111.218	24.1418	55.408	46.3365	62.5588	91.1938	75.0622	46.9979	46.0835	65.4329	75.8153	75.2922	72.8793	63.2271	79.044	82.7159	79.4423	66.1014	85.6128	73.5946	78.2481	72.0249	82.8359	76.5709	81.9981
AIFM1P1	0	0	0	0	0	0	0	0	0	0	0	0	0	0	0	0	0	0	0	0	0	0	0	0	0.197732	0.039461	0.103166	0.0892635	0	0	0	0.0670275	0.200459
AIFM2	13.9393	12.4648	14.7984	14.8197	15.5494	13.1473	16.553	15.6914	16.3448	7.92962	13.6736	9.8053	9.50699	12.8614	10.3996	8.25294	7.66106	10.1158	12.6903	14.4888	21.2373	16.349	14.4969	17.7617	11.2295	5.73719	10.6162	11.7233	17.755	13.4873	16.3383	12.3009	14.3
AIFM3	0.979523	0.928388	0.371516	2.9108	1.87796	2.43807	4.13044	3.09326	2.46712	2.50893	0.687022	1.78699	3.58326	1.62828	4.02299	2.00384	3.10386	1.25997	3.99344	4.81435	1.00635	1.60358	2.01848	2.02889	1.30894	2.40073	2.18626	3.50339	4.17585	2.96415	2.4914	1.15727	4.4643
AIG1	20.1312	17.6602	13.9987	27.9653	18.9767	28.8493	18.2933	14.2443	16.2156	17.3775	17.9261	20.7988	23.7121	18.7186	16.5869	24.3117	17.8793	17.2173	16.2573	22.1245	19.4193	22.6963	26.0439	20.0253	42.3859	34.7014	46.7537	47.3247	45.2238	45.6075	39.4837	33.1079	33.3635
AIG1P1	0	0	0	0	0	2.32942	0	0	3.36045	0	0	0	0	2.30992	0	3.2214	0	0	0	0	0	0	2.14496	0	0	0	0	0	0	0	0	0	0
AIM1	17.955	20.1063	25.7298	28.5509	24.1053	27.988	10.5389	9.40765	9.51733	12.6498	26.6187	16.9433	3.4991	13.4001	12.2142	10.8724	9.11241	15.6492	7.87289	8.52598	8.13908	4.44475	7.6404	9.25531	5.58314	3.5567	6.28588	1.56748	1.44001	1.39306	3.02316	2.75285	3.36348
AIM1L	0.377081	0	0.029887	0.122831	0.437126	0.0219697	0	0.151391	0.201195	0	0	0	0.1491	0.141526	0.202338	0.0156467	0	0.167329	0.727693	0.0243906	0.226742	2.82779	1.89257	1.58199	2.50117	1.37148	2.03856	0.202046	1.24728	1.51558	3.63223	3.60624	3.8321
AIM2	9.3031	9.21009	10.0753	17.4553	20.6334	28.2554	8.57847	14.4912	10.4228	8.83289	8.09096	6.96075	5.45496	14.9602	15.1744	20.4548	19.1161	16.6071	8.68401	11.0456	4.84753	1.17683	2.71456	6.09937	1.51216	0.827646	1.99272	0.182197	0.333043	0.154633	3.55716	3.30375	4.55311
AIMP1	70.9331	76.0492	74.1245	46.94	39.5642	49.7442	53.5594	51.0193	54.8722	46.6317	62.3314	53.4625	37.8879	69.6728	64.837	54.345	51.2806	63.0726	44.7191	45.9444	59.746	67.3344	74.5289	61.1157	76.1024	67.7565	70.7515	54.4925	51.2701	53.3421	60.5114	68.4538	62.8523
AIMP1P1	0	0	0	0	0	0	0	0	0	0	0	0	0	0	0	0	0	0	0	0.0820914	0	0	0	0	0	0	0	0	0	0	0	0	0
AIMP1P2	0	0	0	0	0	0	0	0.419962	0	0	0	0	0	0	0	0	0	0	0	0	0	0	0	0	0	0	0	0	0	0.361043	0	0	0
AIMP2	78.1518	87.0361	79.5086	34.1201	36.0205	34.0334	50.435	50.1189	57.2466	30.9811	72.7011	50.5308	50.7499	62.6435	49.9439	36.066	33.726	63.9617	51.937	46.0777	98.2014	69.2726	62.6811	70.1366	79.1816	59.1155	66.673	51.8485	64.7274	54.303	56.4534	87.906	67.4832
AIP	99.0059	99.0895	94.6421	96.7651	101.521	95.0236	109.424	124.359	125.909	72.4264	103.513	91.1782	123.283	90.2008	75.9167	83.7224	77.1746	112.056	120.792	142.73	84.185	110.008	97.6553	109.128	84.2259	69.1417	91.0422	90.9558	98.2338	96.0122	106.137	101.673	107.608
AIPL1	0.166692	0.104024	0.120393	0.0336962	0	0.0820336	0.077862	0.146527	0.0845174	0.134187	0.0382765	0.118551	0.0201622	0.0276076	0.191226	0.237455	0.0951211	0.109265	0.0719122	0.163892	0.0777579	0.0775039	0.157246	0.0750386	0.0737106	0.278582	0.240406	0.526284	0.036015	0.186102	0.148112	0.393099	0.0996906
AIRE	0.0302458	0.0314105	0.0365021	0.214637	0.117281	0.172399	0.105947	0.0798746	0.0352439	0.169767	0.0718263	0.190444	0.0858935	0.0754347	0.158086	0.221905	0.214844	0.100601	0.21847	0.0634936	0.0307059	0.0699873	0.0267134	0.0451644	0	0.0368039	0.0411803	0.258562	0.163101	0.024732	0.104466	0.0829086	0.024349
AJ239321.3	0	0	0	0.675929	0.185026	0.135062	1.46165	1.13719	0.522819	0.600156	1.43093	0	0.198324	0.275578	0.326097	0.749415	0.468233	0	0	0	0	0	0	0	0	0	0	0	0	0	0.147473	0	0.251246
AJAP1	7.61554	6.06849	7.13731	0.979386	1.15791	1.02391	1.95522	1.3203	0.488911	2.4621	1.8934	2.22941	0.883823	1.24039	1.79506	0.422713	0.486292	0.659848	0.102708	0.112309	1.06079	12.2795	9.65446	9.25999	2.68151	2.18437	1.82733	0.512333	2.21914	1.51815	0.606463	0.69776	0.796184
AJUBA	29.3771	30.2854	32.5024	18.9191	19.3486	14.1222	37.196	35.1777	28.3417	9.69494	12.8492	9.71571	4.76639	25.6651	21.0913	7.52285	7.52075	8.2894	35.7031	22.6967	66.5243	89.0405	96.1281	69.383	88.7901	87.0501	79.007	82.5821	81.5566	75.3638	96.7316	70.6383	84.8521
AK1	51.2126	66.3133	57.1642	120.621	163.628	110.721	121.232	123.788	103.78	27.7931	52.6006	46.2502	152.838	90.808	45.5489	31.8003	26.0742	74.9342	119.48	122.819	95.5941	88.2392	80.0886	105.39	67.0689	46.1055	80.0886	87.8741	115.514	105.03	103.669	76.3148	80.5133
AK2	263.633	296.571	300.384	165.564	174.209	202.452	277.141	280.871	327.214	196.733	259.958	209.388	117.049	236.68	244.721	219.475	218.291	257.493	197.051	175.636	340.339	235.173	239.093	253.805	207.863	172.033	217.73	169.877	185.596	183.076	196.798	234.015	198.068
AK2P2	0	0	0	0	0.317082	0	0.670109	0	0.33951	0	0	0	0	0	0.279034	0	0	0	0.207244	0	0	0	0	0.214292	0	0	0	0	0	0	0	0	0
AK3	17.3193	21.8463	19.3861	29.8938	29.601	31.1029	33.857	38.2598	39.2528	20.427	19.2666	18.6349	9.26728	23.0096	35.384	33.4399	29.7423	21.2836	49.2517	52.444	37.0119	38.8475	43.0786	34.4181	33.8452	37.2725	39.8533	53.6236	52.9347	55.6267	44.2814	37.3617	42.256
AK3P2	0	0	0.309711	0	0	0.411284	0	0.689263	0.305792	0	0	0	0.152368	0	2.52132	0.305474	0	0	1.29	0.972563	0	0	0	0	0.272997	0.548215	0.179226	0	0	0.404758	0.227765	0	0
AK3P3	2.25975	0.956944	1.10677	0.800426	1.3165	0.747521	2.15027	1.51114	0.92514	1.78738	0.937959	1.14938	0.236109	1.19845	1.67781	0.771075	1.11225	0.790191	0.380967	0.386738	1.47201	0.603478	0.932028	1.18026	0.553142	2.62831	1.35593	0.93194	2.12979	2.50376	0.699162	1.15949	0.695155
AK3P4	0.321244	0	0.190341	0.965024	0.352377	0.128589	1.11179	0.140217	0.372467	0	0	0	0	0.787203	0	0.558694	0.22298	0	0.689181	0	0.161375	0	0	0.118567	0	0.167125	0	0	0	0	0	0	0
AK3P5	0	0	0.453656	0.576019	0	0.613029	0.885051	1.00467	0.445278	0.451899	0.149776	0.495783	0.112272	0.469269	0.36998	0.222593	0.265374	0	0	0.369682	0	0	0.297856	0	0.199428	1.39877	0.261025	0.669982	1.02142	0	0.669218	0.166236	0.285079
AK4	28.4582	36.0425	35.5079	9.96513	10.9926	7.86039	4.98104	4.2841	3.79506	10.0946	18.7009	15.6491	5.57402	12.8845	12.3491	11.3481	11.2976	28.2237	5.83873	6.61144	22.0517	18.298	15.947	17.0048	15.7921	11.5314	16.8309	12.6139	14.5872	12.327	20.8771	31.32	21.5508
AK4P1	8.15128	15.1634	15.4518	2.95937	4.31357	2.27396	2.67489	1.93372	1.29933	3.43974	9.62087	5.78829	0.404526	4.36427	3.44377	5.24707	4.81537	10.9942	1.53846	1.21283	5.92753	6.33793	4.22335	5.44546	6.95633	6.2615	8.43176	4.16798	4.39623	7.63591	6.65954	8.32169	7.54764
AK4P2	0	0	0	0	0	0	0	0	0	0	0	0	0	0	0	0	0	0	0	0	0	0	0	0	0	0	0	0	0	0	0	0	0
AK4P3	1.20941	0.510972	1.03145	1.69786	1.46418	1.67111	1.10015	0.252297	0.440621	0.930096	0.66318	0.511768	0.792643	0.657197	1.60928	0.200156	0.259273	0.313364	1.88658	1.87404	0	0	0.125424	0.22904	0.199312	0.411874	0.820554	0.904945	1.26569	0.691216	0.146125	0	0.372265
AK4P4	0.276458	0	0	0.69332	0.456054	0.221945	0	0.725037	0.641289	0.437031	0	0.119467	0	0.226457	0.268208	0.480987	0.1926	0.273905	0.0989992	0.401818	0	0.208981	0.107618	0.204445	0	0	0.28199	0.161447	0.14758	0.108365	0	0	0
AK4P5	0	0	0	0	0	0	0	0	0	0	0	0	0	0	0	0	0	0	0	0	0	0	0	0	0	0	0	0	0	0	0	0	0
AK4P6	0.186982	0	0.441763	0	0	0	0	0	0	0	0	0	0	0	0	0	0	0.246974	0	0	0	0	0	0	0	0	0	0	0	0	0	0	0
AK5	4.51109	4.82673	3.55811	11.4414	8.81575	9.55402	9.12251	9.18429	7.26856	2.1466	1.60837	1.72716	10.2291	9.05712	13.4281	17.6445	8.95357	7.16137	26.162	27.6212	15.7233	11.1094	9.91337	10.929	4.45057	5.16938	3.54868	5.90226	24.3093	14.1351	9.21175	7.15111	6.99278
AK6	45.2222	77.5122	62.3828	29.6193	28.4106	34.5549	37.4855	41.8438	45.6302	25.9755	72.0964	48.2325	38.58	56.5642	44.2191	25.1061	31.4831	51.8526	45.4169	38.3036	83.3072	58.6116	55.9501	59.9233	51.2362	29.1732	42.1107	33.9943	38.0913	38.1447	41.5853	60.6503	43.3486
AK6P1	0	0	0	0	0	0	0	0	0	0	0	0	0	0	0	0	0	0	0	0	0	0	0	0	0	0	0	0	0	0	0	0	0
AK6P2	0	0	0	0	0	0	0	0	0	0	0	0	0	0	0	0	0	0	0	0	0	0	0	0	0	0	0	0	0	0	0	0	0
AK7	0.949183	0.642614	0.766523	2.2575	1.77893	1.27783	1.47071	1.2198	1.12862	0.913177	0.718043	0.603304	0.176435	1.36646	1.70684	2.00576	2.20251	0.939461	2.31857	2.5621	0.502753	0.573174	0.748491	0.297497	0.843649	1.50862	1.32578	1.38726	0.991283	0.854234	0.396161	0.466282	0.703187
AK8	0.431945	0.432801	0.280576	0.960386	1.85312	1.27097	1.31307	1.98638	1.6821	0.334953	0.165054	0.840756	1.31228	1.94459	1.23338	0.727854	1.76226	1.07181	1.80893	2.08037	0.303514	0.474593	0.469836	0.297615	0.450912	0.346066	0.554569	1.01804	0.676074	0.656251	0.737086	0.183132	0.326656
AK9	1.16182	1.8465	1.21869	2.83907	2.07175	2.75869	4.73055	4.54094	3.62971	1.23561	1.93511	1.80903	0.516152	0.825825	1.21986	3.19889	2.91489	2.33503	2.79871	2.28739	1.07249	2.65468	1.66295	2.59857	1.69267	1.48396	1.61274	1.77974	1.67728	2.26601	1.41884	0.699541	1.27402
AKAIN1	0	0	0	0	0	0	0	0	0	0	0	0	0.110966	0	0	0	0	0	0	0	0	0	0	0	0	0	0	0	0	0	0	0	0
AKAP1	96.4636	79.196	88.5781	43.7109	34.3551	36.6326	39.4883	32.0734	37.746	39.4649	41.8365	50.1208	17.8287	44.3444	54.6398	50.11	46.2119	41.2679	17.4006	18.6798	31.799	23.3919	36.1706	30.516	50.7196	64.4259	47.7189	33.1252	29.8178	26.8948	37.9337	40.2782	32.9504
AKAP10	26.794	22.8797	24.8825	28.1672	23.877	30.0035	30.2728	27.2989	31.6076	26.0467	20.142	18.7796	4.14628	21.844	28.6848	24.5357	24.7579	23.1431	17.6351	20.1395	20.0764	10.3129	11.4123	12.0682	21.1387	21.9972	24.2427	22.8712	19.8499	18.9586	20.981	18.9121	19.2344
AKAP11	17.0551	16.1414	18.2516	16.7223	12.2233	16.654	22.1154	22.6582	25.2527	10.5817	13.5147	13.4167	1.01038	9.01722	11.731	12.6632	12.0656	10.535	13.4941	12.848	12.1865	9.42585	13.5099	12.2507	10.3761	10.51	10.5213	7.24395	6.72827	6.33084	8.06592	6.25227	7.18867
AKAP12	170.691	124.208	109.678	54.3324	46.6385	68.4204	27.0273	26.8642	33.809	129.004	136.842	184.403	22.604	37.3519	87.2493	192.628	220.086	135.305	32.3322	25.7104	29.702	41.2016	45.543	53.0791	125.708	79.4892	98.689	148.778	114.204	182.086	55.2275	45.6034	42.393
AKAP13	15.7006	11.5793	18.8717	27.2014	18.4277	21.9749	27.5747	24.7888	22.2018	19.9794	12.873	17.689	11.8372	14.2968	16.7226	17.0392	14.3086	11.9037	21.0199	18.5039	13.5765	9.38709	13.739	12.3481	15.6454	14.6693	11.2658	29.2262	28.1104	30.9817	16.9667	15.3032	15.423
AKAP14	0	0	0	0.282161	0	0	0	0	0	0	0	0	0	0	0	0	0.387601	0	0	0	0	0.23794	0.218471	0	0	0.325939	0	0.325945	0	0.0631971	0	0	0.0781652
AKAP17A	21.7569	23.5189	22.6276	18.8575	19.207	19.9182	38.2409	32.4635	30.3876	32.88	20.8163	26.9997	11.61	21.6734	21.8053	29.5816	33.3096	23.1525	20.9449	20.7847	18.4596	17.3402	19.2871	18.3621	21.4394	20.5953	21.3779	17.8936	23.7917	21.7639	18.0383	15.492	16.529
AKAP17BP	0.247099	0.0513498	0.0298448	0.0500536	0	0.0402661	0	0	0	0.0793128	0.0391283	0.0431499	0.0150203	0.123014	0	0.0287147	0	0.0652833	0	0	0.0752918	0.0190759	0.0194255	0.129206	0.0516051	0.411812	0.084112	0.349684	0.0266527	0.0988913	0	0.153294	0.074825
AKAP2	36.2976	34.7655	36.8608	37.5528	28.1332	37.4835	40.5265	42.4962	54.4533	12.5221	20.7243	17.9339	2.47019	26.1086	22.1652	24.3464	18.9948	28.003	26.4867	35.174	26.6406	22.5834	27.0112	26.9843	34.4797	21.2156	38.2387	31.6735	28.2194	35.1801	29.4094	20.8985	26.895
AKAP3	0.0199708	0.188417	0.339662	0.578118	1.32601	0.462116	0.046461	0.822955	1.42412	0.52648	0.798223	0.301037	0.0121537	0.418073	0.180136	0.404485	0.456226	0.248597	0.623828	1.25522	0.51445	0.13281	0.137336	0.130475	0.183781	0	0.416853	0.741819	0.436548	0.403641	0.0177206	0.306856	0.513123
AKAP4	0	0	0	0	0	0	0	0	0	0	0	0	0	0	0	0	0	0	0	0	0	0	0	0	0	0	0	0	0	0	0	0	0
AKAP5	0.629728	0.546317	0.660195	0.620478	0.712542	0.929387	0.503243	0.439882	0.432891	0.527839	0.462349	0.4859	0.107341	0.706148	0.851752	0.406473	0.574092	0.480805	0.552141	0.518405	0.580172	0.700936	0.722589	0.598231	1.14792	0.577075	1.0476	1.7074	0.940535	1.35833	1.1249	0.459536	0.900977
AKAP6	2.9453	0.821525	4.15581	7.72171	8.47316	12.2685	6.07724	9.81816	10.123	0.687843	2.1948	0.580776	1.04906	8.77288	6.81747	2.18243	1.82062	2.3807	10.626	4.85417	2.65344	1.72289	3.89493	4.67145	0.669516	0.468437	0.326849	4.75658	3.53831	3.53642	1.13659	0.745973	0.735523
AKAP7	3.10838	3.37592	4.44406	6.33512	7.7551	6.77815	3.33558	4.58218	6.53687	2.50002	3.6255	2.68949	1.46308	5.62238	4.4437	2.40531	3.03661	4.50997	4.90968	4.27845	3.10873	3.29368	5.72857	5.83329	3.49548	2.63356	3.24053	3.65736	3.94534	2.70043	2.12977	2.17624	2.94833
AKAP8	49.574	46.0936	43.1712	39.9793	34.0522	39.7593	53.4338	51.6195	54.3195	50.9109	32.2963	48.222	19.2057	43.5272	47.6763	48.5227	55.2006	37.6456	28.0095	27.3872	26.8258	30.267	41.4614	38.3803	32.9462	38.4458	26.9399	33.3975	44.7085	37.5875	29.5658	33.5644	29.4849
AKAP8L	66.5375	70.3234	67.6981	104.084	93.6939	121.511	161.19	140.223	150.226	112.849	54.4234	73.0711	54.9727	86.6103	100.069	108.03	117.874	66.4067	89.0079	104.817	57.3104	61.4669	88.4372	84.6362	65.4896	102.136	67.6236	117.53	158.372	150.227	61.9589	61.7078	60.5416
AKAP8P1	0.378279	0.111991	0.649969	1.3649	0.540236	0.350893	0.878282	0.997195	0.816367	0.604727	0.128015	0.611789	0	0.402202	1.06191	0.878766	0.840036	0.214167	1.0111	0.795393	0.328532	0.373417	0.805183	0.765002	0.281861	0.731561	0.183901	0.699256	0.639486	0.688423	0.907734	0.286115	0.203817
AKAP9	31.1023	26.2198	26.1479	34.7066	29.6687	36.0017	31.128	32.0867	36.9935	40.6097	27.8248	40.5514	19.4646	26.6018	51.4947	49.4519	45.5232	27.4431	32.6197	31.6704	23.2394	12.168	22.0272	17.8698	27.3473	38.0463	22.5368	40.5769	30.0483	36.6667	25.1228	19.9788	20.1396
AKIP1	20.6312	16.4365	19.5197	20.9828	27.5676	20.753	16.5939	23.2245	19.7089	10.5101	19.0886	11.9383	9.42685	20.1513	16.4708	10.7147	12.4964	16.4437	25.0782	23.5698	32.1688	21.4069	18.0028	21.4245	23.6382	18.1756	29.3231	21.9864	19.8901	22.3859	24.7255	22.9415	22.4938
AKIRIN1	38.8431	44.8837	43.9808	35.9783	40.9459	42.0139	45.2977	46.6429	44.6308	32.1021	49.261	34.2388	8.11402	37.0865	36.6284	32.1699	29.6491	43.2722	29.9834	27.7189	40.0064	42.0623	41.9657	42.7374	31.5186	18.9064	36.3197	38.0086	38.507	45.2718	36.8993	40.1165	36.0166
AKIRIN1P1	0	0	0	0	0	0	0	0	0	0	0	0	0	0	0	0	0	0	0	0.344001	0	0	0.276975	0	0	0	0	0	0	0	0	0	0
AKIRIN1P2	0	0	0	0	0	0	0	0	0	0	0	0	0	0	0	0	0	0	0	0	0	0	0	0	0	0	0	0	0	0	0	0	0
AKIRIN2	28.1491	31.5438	33.4435	28.5608	25.8697	25.2095	25.2601	23.0315	24.457	31.3508	41.1017	30.7786	9.28596	24.1435	26.8523	23.364	24.2285	25.1243	17.9006	19.7636	22.5197	26.2919	22.8358	26.551	24.3733	34.8075	23.1626	27.506	29.0642	27.0536	20.7808	23.1374	22.4522
AKIRIN2P1	0	0	0	0	0	0	0	0	0	0	0	0	0	0	0	0	0	0	0	0	0	0	0	0	0	0	0	0	0	0	0	0	0
AKNA	4.47611	2.28033	3.78639	4.34497	3.58646	4.42921	2.31298	2.34786	2.35739	5.0195	3.09135	4.75341	1.22698	3.35499	2.85096	1.8037	2.80707	1.71085	2.24315	2.3351	5.42753	2.78653	2.40857	3.54106	4.65167	2.25749	4.11709	3.72333	3.28584	3.34106	5.02626	3.91767	3.5107
AKNAD1	2.9008	2.0502	3.07904	5.55131	5.07662	5.7777	2.25515	3.63264	2.9977	1.43213	1.30171	2.01385	1.35115	1.38218	1.91234	1.47217	0.538063	1.7335	1.77534	2.18446	0.686199	1.46761	2.08079	3.03223	0.84576	1.41504	1.01285	1.79086	0.360408	0.625841	2.14862	0.782464	1.77708
AKR1A1	63.7736	61.9894	64.2834	65.1567	74.7424	69.9137	104.931	98.445	102.946	82.9542	78.4479	72.8595	119.693	65.8849	72.4566	63.3329	69.7294	68.4018	52.4511	63.8154	58.0914	90.8386	86.0166	66.9199	75.0355	74.7749	86.9614	95.6302	99.0042	98.1877	106.791	108.861	99.1155
AKR1B1	184.688	180.679	190.897	194.764	207.79	168.962	252.646	221.672	175.746	84.5308	153.651	110.574	135.119	192.417	132.134	81.8976	74.1181	147.88	203.679	223.221	296.256	188.313	240.778	278.409	215.014	160.253	226.46	253.058	286.893	227.107	222.161	189.21	220.809
AKR1B10	0.0663497	0.469541	0.559799	1.76896	1.44966	0.9778	3.23555	4.91041	2.03056	0.416771	0	0.0971182	0.335771	0.542925	0.0443158	0.304599	0.286277	0.111306	0.833641	0.941381	0.401498	1.7354	2.25571	1.83399	0.79005	0.235257	0.827118	2.22696	1.98007	1.89079	1.25114	0.354155	0.735073
AKR1B10P1	0	0	0	0	0	0	0	0	0	0	0	0	0	0	0	0	0	0	0	0	0	0	0	0	0	0	0	0	0	0	0	0	0
AKR1B10P2	0	0.0880102	0.204009	0	0.0942704	0	0.198009	0.14944	0.198246	0.271266	0	0.147958	0.0510308	0.0701983	0.0835373	0.0989065	0	0.0562739	0.122404	0.332847	0.172246	0	0	0	0	0.0888548	0	0.0999392	0.457354	0.202376	0	0.29934	0
AKR1B15	3.13868	3.52237	4.40169	6.4306	4.76387	7.26568	8.10163	7.3423	6.85349	7.98897	2.1586	4.52558	4.98425	4.40399	8.60689	8.20392	10.4686	2.79141	7.43712	7.02355	3.09919	2.74587	4.26411	2.63887	3.35127	4.2569	3.01907	4.53411	3.65896	4.16108	3.6	3.17456	2.89384
AKR1B1P1	0.491642	0.169366	0.392655	0.247871	0	0.397593	0	0.0719076	0.190329	0.326271	0.0645379	0.712345	0	0.337743	1.20252	0	0.115252	0.162376	0.235496	0	0	0.0625871	0.0641067	0.0609018	0.0853946	0	0	0	0	0.0649104	0	0.0720096	0
AKR1B1P2	0	0	0	0	0.0933867	0	0	0	0	0	0	0	0	0	0	0	0	0	0	0	0	0	0	0	0	0	0	0	0	0	0	0	0
AKR1B1P4	0	0	0	0	0	0	0	0	0	0	0	0	0	0	0	0	0	0	0	0	0	0	0	0	0	0	0	0	0	0	0	0	0
AKR1B1P6	0	0	0	0	0	0	0	0	0	0	0	0	0	0	0	0	0	0	0	0	0	0	0	0	0	0	0	0	0	0	0	0	0
AKR1B1P7	0	0	0	0	0	0	0	0	0	0	0	0	0	0	0	0	0	0	0	0	0	0	0	0	0	0	0	0	0	0	0	0	0
AKR1B1P8	0	0	0	0.0847991	0	0	0	0	0	0	0	0	0	0	0	0	0	0	0	0	0	0	0	0	0	0	0	0	0	0	0	0	0
AKR1C1	8.35244	9.77496	9.23465	9.9644	6.15131	5.56112	2.14978	3.85248	5.15294	0.67514	1.09511	1.53187	1.26918	1.2078	3.40785	0.434938	0.706464	1.09285	1.7738	2.02124	2.24688	2.87971	12.4889	10.7678	0.827605	0.365447	0.925455	4.55761	3.68898	4.3762	2.42884	1.17605	1.13344
AKR1C2	55.8677	41.6615	42.7986	34.3253	26.5032	32.3253	18.5008	20.9298	19.4844	9.11214	15.1106	19.1668	3.62848	4.83683	14.215	16.6619	19.4424	27.7008	8.61032	7.89556	6.65898	5.71181	12.9052	6.46944	2.7391	2.60397	2.87264	6.53122	6.88475	6.36534	6.09522	3.80177	7.44762
AKR1C3	29.0755	24.5452	25.1248	28.9611	24.7375	27.3715	15.4144	22.9663	18.3098	3.9829	8.27089	8.11784	6.19985	7.62023	9.01887	2.81508	4.42082	9.59937	12.4106	15.362	8.34524	22.2532	32.9364	28.7982	3.57411	1.68254	4.37013	35.5634	26.3197	24.5857	10.0939	4.88963	10.9453
AKR1C4	0.0626143	0	0.184671	0.103396	0	0.0820478	0	0.0891244	0.236153	0.327261	0.178673	0.793745	0	0.0836654	0.297659	0	0.145466	0	0.219009	0.198198	0	0.0479472	0.160714	0.150941	0.105933	0	0.0691999	0.119165	0.108949	0	0.220987	0.0891308	0.0762769
AKR1C5P	0	0	0	0	0.165341	0	0	0	0	0	0	0.129995	0	0	0	0	0	0	0	0	0	0	0	0	0	0	0	0	0	0	0	0	0
AKR1C6P	0	0	0	0	0	0	0	0	0.0919101	0	0	0	0	0	0	0	0	0.052271	0	0	0	0.0604746	0	0	0	0	0	0	0	0	0	0	0
AKR1C7P	1.78158	2.01091	1.3859	1.05222	0.295599	0.659616	0.206395	0.675301	0	2.86413	1.77289	2.45104	0	0.660368	0.348231	0.282746	0.125142	0.785631	0.444201	0.598073	0.663202	0.339749	0.1393	0.85944	0.160774	0	0.331504	0.208943	0.642499	0.191354	0.454303	0.547407	0.26763
AKR1C8P	0.0941618	0.065185	0.0378736	0.213461	0.117317	0	0	0.0652299	0	0.100656	0.133087	0.0646087	0	0.0260229	0	0.0863021	0.0445255	0	0.0452315	0	0	0.0568501	0.024661	0	0	0	0.021367	0	0	0.0589618	0.0278166	0	0
AKR1D1	0.186651	0.0317648	0.0764926	0.254858	0.106216	0.152964	0.0763501	0.137931	0.348197	0.0265474	0.0709897	0.0535533	0	0.0776421	0.123525	0.0374334	0.223183	0.0637841	0.196786	0.162892	0.0666826	0	0.103701	0.0693226	0.444288	0.0665921	0.0652231	0.193131	0.365778	0.226188	0.225594	0.113797	0.218195
AKR1D1P1	0	0	0	0	0	0	0	0	0	0	0	0	0	0	0	0	0	0	0	0	0	0	0	0	0	0	0	0	0	0	0	0	0
AKR1E2	0.702036	0.934781	0.843834	1.37275	0.221507	0.604871	1.84106	0.625552	0.963535	0.493467	0.199207	1.30514	0.411538	0.152456	0.34955	0.814221	3.56307	0.950935	0.182013	1.14074	0.286995	0.248762	0.328365	0.229925	0.180984	0.688985	0.345409	0.296884	0.126083	0.736632	0.153018	0.110853	0.148283
AKR7A2	66.5337	64.19	66.9699	64.8921	65.9719	59.6308	44.4469	49.6891	49.6849	33.6339	67.7105	52.5757	59.1115	62.5523	39.2355	33.246	30.8482	68.401	49.0389	52.485	59.3741	70.88	50.285	58.3155	43.4933	28.0026	45.3124	52.9592	54.4141	49.1872	58.7819	55.7545	58.7229
AKR7A2P1	1.47229	0.626254	0.6221	0.523522	0.935416	0.419972	0	0.303808	0.40229	0.689264	0.47728	1.27844	0	0.499496	1.10073	1.00542	1.21717	0.629276	0.248838	0.338266	0.262554	0.462652	1.08367	0.707768	1.0829	1.80318	0.235708	2.23502	1.02178	0.548386	0.839282	1.29297	0.455484
AKR7A3	0.4119	0.385375	0.347729	0.333283	0.366617	0.535485	0.669538	0.507164	0.670518	0.372734	0.162716	0.27402	0.331042	0.306989	0.568496	0.671461	1.02311	0.337235	0.367228	0.283296	0.208768	0.316953	0.803431	0.2459	0.343684	0.342972	0.364494	0.775629	0.665565	1.15057	0.44878	0.40033	0.241028
AKR7L	1.09426	0.969041	0.712399	1.95364	0.851372	0.647445	1.59319	1.87769	2.40816	1.9954	0.830008	0.754245	0.83768	1.50564	2.21895	1.52026	3.04037	0.7758	1.5314	1.01561	1.08759	0.786426	1.92831	0.990867	1.82128	1.65459	1.06978	1.31878	2.37122	2.14288	1.08926	0.59303	1.25238
AKT1	60.7161	74.8872	65.2191	51.253	56.9513	48.9044	67.2778	76.8307	68.6493	75.9381	64.1866	70.0458	22.2646	55.8355	49.5186	54.066	56.2263	64.7945	67.0983	66.1348	95.9254	71.0217	66.6504	74.9408	56.6973	53.3579	56.0276	58.7834	88.2627	77.1922	49.8418	55.4875	56.9844
AKT1S1	75.0382	79.7638	81.6263	88.6796	97.2058	86.9396	74.0218	81.4425	85.5352	51.3482	74.3298	64.0905	70.5268	93.5152	75.8146	65.4598	74.5534	94.9283	66.4561	75.2852	75.6633	125.57	109.04	124.618	76.7989	57.6555	81.4985	79.0116	89.6677	80.0791	115.341	138.475	127.795
AKT2	159.302	171.939	173.993	172.767	161.096	193.488	201.536	192.658	198.335	201.4	124.345	147.238	18.3781	147.682	148.6	228.73	249.513	163.731	126.702	135.355	121.169	159.867	159.567	145.4	154.68	182.841	161.873	143.287	145.213	131.892	130.413	125.536	131.6
AKT3	36.4965	39.7064	48.6494	34.2107	32.9788	46.3558	36.6251	46.7662	59.1044	38.3468	44.6728	42.5459	7.29706	37.7327	41.6954	31.0076	26.1823	34.7685	33.0401	38.5777	24.7239	23.532	30.6192	27.1706	39.5725	25.1393	37.831	35.8365	36.077	40.1286	34.9469	25.2678	39.2868
AKTIP	20.0514	20.8372	21.7273	34.3711	21.7033	27.475	32.7649	28.1738	24.4876	26.1607	21.7516	18.6823	7.59721	24.7408	17.6501	25.8528	19.8709	24.1685	17.323	16.4567	27.2793	20.8468	23.856	21.8269	21.6559	27.0421	22.3136	23.0198	29.185	26.591	18.4201	21.652	20.9612
AL021546.6	0.867475	1.18252	2.07264	0	0	0	0	0	0.476112	0	0.525052	0	0	2.79263	0.67202	0	0	0.5618	0	0	0	0.261028	0.605584	0.926175	2.08388	0	0.715957	0	0	0.371679	0.219352	0.0184228	0.757827
AL022067.1	4.75048	5.64606	5.69161	4.47226	5.43889	2.4062	5.54286	2.57718	2.12975	1.49879	6.76399	2.14713	0.539575	3.66503	2.91025	1.68087	1.35754	3.43966	4.04116	2.8532	5.66828	5.03829	4.51427	4.06194	4.76191	2.96642	3.57308	1.97951	2.91266	3.68923	4.66335	5.07397	3.35521
AL022237.3	0	0	0	0	0	0	0	0	0	0	0	0	0	0	0	0	0	0	0	0	0	0	0	0	0	0.379551	0.249288	0	0	0	0	0	0
AL022344.2	0.0730191	0.302106	0.0875872	0.662859	0.0809238	0.295598	0.677379	0.384537	0.339277	0.174655	0.287791	0.253926	0.833425	0.24102	0.57229	1.10225	0.514289	0.24116	0.419923	0.214337	0	0.0558653	0.11434	0.162941	0.228362	0.836272	0.149067	0.257264	0.313675	0.17382	0.386538	0.192761	0.0549524
AL022345.10	0.972316	0	0	1.91704	0	0.76585	0	0	3.35152	1.44742	0	0	0	0.766892	0	1.0778	0	0	1.32054	0	0.978274	0	0	0	0.974705	1	0	0	0	0	0	0	0
AL022345.11	0	7.53938	0	0	0	0	0	0	0	0	0	0	0	0	0	3.99497	0	0	0	0	0	0	2.71296	0	0	0	0	0	3.95024	0	0	0	0
AL022345.7	3.60248	0	8.49742	14.4733	20.0651	11.7692	0	9.80249	4.16295	10.9509	2.81046	0	8.72194	11.7073	7.06991	7.98994	21.1555	2.30121	7.38177	3.36358	3.81936	7.54699	10.8519	2.65163	14.755	0	2.46639	4.06219	11.8507	4.99987	5.77012	3.09183	5.35517
AL022397.1	0.793957	1.18848	1.36917	2.58804	1.14	2.29076	1.64691	1.57686	0.262662	0.756791	0	0.3806	0.00250502	0.643657	0.633342	1.48338	0.740747	0.385043	0.60868	0.0136087	1.26125	4.68865e-08	0.280454	0.982756	0.08555	0.915115	0.632982	0.729803	0.973742	0.958704	0.819483	0.308774	0.321508
AL031601.4	0	0	0	0	0	0	0	0	0	0	0	0	0	0	0	0	0	0	0	0	0	0	0	0	0	0	0	0	0	0	0	0	0
AL031601.5	0	0	0	0	0	0	0	0	0	0	0	0	0	0	0.226762	0	0.325084	0	0	0	0	0	0.182783	0	0.245394	0	0	0.273698	0.25103	0	0	0	0
AL031664.1	0.46616	2.5218	1.21897	1.28287	2.28024	1.92942	5.28681	6.41146	5.30416	0.235968	0.4269	1.14208	2.93024	0.662435	2.1961	4.16605	3.78112	0.744683	5.67835	5.33355	1.32596	0.676205	1.06401	0.984458	0	0.863392	0.912943	2.65554	4.4834	2.59655	0	0.859519	0.711565
AL034550.1	1.41491	0.557401	0.780333	0.966831	0.623168	0.56873	0	0.25996	0	1.17829	1.00608	1.03235	0	0.580338	0.130794	0	0.274606	0	0.679293	1.41001	0.672289	0.919027	1.0194	0.692171	0.0975695	0.647582	0.378525	0.370341	0.745687	0	0.723721	0.0542564	0.297443
AL049758.2	0	0.307039	0	0	0.328576	0.239874	0	0	0	0.234272	0	0	0	0	0.288661	0	0	0	0.214307	0	0	0	0	0	0	0.314267	0	0	0	0.694565	0	0	0
AL049829.1	0.291823	0.00235426	0.325214	1.40808	0	1.32235	6.2454	4.32682	5.96344	1.88699	0.00516364	0.0384255	0	0.997387	1.82727	7.70049	4.31853	1.14991	0.871516	2.07602	0.584376	0	0.853048	0.688412	0.959143	1.56173	1.40919	3.24411	2.09618	1.48515	0.211756	0.646343	0.000806642
AL050303.11	0	0	0	0.59287	0	0	0	0	0	0	0	0	0	0	0	0	0	0	0	0	0	0	0	0	0	0	0	0	0	0	0	0	0
AL050303.12	0	0	0	0	0	0	0	0	0	0	0	0	0	0	0	0	0	0	0	0	0	0	0	0	0	0	0	0	0	0	0	0	0
AL078584.1	1.24231	1.07471	1.36906	0.419626	0.693193	0.5432	0.438832	0.342763	0.438226	2.8564	2.27047	1.91521	0.495311	0.307268	0.692204	0.96869	1.09123	1.08492	0.551972	0.451558	0.383564	0.487764	0.818648	0.214683	1.16018	1.72274	0.428231	2.10653	2.50912	2.87683	1.43916	1.02251	0.724955
AL109923.1	7.42683	12.0754	12.5132	9.42324	13.1192	8.77512	6.25904	7.28371	9.69344	4.68594	10.1593	4.12123	1.04642	10.2224	4.62148	6.98995	7.02208	10.1565	4.21959	5.08487	8.56306	4.98995	6.89065	8.00047	9.12623	4.22198	6.47573	4.89868	2.31273	2.4873	7.82482	4.71111	7.27275
AL121578.5	0.0894621	0	0.107061	0.09011	0	0	0	0	0	0.427041	0.281656	0.46598	0	0	0.174854	0.207709	0.251345	0.354566	0	0.087319	0	0	0	0	0	0	0	0	0	0	0	0	0
AL121578.7	0.491536	0.249927	0	0.244881	0.267759	0	0	0.214036	0	0.764954	1.14406	2.94886	2.13393	0.198936	1.41152	0.853915	0.674708	0.64877	0.17475	0.940039	0.245585	0	0.189702	0	0	0	0	0.56768	0	0.377874	0	0	0
AL121657.4	0	0	0	0	0	0	0	0	0	0	0	0	0	0	0	0	0	0	0	0.178454	0	0.1389	0	0	0.192462	0	0	0	0	0	0	0	0
AL132640.1	0	0	0	5.22902	0	1.27673	0	0	0.578607	0	0	0	0	0	0.491481	0	0	0	0	1.47664	0	0	0	0	0	0	0	0	2.51229	0	0	0	0
AL133244.1	0	0	0	0	0	0	0	0	0.785903	0	0	0	0	0	0	0	0	0	0	0	0	0	0.550579	0	0	0	0	0	0	0	0	0	0
AL133247.3	0	0	0	0	0	0	0	0	0	0	0	0	0	0	0	0	0	0	0	0	0	0	0	0	0	0	0	0	0	0	0.187934	0	0
AL135787.1	8.09352	7.50653	7.73431	7.19754	7.442	6.74266	4.82262	2.39167	3.68872	2.20335	6.76924	4.28333	0.302982	6.24592	2.43186	3.44973	4.73653	7.09265	4.06039	7.61248	5.39975	8.44292	6.93242	5.52694	12.7615	4.36189	9.71011	6.56397	6.57215	6.55299	14.9116	9.40078	15.5303
AL135791.1	0.421378	0	1.34845	0	0	0.362827	0.936275	0	0.455264	1.42809	1.50247	2.26533	0	0.0529664	0.974031	0.363726	1.53521	2.58297	0	0	0.063953	0	0.201563	1.18421	0	3.34044	0	1.94261	0	0	3.15995	3.89551	0
AL138479.3	1.6028	1.8577	1.09401	0.922074	0.48265	1.22415	3.75611	1.17543	1.82521	2.35822	0.886271	0.634828	0.259463	2.18256	1.3411	2.42451	2.00422	0.881957	0.320292	1.0576	0.434635	0	0.648212	1.23396	0.363093	1.57731	0.456024	0.674945	0.240892	0.519553	0.71626	0.349212	0.963743
AL161905.1	0	2.92426	2.03285	0.232763	0.877635	0.890933	6.93701	1.72198	0	0	0	1.3749	2.69876	2.16914	1.92623	3.79534	1.79605	0.51438	1.34477	6.05708	2.17027	3.27609	3.44715	1.37586	0	0.0678767	1.9141	3.44002	1.23375	0.690452	0.959006	1.73151	1.41107
AL162151.3	0	0	0	0	0	0	0	0	0	0	0	0	0	0	0	0	0	0	0	0	0	0	0	0	0	0	0	0	0	0	0	0	0
AL353662.1	4.21464	3.54329	2.10549	6.14197	5.72285	5.07177	14.2965	3.13114	13.8168	9.44058	0.701057	7.45957	0	4.8973	6.57163	9.99489	21.9963	2.29426	1.87798	4.24494	3.58204	0.62358	6.72194	0.644017	5.43381	1.82241	0	4.90932	4.71269	2.43815	2.25627	1.49488	1.28654
AL353898.1	0	0	0	0	0.00153575	0	0	0	0	0	0	0	0.193631	0	0	0	0	0	0	0	0.0768525	0	0	0	0.0150247	0	0	0	0	0	0	0	0
AL353997.11	0	0	0	0	0	0	0	0	0	0	0	0	0	2.12843	0	0	0	0	0	0	0	0	0	0	0	0	0	0	0	0	0	0	0
AL353997.3	0	0.0751368	0	0	0	0	0	0	0	0	0	0	0	0	0	0	0	0	0.0349146	0	0	0	0	0	0	0	0	0	0	0	0.0308397	0	0
AL354822.1	4.28241	4.19923	4.76289	7.51267	6.39378	7.44409	11.8169	12.1875	12.0085	10.6871	3.25795	7.48353	0.647736	6.89583	15.7108	9.8208	12.2485	2.92593	12.2328	11.3998	6.57194	4.65512	9.93429	7.94297	5.86446	8.13141	5.77585	6.67028	9.36098	7.03449	7.61797	5.54418	5.86363
AL355480.1	0	0	0	5.00375	0	9.77585	0	0	0	4.29344	0	0	0	4.38298	5.34264	0	0	3.42255	0	0	0	0	0	0	0	6.19902	0	0	0	16.985	8.5476	0	4.09949
AL355480.2	0	0	0	0	0	0	0	0	0	0	0	0	0	0	0	0	0	0	0	0	0	0	0	0	0	0	0	0	0	0	0	0	0
AL355480.3	0	0	0	0	26.9787	10.0299	52.1777	18.621	6.39403	0	4.05614	8.006	3.29658	12.7123	14.9519	27.1573	16.8261	3.42453	3.51851	4.5965	0	0	20.368	7.87071	15.458	24.9013	2.84733	26.45	10.4586	4.32062	12.7094	10.0905	8.2782
AL355480.4	0	0	0	0	0	0	0	0	0	0	0	0	0	0	2.49659	0	0	0	0	0	0	0	0	0	0	0	0	0	0	0	0	0	0
AL356053.1	0.218836	0.133531	0.377846	0.266887	0.258193	0.573383	0.743494	1.07885	0.630957	0.293946	0.0947583	0.0786232	0.0379128	0.215275	0.109159	0.572704	0.233642	0.130051	0.0450667	0.128282	0	0.171009	0.160722	0.157107	0.0261231	0.123635	0.0426092	0.229797	0.362725	0.387149	0.189771	0.0813905	0.204321
AL356585.1	0.621776	0.366956	0.850462	1.23034	0.540404	0.646167	0.823239	0.856774	1.65034	2.2468	0.629249	0.951591	0.0531553	0.0798004	0.512923	1.29724	1.37411	0.293368	1.1852	1.01587	0.628672	0.423833	1.00999	0.594774	0.601559	1.06338	0.513709	0.312529	0.762391	0.183289	0.156471	0.273054	0.650302
AL356585.2	0.621776	0.366956	0.850462	1.23034	0.540404	0.646167	0.823239	0.856774	1.65034	2.2468	0.629249	0.951591	0.0531553	0.0798004	0.512923	1.29724	1.37411	0.293368	1.1852	1.01587	0.628672	0.423833	1.00999	0.594774	0.601559	1.06338	0.513709	0.312529	0.762391	0.183289	0.156471	0.273054	0.650302
AL356806.3	0	0	0	0.0871334	0	0.0698994	0	0	0	0	0	0	0	0	0	0	0	0.0571276	0.0621236	0	0	0	0	0	0	0	0	0	0.0927615	0.0684546	0	0	0
AL450992.6	0.501143	0.171178	0.197812	0	0.366166	0	0	0.583087	0.581029	0.65742	0.13055	0.144032	0	0	0.161346	0.193678	0	0	0.716321	0.806196	0	0.251237	0	0	0	0	0	0.195959	0.177948	0.390734	0	0	0
AL513122.1	33.0921	33.0772	33.0372	50.6163	51.6142	61.8917	103.574	118.556	105.438	50.4038	21.3147	42.1849	110.402	57.6122	82.5318	146.374	138.065	87.6933	82.9991	55.6904	17.3409	17.0474	30.3471	27.9119	6.20217	8.32692	10.8074	15.5452	18.9213	15.6161	24.5249	13.7403	18.8746
AL513122.2	73.097	51.1913	62.3494	80.9954	60.6055	103.744	138.468	121.388	157.374	58.5021	53.6446	89.4732	4.83471	103.297	124.355	199.553	173.963	177.044	101.53	61.1612	25.3939	18.732	46.3546	50.7538	11.2398	7.03167	10.8181	20.4942	27.0277	26.6159	27.964	14.3089	20.0649
AL513523.1	4.73065	5.57168	8.49767	0	1.33408	0	0	0	0	0	16.9323	5.54088	168.813	13.1296	0	0	0	1.1439	1.73225e-07	0	13.0085	13.7665	6.50431	9.53407	0.833999	0.000810601	0.00408901	9.4305	16.4646	18.1601	1.9918	13.2001	0.544083
AL589743.1	32.5632	31.6815	36.4263	24.6596	21.6835	30.1202	96.0909	75.9372	81.2448	59.6326	23.3532	41.5439	27.0352	41.1101	78.6232	93.8098	88.2466	32.1624	50.9083	37.989	34.0382	24.07	36.0388	33.2317	47.8979	85.562	54.2216	42.2712	57.1448	52.7441	36.309	38.2074	34.4665
AL590762.10	3.04727	1.52794	0.88263	6.03909	0.811775	5.28165	4.9408	0	1.75948	5.70991	2.90482	2.56288	0	3.0121	4.34276	2.55362	8.21786	1.97411	3.13082	1.41523	1.53422	0.537058	2.8702	4.38002	3.84373	9.9982	3.09128	5.93369	3.20757	1.11328	1.25858	3.86101	0.552979
AL590762.11	1.30381	0.794551	0.306046	2.8563	1.70243	2.68832	1.19667	0.908634	1.81247	3.64499	0.808231	2.90162	0	1.89509	0.498234	4.82917	2.14325	1.20279	0.927038	1.24425	0.781178	0.578961	1.20643	2.67533	0.809183	1.62489	1.41678	1.50338	1.93333	0.800063	1.80116	1.11972	1.1525
AL590762.6	0	0	0	0	0	0	0	0	0	0	0	0	0	0.11473	0	0	0	0	0	0	0	0	0	0	0	0	0	0	0	0	0	0	0.10457
AL590762.7	0	0	0.196271	0	0	0.155333	0.818909	0.289243	0	0	0	0	0.19478	0	0	0.960768	0.250263	0	0.236889	0.479955	0	0	0	0.137133	0	0.383075	0	0	0	0	0	0	0
AL590763.16	0	0	0	0.0464619	0	0.0373406	0	0	0	0	0	0	0	0	0	0	0	0	0.0661735	0	0	0	0	0	0	0	0	0.0540981	0	0	0	0	0
AL590763.5	0.0499756	0.0479022	0.230858	0.0494752	0.102722	0	0	0.129834	0.058577	0	0	0	0	0.114707	0	0	0	0	0	0.0453822	0.0987115	0.0355196	0	0	0	0.0481084	0.125773	0	0.049731	0	0	0	0
AL591704.7	0	0	0	0	0	0	0	0	0	0	0	0	0	0	0	0	0	0	0	0	0	0	0	0	0	0	0	0	0	0	0	0	0
AL591704.9	0	0	0	0	0	0	0	0	0	0	0	0	0	0	0	0	0	0	0	0	0	0	0	0	0	0	0	0	0	0	0	0	0
AL592183.1	27.2808	41.3639	41.0484	50.0397	50.4143	67.5134	80.3179	82.9258	71.7546	59.5958	26.6268	31.9529	49.8856	34.3342	60.1759	68.6671	65.2408	37.3147	76.1384	71.1225	45.1328	32.8893	35.8002	34.4322	36.5307	27.8763	31.7607	31.1077	41.1977	35.7006	46.8539	17.3879	38.8313
AL662852.1	0	0.0475357	0	0	0	0	0	0	0	0	0.072521	0	0	0	0	0.0568284	0	0	0	0	0	0	0.144363	0	0.0483722	0.0486078	0.0953559	0	0	0	0.0403959	0	0
AL672296.1	0	0	0	0	0	0	0	0	0	0	0	0.0277227	0	0	0	0	0	0.0209848	0.0228917	0.0312797	0	0	0	0	0	0	0	0	0	0	0	0	0
AL691477.1	0	2.73943	0	0	0	1.93951	0	0	3.4231	0	0	0	2.42564	3.39571	2.34084	1.43328	7.91673	2.02625	0	0	0	0	2.01864	0	2.32761	0	0	0	2.09256	0	0	2.70807	0
AL772307.1	0	0	0	0	0	0	0	0	0	0	0	0	0	0	0	0	0.851544	0	0	0.209524	0.544231	0	0	0	0	0.27146	0	0	0	0	0	0	0
AL928654.7	0.84772	0.204644	0.304831	0.293205	0.214248	0.613862	0.972537	0.26571	0	0.464687	0	0.330441	0.226503	0	0.183029	0.105192	0.223552	0.368039	0.387004	0.591071	1.28523	0.415924	0.374447	0.572628	0.0951213	0.902263	0	0.593871	0.203009	0.110284	0	0.214699	0.311653
AL928768.3	0	0	0	0	0	0	0	0	0	0	0	0	0	0	0	0	0	0	0	0	0	0	0	0	0	0	0	0	0	0	0	0	0
AL929561.1	0	0.0475357	0	0	0	0	0	0	0	0	0.072521	0	0	0	0	0.0568284	0	0	0	0	0	0	0.144363	0	0.0483722	0.0486078	0.0953559	0	0	0	0.0403959	0	0
ALAD	30.8078	37.7687	38.0017	51.176	54.923	69.4996	68.3553	61.7064	72.2101	50.3929	34.1407	37.9161	8.39616	43.5499	46.7455	46.8847	53.8361	46.7449	47.1446	46.8489	35.237	23.1122	30.6348	29.0739	35.8467	31.8788	34.8004	27.2352	36.872	35.5677	34.0479	24.4761	34.9333
ALAS1	59.5856	63.1166	61.2675	56.1349	52.3113	50.8517	29.8749	30.3867	34.2749	43.0492	63.8042	46.8485	31.7069	44.0846	29.1132	30.9622	27.834	49.7016	34.7478	39.3097	63.9616	34.6205	38.0208	53.3471	36.4896	32.4393	37.6922	44.0315	52.7044	39.5882	44.7285	47.5165	42.5423
ALAS2	0.222636	0.0843531	0.0977829	0.0394298	0.485671	0.502837	0.189193	0.193877	0.27703	0.173771	0.17303	0	0	0.134572	0	1.03125	0	0	0.317185	0	0.305312	0	0	0.0290797	0.0850603	0.316333	0.151253	0.257784	0	0.0311186	0.0317314	0.0316949	0.0514839
ALB	0	0	0	0.221947	0.169983	0.295082	0	0.380134	0	0	0.42077	0.159045	0.0307969	0	0.373833	0.0592311	0.174811	0	0.14144	0.883562	0	0	0	0	0	0	0	0.0599985	0.0548707	0.161544	0	0.109324	0.0730966
ALCAM	18.2199	16.5338	20.6702	98.4589	67.668	102.595	183.38	192.124	200.076	11.3189	11.9779	14.1518	7.36443	25.0985	19.7106	10.0575	7.82109	4.90526	53.0251	51.785	27.2245	48.3539	73.3974	52.4747	75.1043	85.8503	73.6649	25.6496	27.8684	22.8857	93.0134	53.4613	64.8233
ALDH16A1	27.8553	24.9474	20.8037	26.5258	21.8477	17.8189	24.6801	26.9048	23.3946	22.6834	29.8321	30.2403	76.5249	26.678	19.9846	23.986	28.4907	31.0325	15.8344	17.0633	15.3194	24.602	25.4827	25.7378	22.5857	21.3788	15.0818	16.8667	19.262	20.5126	20.4787	31.1675	23.6185
ALDH18A1	140.2	126.269	121.97	126.779	101.324	132.596	181.033	154.402	165.444	70.9645	98.2386	105.98	37.2774	148.035	153.563	128.993	114.764	103.052	76.358	68.1515	84.7624	101.796	137.84	129.942	114.553	136.032	120.42	90.5114	70.8595	90.7874	120.753	96.0283	93.4477
ALDH1A1	0	0	0	0.132057	0.181625	0.106196	0.227486	0.133117	0.0379211	0	0	0.0569199	0.21768	0.865272	1.41473	0.1137	0.423707	0.129267	1.09626	0.866967	0.0993246	0.0251439	0.307507	0.0973943	1.94093	0.781387	2.33151	11.9382	11.8034	17.6674	0	0.259868	0
ALDH1A2	0.708821	0.666638	0	0.477982	1.07686	1.05927	3.657	1.74337	4.23752	0.173183	0.224236	1.27671	0.0691448	1.16854	1.43441	1.21678	0.391953	0.847221	7.26332	3.78132	0.349495	0.374194	0.481906	0.473514	0.437386	0	0.791943	0.0249318	0.306913	0.139282	0.116527	0.549337	0.169279
ALDH1A3	366.549	349.091	334.48	68.1918	69.6629	74.0055	68.7768	68.8691	74.6186	288.096	329.305	264.982	42.1904	220.021	208.637	139.218	168.627	358.89	173.09	103.913	195.099	49.6995	89.8667	168.43	81.9654	38.7756	70.9626	108.043	211.771	169.658	162.107	82.6923	157.233
ALDH1B1	15.7214	14.7443	16.4748	6.13725	6.04628	5.10965	10.9458	7.9402	8.78324	6.7398	14.7542	9.84585	4.06962	13.4102	9.70731	9.45341	9.05371	17.0619	12.6816	9.21574	23.0507	25.8333	19.8792	20.2921	35.7714	28.0373	37.1713	27.3322	24.698	25.0356	58.5414	65.5775	50.2985
ALDH1L1	0.322929	0.34098	0.902274	0.325373	0.0791854	0.29018	0.591889	0.6099	0.334503	0.543401	0.315564	0.260896	0.158028	0.513815	0.482241	0.673179	0.322745	0.27463	0.591774	0.352731	0.242687	0.231562	0.406663	0.443391	1.53254	1.16321	0.637239	1.5132	1.18266	1.54163	0.916779	0.708218	0.437897
ALDH1L2	7.06054	7.19972	8.38646	6.55778	5.01909	3.81817	6.03782	5.00064	6.35088	9.0907	10.411	7.56169	2.26508	17.9604	10.7982	8.01053	7.84279	12.2554	7.93776	7.95779	40.6661	8.71159	9.20002	10.548	9.2409	12.27	7.42762	7.03219	4.06055	3.8147	15.9818	12.4867	17.5857
ALDH2	14.3286	14.0552	18.9753	30.9412	33.5382	33.3756	18.0835	15.1664	18.1039	8.42418	13.2494	11.9935	7.22073	28.9789	23.3622	16.8277	17.9894	25.4865	29.1333	38.6195	26.1075	18.7113	22.3964	25.7769	21.672	13.0105	25.1186	25.0392	27.8017	26.9706	41.2368	30.991	42.0941
ALDH3A1	0	0	0	0.16764	0.117452	0.0736031	0.246282	0.0421687	0	0	0.0379009	0.255545	0	0	0	0	0.16733	0	0.239408	0.265094	0.703858	0.104487	0.316764	0.0789141	0	0	0	0.124604	0	0	0	0	0
ALDH3A2	43.3964	46.9717	49.7243	36.9367	40.5483	39.0022	42.8265	42.7475	59.9022	59.57	63.1324	54.0243	15.6887	34.4843	38.6738	44.5787	40.9537	51.6836	37.1976	34.2006	45.9973	21.6104	25.4798	26.6329	35.9536	31.4768	35.9093	39.6388	46.6888	44.6305	27.5394	27.7362	27.7187
ALDH3B1	11.3736	9.17691	8.86821	81.0165	74.8982	67.6304	42.1254	51.1605	47.0131	11.9559	7.18736	7.747	10.4453	36.5929	24.255	12.5301	13.9605	7.70249	86.5673	98.6933	33.2117	29.7275	37.1145	28.3108	38.289	27.8309	49.9654	41.4071	56.0841	49.3101	88.1451	31.8145	79.9213
ALDH3B2	0	0.059319	0	0.28919	0.127293	0.11515	0.132931	0	0.133081	0	0	0	0	0.142016	0	0	0	0	0.12367	0.280817	0.116015	0.088204	0.0448949	0.085308	0.0597298	0.0596305	0.0389741	0.20246	0	0.0456215	0.303654	0.0505076	0.172819
ALDH4A1	14.3354	14.1248	13.4574	22.0216	20.3796	22.1957	15.7509	12.3897	13.1514	6.55971	11.0931	8.41358	8.3259	17.2414	11.9087	10.8158	9.69463	14.8054	11.6844	11.7419	7.93177	12.5442	10.4905	11.0064	13.1612	7.23273	17.3014	14.9636	16.826	18.5486	26.888	17.3131	21.8793
ALDH5A1	5.18393	4.72898	5.40467	9.54418	7.6011	8.85053	5.48037	3.39755	2.98715	5.13844	5.25891	6.52694	4.32594	3.23201	4.41002	9.83972	10.6674	7.45702	5.23799	6.49061	4.05789	7.04641	5.34732	6.40287	10.0945	6.52429	9.18982	7.98298	8.40284	9.44992	12.4019	9.53609	8.86369
ALDH6A1	1.73277	1.71436	2.24948	9.32471	7.19915	11.5502	9.24371	12.3654	13.5463	3.00025	2.68529	3.05325	1.0694	7.17772	10.0524	12.793	9.35406	7.74704	17.9449	16.9417	5.35894	2.73049	4.82046	2.53902	4.72517	2.46324	5.25642	4.78988	4.72353	5.98814	5.3592	2.17048	4.62488
ALDH7A1	95.699	91.0662	96.3525	130.64	120.757	149.233	92.8183	97.0433	109.884	70.1106	85.9919	79.7645	95.0941	125.16	114.372	111.442	88.4749	112.398	88.9677	88.7045	74.2525	105.449	110.388	93.4538	109.101	91.5709	109.845	142.347	122.784	130.1	117.717	107.846	117.542
ALDH7A1P1	0	0	0.112667	0.0473723	0.104099	0.0761673	0.109399	0	0.0544827	0	0	0	0	0	0	0.0544972	0.0664357	0.0620839	0	0	0	0.0360142	0	0.0700183	0.0490764	0	0	0.0553151	0	0.03749	0	0.0828644	0.0708679
ALDH7A1P2	0	0	0	0	0	0	0	0	0	0	0	0	0	0	0	0	0	0	0	0	0	0	0	0	0	0	0	0	0	0	0	0	0
ALDH7A1P3	0	0	0	0	0	0	0	0	0	0	0	0	0	0	0	0	0	0	0	0	0	0	0	0	0	0	0	0	0	0	0	0	0
ALDH7A1P4	0	0	0	0	0	0	0	0	0	0	0	0	0	0	0	0	0	0	0	0	0	0	0	0	0	0	0	0	0	0	0	0	0
ALDH8A1	0.331395	0.459778	0.705786	0.544268	0.231111	1.12243	1.00692	1.5855	0.474625	0.644184	0.0773491	0.179294	0.291258	0.59215	1.11478	2.1134	0.878037	0.333153	0.363075	0.63574	0	0.532053	1.07697	0.170077	0.119146	1.86551	0.385737	1.01143	0.376993	0.66885	0.464765	0.307384	0.136428
ALDH9A1	61.1995	59.3691	73.2316	47.5943	55.8121	61.6852	58.9931	58.1347	77.1549	35.769	77.7024	58.0812	14.1119	70.3015	53.9069	35.9782	34.678	62.6089	52.2267	55.5964	63.7858	58.5853	65.0069	63.8911	35.4043	33.0033	34.4341	57.0581	51.6783	51.667	54.324	54.2197	62.6044
ALDOA	447.627	432.017	514.832	313.113	337.036	254.715	159.423	150.056	173.35	170.954	356.874	275.614	981.683	427.13	257.898	197.973	211.183	396.687	257.837	278.734	504.562	533.185	447.046	505.579	393.709	375.368	327.649	365.348	375.909	264.632	310.963	398.196	317.369
ALDOAP1	0	0	0	0.0712472	0.0782943	0	0.163807	0	0.0820382	0	0	0	0	0	0	0	0	0	0	0	0.0714594	0	0	0	0	0	0	0	0	0	0	0	0
ALDOAP2	0	0	0	0	0	0	0	0	0	0	0	0	0	0	0	0	0	0	0.0508915	0	0	0	0.0554315	0	0	0.0736968	0.0963353	0	0	0	0.249856	0	0.15986
ALDOB	0.248806	0.1723	0.200255	0.251933	0.277244	0.517865	2.45932	1.33819	1.25356	0.0886991	0.123541	0.0482627	0.157416	0.573249	1.1454	0.64248	0.442255	0.237374	0.498088	0.354049	0.224573	0.320385	0.239004	0.309678	0.230916	0.259153	0.150561	0.423716	0.327918	0.309622	0.230537	0.0979594	0.104604
ALDOC	24.8358	26.1036	20.8603	46.808	41.8125	42.3275	38.2474	36.8826	39.2997	21.7535	20.1645	24.901	23.4772	34.9718	34.1496	24.8135	26.9484	36.9325	30.5733	31.1082	13.9754	23.6876	22.1489	23.114	53.3179	42.7217	70.7833	29.277	26.0764	25.0127	86.4991	53.5106	69.5233
ALG1	89.1858	73.7546	75.1873	59.2519	42.4911	55.8692	69.422	52.2068	56.576	42.5935	41.578	46.4439	50.7125	61.0413	66.0019	59.827	58.3877	44.8529	39.4436	35.2273	56.2938	32.5527	50.4859	47.8314	45.923	65.8023	43.56	46.6253	45.4753	45.2208	33.4976	33.5183	31.5117
ALG10	15.9586	20.5592	18.115	9.17478	8.64343	6.30982	10.9961	6.00875	7.77713	16.374	8.673	12.3534	2.80017	7.81485	8.5645	11.5052	10.3112	8.88178	2.64413	3.28954	9.90323	4.88599	6.75073	5.9251	14.1441	26.9491	11.4407	7.34546	4.34856	5.35021	7.64865	8.20943	8.29205
ALG10B	13.1582	11.5111	13.0951	9.34397	6.31634	9.1704	9.34538	9.71022	9.52591	12.3136	7.21034	8.19537	1.79502	6.48132	8.24308	11.6691	9.92569	6.07356	2.9201	2.80056	6.30303	3.31768	4.55994	5.01621	9.56885	13.5241	6.77559	5.1086	4.20532	4.415	5.22662	3.98227	4.52578
ALG11	21.4786	18.3277	19.7385	17.5519	14.9933	19.2364	24.5637	19.7662	22.7615	20.0008	11.9951	16.2718	3.15241	10.5257	16.4044	18.0223	15.0947	8.51411	13.58	13.4915	14.2456	9.64491	13.3699	11.9114	12.9659	16.9505	14.0779	13.4926	11.4441	12.8608	8.67419	8.70989	8.90842
ALG12	20.8788	17.3291	18.7666	18.3432	17.1523	18.0597	33.4527	23.3656	25.8618	18.8659	10.761	20.0445	8.50758	18.1752	18.3876	22.6752	20.7468	15.3258	12.0409	11.5482	9.67874	10.4176	13.818	12.741	12.7383	18.9645	12.1178	13.7318	15.946	12.5746	11.4335	9.75837	13.4569
ALG13	49.3919	59.9225	58.8417	56.8763	52.1402	44.9332	70.9588	88.5426	90.9174	45.6008	48.0864	49.619	28.4433	50.43	92.4468	66.4376	73.8164	54.7362	73.4686	58.9216	48.3291	36.5118	53.3435	47.4036	38.0843	43.8241	46.555	44.6599	47.5778	45.5362	44.6897	71.4967	56.0748
ALG14	9.14018	12.1685	12.4029	6.2244	11.0743	15.204	5.10198	14.6577	7.9345	3.30869	6.23578	8.0948	1.7526	12.8908	7.71475	18.3421	7.99956	5.90007	7.70556	6.66327	13.6008	6.96352	12.7957	7.38182	10.9505	9.30337	7.76734	7.74088	7.68523	5.26472	15.5221	5.97751	11.742
ALG1L	0.310025	0.53084	0.357818	2.11935	1.94721	1.52955	0.405546	0.299892	0.624278	0	0.483638	0.683535	1.12019	0.522069	0.483976	0.577834	0.153561	0.511668	0.84297	2.9645	0.63906	0.492884	0.482339	0.357044	0.564581	0	0.800208	0.951427	2.17024	0.462836	1.43123	0.293158	1.1515
ALG1L10P	0	0	0.347133	0.804864	0	0.223654	1.37142	0.937884	0.624617	1.86131	0.208662	0.230504	0	0	0.514659	0.934608	0.737733	0.177415	0	0.513928	0.358585	0	0.207735	0.798326	0.280108	0.977798	0.216316	0.930821	0.928051	0.695149	0.697298	0.462482	0.89932
ALG1L11P	0	0	0	0	0	0	0	0	0	0	0	0	0	0	0.232644	0	0	0	0	0.232391	0	0	0.187543	0	0	0	0	0.280703	0	0	0	0	0
ALG1L12P	0	0.525494	0	0.257609	0	0	0	0.234958	0.299605	0	0	0	0	0.208917	0	0	0	0	0.367505	0	0	0	0	0.232346	0	0	0	0	0	0.396894	0	0	0
ALG1L13P	1.16102	1.94496	2.22584	2.59503	1.6084	1.55792	2.62545	1.24038	1.77514	3.71619	1.86356	3.17763	0.192846	2.69795	4.30437	2.57068	5.1561	1.6608	1.93239	1.90198	1.20384	0.890453	1.57914	1.62823	1.73907	1.54676	1.34614	0.653804	1.4139	1.54951	2.40261	1.3549	1.39272
ALG1L14P	0	0	0	0	0	0	0	0	0	0	0	0	0	0	0	0	0	0	0	0	0	0	0	0	0	0	0	0	0	0	0	0	0
ALG1L15P	0.209829	0	0	0	0	0	0	0.0919093	0	0	0.248827	0	0.0624737	0	0	0.122464	0	0	0.0759814	0	0	0	0	0	0	0	0	0	0.224723	0	0	0.185613	0.0788643
ALG1L2	3.37772	3.01995	5.02291	7.9697	7.87519	7.67124	10.164	6.80584	7.58351	9.31201	2.98488	5.25898	1.39836	2.75625	4.72497	8.07638	9.96798	3.45324	5.25492	3.99489	2.95796	1.71605	3.00263	3.29265	6.32155	6.38856	4.04577	6.23659	4.09443	5.13499	6.65661	3.47373	8.26881
ALG1L3P	0	0	0	0	0	0	0	0	0	0	0	0	0	0	0	0	0	0	0	0	0	0	0	0	0	0	0	0	0	0	0	0	0
ALG1L5P	0	0	0	0	0	0	0	0.0948103	0	0	0	0	0	0	0.105487	0	0	0	0.0791632	0	0	0	0	0	0	0	0	0	0	0	0	0	0
ALG1L6P	1.57113	2.89086	3.18726	3.22433	2.37347	4.48697	4.86794	5.95043	4.58493	4.29651	1.57325	3.34501	1.06023	4.16505	3.70178	5.72943	4.55677	2.11278	4.61893	1.9848	1.79511	1.96119	2.29957	2.14226	1.2411	0.847272	0.730137	1.1668	2.76214	1.20003	0.591553	0.978031	0.614311
ALG1L7P	0	0	0	0.10963	0	0	0	0	0	0	0	0	0.073165	0	0	0.126878	0	0	0.0784111	0.105902	0	0.165407	0	0.0806805	0	0.137582	0.236891	0	0	0	0.288333	0.285755	0.171349
ALG1L8P	0	0	0	0	0	0	0	0	0	0	0.0873183	0	0	0	0	0	0	0.0731394	0.0791645	0	0	0	0	0.081954	0	0	0	0	0	0	0	0.0968785	0
ALG1L9P	0.605451	0.274313	0	0.994481	0.703356	1.42302	0.945569	0.545074	0.690934	0.561966	0	0	0	0.335099	0.210348	0.728411	1.32676	0.309564	0.626604	0.557237	0.666954	0.814269	0.738131	0	0.510977	0.7074	1.07839	0	1.12257	0.18974	0	0.884001	0.155804
ALG2	41.38	40.5663	41.9795	43.116	33.7255	42.1602	51.5663	45.474	42.7591	29.3373	36.178	36.3143	11.5416	37.3146	43.6617	49.4595	29.9535	34.7794	37.6433	34.4669	31.8706	28.15	38.9886	34.3337	47.2775	49.1222	49.0547	39.839	42.5255	44.7827	36.2908	35.5495	31.6822
ALG3	121.167	115.692	114.887	64.6205	53.9164	61.7575	96.7712	86.4562	90.0828	87.5079	77.5905	105.021	84.5413	104.796	130.148	110.957	108.439	94.084	92.7442	77.9361	136.728	106.887	138.797	132.024	92.044	145.598	105.361	52.8486	67.8191	61.9918	79.0609	100.379	82.6528
ALG3P1	0	0	0.0815185	0	0	0.054976	0.157418	0	0	0	0	0.0590602	0	0	0	0	0.0956675	0	0	0	0.137589	0	0.053197	0	0	0	0.0923552	0	0.0729072	0	0	0	0
ALG5	98.8864	89.3601	90.0207	55.3548	46.3632	55.4975	74.1399	64.0369	69.6228	61.243	85.091	79.6461	69.4231	52.6849	53.5295	63.2191	36.436	47.4013	57.6984	45.9456	78.9226	49.7676	66.8329	62.2723	49.0328	56.6919	49.1602	43.0766	35.4351	47.0195	36.0848	42.1104	33.1796
ALG6	27.4106	27.9997	28.6391	36.5258	27.1789	35.5898	38.253	37.9743	37.641	35.6178	25.1803	28.8269	20.7221	29.0678	34.4559	37.3767	31.6369	20.068	18.9745	17.9546	19.9388	12.0136	18.441	18.5237	15.469	26.8984	15.8306	17.5694	13.2361	13.2267	19.2551	20.8942	18.3558
ALG8	142.318	137.119	141.29	78.1415	59.6748	69.5331	130.394	116.463	119.784	143.043	103.385	120.647	234.2	133.005	184.086	167.202	139.763	95.4363	83.0033	74.3033	111.445	86.7564	116.531	110.555	150.825	230.992	153.698	108.332	110.333	100.981	144.471	154.846	125.501
ALG9	31.6775	31.9585	30.7586	32.7406	24.5957	24.9373	19.9594	19.5333	16.6697	32.7915	24.8036	30.7271	37.9743	23.2172	33.1931	34.0359	28.8107	20.5995	15.4919	15.7006	17.8159	19.464	21.7837	24.8102	28.2082	36.2663	24.0603	22.2635	26.333	21.3435	27.1885	28.273	24.6762
ALK	1.16245	1.6379	1.01818	6.33226	6.27759	6.03126	7.84974	9.1138	4.26964	11.7152	2.87752	4.44675	0.0720024	1.60719	1.73182	6.08121	5.59613	2.90006	3.05094	2.84639	0.327749	0.676013	0.973793	1.01334	0.00168894	0.445966	0.675728	0.0165164	0.62428	0.723168	0.997894	0.73909	0.904669
ALKBH1	12.6669	13.5497	12.8945	9.22631	11.3187	9.80735	8.20107	9.38708	10.2098	8.25885	11.6018	9.4289	7.09391	8.89495	9.08622	6.17807	8.11158	10.4592	10.4847	10.3605	15.032	9.19212	11.5079	11.5736	15.0016	8.51278	12.6269	10.2058	11.2397	12.0166	10.9629	13.2062	9.19078
ALKBH2	52.971	56.8561	55.7406	29.1603	29.697	30.8403	59.3687	52.8747	55.6902	56.6928	50.4075	50.6708	97.2446	61.5039	71.4263	71.7571	64.3724	60.158	29.8795	25.1657	40.3728	29.5965	30.831	36.5589	40.8951	42.9338	41.9958	26.3706	30.3651	30.1591	29.7268	47.131	34.7057
ALKBH3	41.5135	43.9387	50.8133	32.598	35.751	38.7065	31.9694	35.4872	37.8287	25.7024	35.8008	33.9617	53.4804	38.483	35.0872	29.2044	31.4769	37.53	43.5914	41.7914	54.4385	30.909	33.0189	32.6898	33.989	26.8632	34.9278	27.8433	28.5548	29.51	35.8233	37.5583	35.8533
ALKBH4	9.27724	11.5816	10.7731	12.8529	15.7182	12.939	13.8854	13.213	14.4723	6.70967	11.5092	8.65192	12.5361	10.8471	9.05471	8.34117	10.4675	12.5302	18.634	14.1931	13.9745	8.27254	9.42154	9.52713	9.48022	6.61836	11.1084	8.53214	12.8767	12.8861	9.89564	11.3215	8.1027
ALKBH5	30.5067	39.9411	37.4611	34.106	40.4885	34.7325	37.2128	39.1499	37.0557	16.803	41.1685	24.7549	12.4616	29.6665	21.9496	15.3576	16.0642	34.5285	23.2074	24.9435	29.1064	22.1931	20.6068	25.5548	28.9525	18.1435	28.2567	27.076	31.8338	29.995	27.9406	33.6574	32.7153
ALKBH6	28.0934	23.2673	26.0773	50.2667	50.3913	45.81	35.6829	38.4732	34.1455	47.6871	24.635	34.844	26.6815	27.4083	43.6458	40.1408	48.5227	31.9042	32.6232	30.2868	20.5041	23.675	33.4854	35.7391	21.6089	35.3516	32.2176	29.8589	49.3487	39.7718	32.3473	20.6338	34.0444
ALKBH7	18.3189	20.6012	16.9698	48.0571	53.479	39.8711	25.5793	24.2828	26.0898	12.5719	18.3944	23.2362	74.2953	23.8787	16.2747	20.3406	21.3703	29.3331	31.6065	43.4868	17.0072	26.3447	14.7473	16.6983	30.1248	11.8895	34.7614	27.4493	30.6602	32.5666	37.0692	20.5238	33.1664
ALKBH8	15.2554	15.2651	16.5234	9.75524	7.50735	10.2095	11.6233	12.3343	12.5289	38.9468	29.1178	26.3873	2.55309	9.16343	10.6318	17.0362	17.2753	19.9114	8.8103	9.10702	13.2033	6.14285	7.23099	8.38673	10.3616	8.19653	10.4338	7.35651	7.11572	7.681	10.9629	9.76002	9.4911
ALLC	0	0.0516746	0	0	0	0.0404834	0	0	0	0	0	0	0.0301161	0	0	0	0.0527973	0.0777033	0	0	0	0	0.0391065	0	0	0	0	0	0.0401391	0	0	0	0
ALMS1	11.0155	9.9946	9.52436	9.34609	10.7186	8.17401	7.36559	8.07049	6.15005	11.5939	10.3494	11.8224	8.3615	8.92607	10.991	11.3385	13.0278	9.41373	6.43881	6.37385	6.84037	8.5314	9.10348	7.5496	7.79879	7.71144	7.51954	7.58745	13.6221	12.8479	8.38333	7.65902	8.34883
ALMS1P1	0	0.318744	0.0534228	0.582811	0.246632	0.249659	0.412171	0.459131	0.405702	0.177498	0.175278	0.193302	0.0536651	0.455058	0.174578	0.725381	0.762721	0.135174	0.370187	0.258225	0.0899568	0.137615	0.335871	0.344855	0	0.0923866	0.303692	0.365541	0.302594	0.370378	0.248627	0.248838	0.162572
ALOX12	2.88226	2.03006	5.76478	4.67837	2.83676	8.01275	13.7598	7.7532	11.1336	5.12737	1.01078	3.34935	0.135649	2.58929	6.67976	8.27058	9.19925	2.97976	5.96644	5.62655	2.24082	1.8512	2.90309	1.14188	3.45717	3.92522	5.81192	3.13964	2.96131	3.80744	3.35961	2.41865	3.32982
ALOX12B	0.616114	0.308919	0.330024	1.244	1.77157	0.734557	0.560901	0.0713811	1.11365	0.260237	0.937776	0.739104	0.114965	0.395482	0.633451	1.93472	1.84954	1.31568	0.66196	0.998923	0.13971	0.224916	0.276229	0.42548	1.55234	0.760277	1.38093	1.65296	1.95312	1.98225	1.40813	0.836715	1.40142
ALOX12P1	0.120621	0.0624558	0	0.182694	0.133882	0.146733	0	0.158926	0	0.0481667	0.095191	0	0	0.149517	0.0591996	0.14009	0.425689	0.11951	0.0433854	0	0.122155	0	0.0472703	0.0449104	0.125799	0	0	0	0.064844	0	0.053283	0.0531698	0.090917
ALOX12P2	3.57921	3.74926	4.10928	7.91441	7.51956	5.10356	4.13369	7.87992	5.85869	2.67556	1.23168	2.81422	0.341682	4.26608	5.59316	6.45198	3.88511	3.33455	6.21019	5.49374	4.13813	2.19516	3.0206	1.7648	4.3696	5.15097	3.82738	6.38263	6.49585	5.19402	4.31767	2.64305	5.1731
ALOX15	0.0251545	0	0	0.0254493	0.153783	0.177208	0.175373	0.412719	0.246592	0.0604877	0.0221664	0.171903	0.0458382	0.125191	0.0744152	0.0976263	0	0.0498286	0.156289	0.160401	0	0.0194301	0	0.0750942	0	0.0291696	0	0.0296372	0.0301979	0.0672072	0.1634	0.0890735	0.0190362
ALOX15B	0.226687	0.209363	0.205239	0.493354	0.679983	0.321815	0.179591	0.149625	0.189144	0.508514	0.213881	0.377743	0.188715	0.349124	0.251805	0.466934	0.706059	0.375732	0.270184	0.479675	0.0792734	0.11502	0.18972	0.130478	0.399135	0.3221	0.454723	0.313411	0.122215	0.160505	0.131381	0.136943	0.0946049
ALOX15P2	0	0	0.0441816	0	0.0815732	0	0	0.0322319	0	0	0	0	0	0	0	0	0	0	0	0	0	0	0	0	0	0	0	0	0	0	0	0	0
ALOX5	0	0	0	0	0	0	0.893362	0	0.285872	0	0.0281878	0	0	0	0	0	0	0	0.0204762	0.273824	0.284428	0.0274558	0.190437	0.0265952	0	0.235884	0.048519	0.284894	0.26152	0.0284688	0.151134	0.0945984	0.105502
ALOX5AP	0	0.181682	0	0.354387	0.583773	0.142137	0	0	0	0	0	0	0.105284	0.144905	0	0	0	0	0	0	0	0	0	0.195999	0.733095	2.02945	1.49659	2.91565	2.35796	2.43581	1.08459	0.463328	0.594608
ALOXE3	0.165874	0.172417	0.401312	0.225472	0.277481	0.271001	0.0507634	0.036512	0.130149	0.1779	0.0821119	0.291423	0.0132745	0.0921239	0.0614268	0.260271	0.941503	0.136948	0.482625	0.107586	0.110849	0.182609	0.440251	0.498733	3.15217	4.39351	2.59256	1.60566	1.82761	1.81808	2.16757	2.61262	3.77941
ALPI	0	0	0	0	0.0295142	0	0	0	0	0	0	0	0	0	0	0	0	0	0	0	0	0.020453	0	0	0	0	0	0.0435506	0	0	0	0	0
ALPK1	10.9101	9.15964	8.28869	47.2175	44.1583	45.0125	11.3974	15.3021	14.5283	8.68702	7.0036	7.35855	6.37808	11.55	22.2827	23.1399	22.0313	14.2928	21.433	31.2544	5.6022	3.96627	6.47394	5.29209	6.83008	7.21665	7.7195	9.44813	8.90118	10.4836	6.31041	5.88627	5.74693
ALPK2	2.67668	2.9168	3.07932	2.77368	1.22222	3.67149	3.0784	2.84746	1.69588	0.21853	0.537673	0.0690516	1.69985	9.83441	14.7745	4.19351	3.63046	1.42692	5.03325	6.27226	8.31671	7.94546	12.4655	12.8534	45.2074	69.4248	44.3996	19.1943	34.8179	30.3317	20.4036	16.8708	17.2807
ALPK3	0.425894	0.434248	0.250878	2.33797	0.916376	2.90544	0.839773	2.2057	0.778158	0.332757	0.14764	0.548537	0.117235	0.967303	0.627592	1.59721	1.37545	0.281087	2.86488	4.49542	0.63943	0.317433	0.4942	0.313386	0.441771	0.278773	0.433916	1.7279	1.64361	1.26659	0.554574	0.191287	0.787793
ALPL	0.695311	0.568623	0.429202	0.695139	0.858965	0.279523	0.42523	0.226752	0.207099	0.37622	0.683627	0.427079	0.13779	0.380658	0.0876607	0.13448	0	0.0425549	0.0831103	0.0875451	0.350504	0	0	0.0996513	0.603181	0.407032	0.551743	1.90428	1.10313	1.44524	0.40712	0.51172	0.0867562
ALPP	6.37309	6.23701	5.73738	77.4788	68.8393	50.7484	1.79717	0.937861	0.688566	0.0904159	0.210206	0.231829	0.18265	2.51855	1.47202	0.104615	0	0.0154099	1.02503	1.49776	1.20646	33.8737	47.3401	24.218	1.80149	2.64415	1.82349	12.5663	13.9466	9.96615	4.12555	1.74279	4.71432
ALPPL2	0	0.0914132	0.107676	4.73349	3.32578	1.74841	0.15174	0.146826	0	0	0	0	0	0	0.0287836	0	0	0	0.0866499	0.136851	0	0.613098	0.512657	0.111658	0.153539	0.0653984	0.0989562	0.997191	0.385386	0.768727	0	0	0.0223939
ALS2	15.9693	12.4801	14.4083	14.5766	13.3728	14.2227	13.6938	10.2616	12.9507	9.01514	10.7258	10.0559	3.02885	13.1078	14.385	12.1721	10.8561	11.3611	8.22775	7.60642	7.77848	9.17175	9.55175	11.135	16.1171	12.8184	15.1437	22.2761	22.5861	25.6554	12.8998	11.0561	9.65046
ALS2CL	2.7512	1.98424	1.49287	5.89918	4.68861	3.2716	3.641	3.11547	1.69458	4.81735	0.521261	1.80296	0.804753	1.55601	1.48806	0.926948	1.31189	0.188963	5.85	8.3469	5.95427	23.211	35.0864	26.6024	10.1159	16.9	9.98828	7.89439	19.4892	11.5369	31.5756	28.0371	29.2309
ALS2CR11	3.02567	4.47617	5.08694	5.29263	4.73308	4.33739	6.42912	7.80885	3.58435	1.27942	4.09372	2.88039	1.05321	1.44384	2.71086	8.10371	7.31918	3.80464	3.17223	2.91068	1.2513	2.38657	3.14236	3.6202	5.46514	4.27602	5.13931	7.43051	8.13076	10.2851	4.69429	5.24298	5.89827
ALS2CR12	1.06058	2.53577	1.91838	4.05468	2.04975	2.9834	2.51038	2.37008	2.18332	2.72016	0.56094	2.62263	2.58377	1.87447	4.21897	3.94299	6.23091	1.09801	2.56835	6.96229	1.63705	0.320585	1.36319	1.06336	0.591732	1.93619	1.74987	3.62014	3.43666	2.45607	1.7471	0.960495	0.593048
ALX1	11.6743	10.4466	12.6687	16.9416	18.962	15.8821	13.3242	10.4363	15.9446	5.94509	11.7835	8.73607	5.57588	14.1993	13.1942	14.0246	12.6289	15.7518	14.4361	13.03	9.6079	6.44017	5.79237	6.02398	6.76663	4.26029	8.28558	10.3914	9.77176	9.30201	10.6786	6.43147	8.66005
ALX3	6.18406	6.18446	5.96442	4.20894	5.79821	4.57291	8.44904	7.87892	6.97085	9.87777	4.59413	8.20441	0.0681329	4.65782	7.19883	9.88462	7.86065	3.96084	4.53532	5.23524	4.86744	4.35857	5.23894	3.74732	4.45958	5.30868	3.8269	6.40183	7.22792	6.97367	4.1492	4.0447	3.88102
[truncated: 33,136 more rows]
